# Supplementary material for: Measured and genetically predicted protein levels and cardiovascular diseases in UK Biobank and China Kadoorie Biobank
Source: Nat Cardiovasc Res. 2024 Sep 25;3(10):1189–98. doi: 10.1038/s44161-024-00545-6 (PMC11473359; doi:10.1038/s44161-024-00545-6)
Supplement: Supplementary file 2 — Supplementary Tables 1–18. [file 44161_2024_545_MOESM2_ESM.xlsx]

## Sheet: Table content
Tables	Content	Note
Table 1	Proteins associated with combined incident CVD-endpoint in the UKB in both discovery and validation cohorts at FDR < 0.05.
Table 2	Pathway enrichment analysis of 636 genes that encode proteins longitudinally associated with combined CVD-endpoint in the UKB.
Table 3	The association of proteins with the risk of myocardial infarction (MI) in the UKB.	HR, hazard ratio.
Table 4	The association of proteins with the risk of stroke in the UKB.
Table 5	The association of proteins with the risk of heart failure (HF) in the UKB.
Table 6	Proteins associated with at least one incident CVD outcome after Bonferroni correction in the UKB.
Table 7	Overlapped proteins associated with the three incident CVD outcomes after Bonferroni correction in the UKB.
Table 8	Replication of 126 proteins significantly assoicated with all three CVD outcomes in UKB by using the China Kadoorie Biobank.
Table 9	The association of genetically predicted levels of proteins with the risk of coronary heart disease (CHD) by MR.
Table 10	The association of genetically predicted levels of proteins with the risk of stroke by MR.
Table 11	The association of genetically predicted levels of proteins with the risk of HF by MR.
Table 12	MR sensitivity analyses of the association of proteins of interest with CVD outcomes using multiple cis-SNPs.
Table 13	MR Steiger analysis to infer the MR causal orientation.
Table 14	Druggability of proteins of interest.	Evidence.coloc: N, no colocalization; M, medium colocalization; S, strong colocaliazation.
Table 15	Proteins of interest for CVD that were also associated with intima-media thickness (IMT) or carotid artery plaque at p < 0.05 by MR.
Table 16	Information of genetic instruments used for Mendelian randomization (MR) analysis.	Data souce: 1. the combined cohort; 2. the meta analysis of the discovery and replication cohorts;3. secondary sentinal cis-QTLs being biallelic. LOG10P, -log10 of nominal p value.
Table 17	Summary of the characteristics of studies used as outcome data sources for MR analyses.
Table 18	Descriptive statistics of the markers of subclinical CVD in POEM.
	All statistical tests were two-sided. All p values are expressed as the nominal p values and not corrected for multiple comparisons.
	b, beta ;pval, p value.

## Sheet: Table 16
Table 16 Information of genetic instruments used for Mendelian randomization (MR) analysis.
Protein	UniProtID	Gene symbol	rsID	CHROM	GENPOS	A0	A1	A1FREQ	BETA	SE	LOG10P	F_statistic	Protein full name	Data.source
AAMDC	Q9H7C9	AAMDC	rs2186564	11	77872220	G	A	0.108	-1.073	0.01	2541.7	11513.3	Mth938 domain-containing protein	1
AARSD1	Q9BTE6	AARSD1	rs323500	17	42988528	C	T	0.2899	0.121968	0.00646989	70.0758	355.382	Alanyl-tRNA editing protein Aarsd1	2
ABL1	P00519	ABL1	rs2229067	9	130885205	C	T	0.0155	-0.171	0.024	11.6	50.7656	Tyrosine-protein kinase ABL1	1
ABO	P16442	ABO	rs505922	9	133273813	T	C	0.3228	1.169	0.007	6832.8	27889	Histo-blood group ABO system transferase	1
ACAA1	P09110	ACAA1	rs156265	3	38129319	C	G	0.1401	-0.133	0.009	49.4	218.383	3-ketoacyl-CoA thiolase, peroxisomal	1
ACADM	P11310	ACADM	rs61797339	1	75724261	G	T	0.3081	0.141385	0.0066564	88.1225	451.154	Medium-chain specific acyl-CoA dehydrogenase, mitochondrial	2
ACADSB	P45954	ACADSB	rs7913063	10	123039167	A	T	0.086	0.368	0.011	245.7	1119.21	Short/branched chain specific acyl-CoA dehydrogenase, mitochondrial	1
ACAN	P16112	ACAN	rs11073804	15	88708781	T	A	0.1948	0.131	0.007	72.7	350.224	Aggrecan core protein	1
ACE	P12821	ACE	rs4343	17	63488670	G	A	0.4902	-0.46	0.006	1218.5	5877.78	Angiotensin-converting enzyme	1
ACHE	P22303	ACHE	rs6976053	7	100914499	C	T	0.4638	0.306	0.006	579.9	2601	Acetylcholinesterase	1
ACOX1	Q15067	ACOX1	rs10852766	17	75955783	T	C	0.644	0.077	0.007	30.8	121	Peroxisomal acyl-coenzyme A oxidase 1	1
ACP1	P24666	ACP1	rs7605824	2	280819	G	A	0.3459	-0.376	0.006	736.8	3927.11	Low molecular weight phosphotyrosine protein phosphatase	1
ACP5	P13686	ACP5	rs2305799	19	11576536	C	T	0.1205	-0.501	0.009	679.9	3098.78	Tartrate-resistant acid phosphatase type 5	1
ACP6	Q9NPH0	ACP6	rs2153463	1	147652507	T	G	0.7005	1.015	0.007	4886.9	21025	Lysophosphatidic acid phosphatase type 6	1
ACRBP	Q8NEB7	ACRBP	rs7959658	12	6645025	A	G	0.3484	0.156	0.006	128.1	676	Acrosin-binding protein	1
ACRV1	P26436	ACRV1	rs7941222	11	125693287	A	G	0.194053	0.0716154	0.00504557	44.9992	201.462	Acrosomal protein SP-10	3
ACTA2	P62736	ACTA2	rs1324551	10	88991759	C	T	0.4988	-0.0524615	0.00552547	19.2428	90.1456	Actin, aortic smooth muscle	2
ACVRL1	P37023	ACVRL1	rs77709482	12	51914237	T	C	0.0801	0.532	0.011	531.3	2339.04	Serine/threonine-protein kinase receptor R3	1
ACY3	Q96HD9	ACY3	rs3758938	11	67634891	T	G	0.3024	0.264	0.007	339.8	1422.37	N-acyl-aromatic-L-amino acid amidohydrolase	1
ACYP1	P07311	ACYP1	rs72734290	14	75052582	C	T	0.0104	-1.247	0.03	382.4	1727.79	Acylphosphatase-1	1
ADA	P00813	ADA	rs11555566	20	44626579	T	C	0.0628	1.29	0.013	2311	9846.75	Adenosine deaminase	1
ADA2	Q9NZK5	ADA2	rs737963	22	17228881	T	C	0.6239	0.209	0.006	248.8	1213.36	Adenosine deaminase 2	1
ADAM12	O43184	ADAM12	rs35835884	10	126019899	G	A	0.4039	0.117	0.006	77.4	380.25	Disintegrin and metalloproteinase domain-containing protein 12	1
ADAM15	Q13444	ADAM15	rs11589479	1	155060832	G	A	0.1594	1.012	0.008	3176.4	16002.2	Disintegrin and metalloproteinase domain-containing protein 15	1
ADAM22	Q9P0K1	ADAM22	rs2279542	7	87935182	C	G	0.5159	-0.549	0.006	1734.7	8372.25	Disintegrin and metalloproteinase domain-containing protein 22	1
ADAM23	O75077	ADAM23	rs1448903	2	206444237	A	G	0.0927	0.9	0.011	1582.1	6694.21	Disintegrin and metalloproteinase domain-containing protein 23	1
ADAM8	P78325	ADAM8	rs2995310	10	133269306	C	T	0.8944	-0.71	0.01	1116.9	5041	Disintegrin and metalloproteinase domain-containing protein 8	1
ADAMTS1	Q9UHI8	ADAMTS1	rs400852	21	26843740	A	G	0.2532	0.053	0.007	12.4	57.3265	A disintegrin and metalloproteinase with thrombospondin motifs 1	1
ADAMTS13	Q76LX8	ADAMTS13	rs74715985	9	133438993	A	G	0.0165	-1.471	0.024	840.4	3756.67	A disintegrin and metalloproteinase with thrombospondin motifs 13	1
ADAMTS15	Q8TE58	ADAMTS15	rs73044885	11	130474168	G	A	0.0534	0.178	0.014	35.1	161.653	A disintegrin and metalloproteinase with thrombospondin motifs 15	1
ADAMTS16	Q8TE57	ADAMTS16	rs40468	5	4982701	A	G	0.3523	-0.125	0.006	95.7	434.028	A disintegrin and metalloproteinase with thrombospondin motifs 16	1
ADAMTS4	O75173	ADAMTS4	rs4564157	1	161208365	G	A	0.5927	-0.119	0.006	80.1	393.361	A disintegrin and metalloproteinase with thrombospondin motifs 4	1
ADAMTS8	Q9UP79	ADAMTS8	rs2131535	11	130411593	G	A	0.7292	0.494	0.007	1117.7	4980.33	A disintegrin and metalloproteinase with thrombospondin motifs 8	1
ADAMTSL2	Q86TH1	ADAMTSL2	rs1008250	9	133532712	A	G	0.282	0.107	0.007	53	233.653	ADAMTS-like protein 2	1
ADAMTSL5	Q6ZMM2	ADAMTSL5	rs791461	19	1507536	T	C	0.535	0.401	0.007	784.8	3281.65	ADAMTS-like protein 5	1
ADD1	P35611	ADD1	rs1012365	4	2915881	G	A	0.186	-0.18	0.008	123.9	506.25	Alpha-adducin	1
ADGRB3	O60242	ADGRB3	rs3798969	6	68961693	A	G	0.6264	-0.916	0.006	4537.9	23307.1	Adhesion G protein-coupled receptor B3	1
ADGRD1	Q6QNK2	ADGRD1	rs4759533	12	130971707	G	A	0.9272	0.758	0.012	925.6	3990.03	Adhesion G-protein coupled receptor D1	1
ADGRE1	Q14246	ADGRE1	rs59055395	19	6873511	T	C	0.1228	0.448	0.009	503.6	2477.83	Adhesion G protein-coupled receptor E1	1
ADGRE2	Q9UHX3	ADGRE2	rs7251607	19	14396179	A	C	0.758	0.278	0.007	358.3	1577.22	Adhesion G protein-coupled receptor E2	1
ADGRE5	P48960	ADGRE5	rs139113505	19	14388804	C	T	0.0183	-0.684	0.022	213	966.645	Adhesion G protein-coupled receptor E5	1
ADGRG1	Q9Y653	ADGRG1	rs8059267	16	57646948	T	C	0.4071	0.076	0.006	37.3	160.444	Adhesion G-protein coupled receptor G1	1
ADH1B	P00325	ADH1B	rs2066702	4	99307860	G	A	0.0068	-0.922	0.04	114.6	531.303	All-trans-retinol dehydrogenase	1
ADH4	P08319	ADH4	rs1800759	4	99144358	T	G	0.604	0.131	0.006	101	476.694	All-trans-retinol dehydrogenase [NAD(+)] ADH4	1
ADIPOQ	Q15848	ADIPOQ	rs76786086	3	186842019	C	T	0.0257	-0.613	0.017	299.4	1300.24	Adiponectin	1
ADM	P35318	ADM	rs2403310	11	10341724	G	C	0.4666	0.15	0.006	156.9	625	Pro-adrenomedullin	1
AFAP1	Q8N556	AFAP1	rs41264705	4	7778855	C	T	0.2831	1.083	0.007	5375.1	23936.5	Actin filament-associated protein 1	1
AFP	P02771	AFP	rs16849384	4	73437153	T	C	0.3984	-0.188	0.006	229.3	981.778	Alpha-fetoprotein	1
AGER	Q15109	AGER	rs204993	6	32187804	A	G	0.3154	-0.16	0.006	142.4	711.111	Advanced glycosylation end product-specific receptor	1
AGR2	O95994	AGR2	rs7807123	7	16816925	C	T	0.5572	0.101	0.006	57	283.361	Anterior gradient protein 2 homolog	1
AGRN	O00468	AGRN	rs3121560	1	1032846	C	A	0.3345	-0.364	0.006	720.7	3680.44	Agrin	1
AGRP	O00253	AGRP	rs142099452	16	67895165	C	T	0.0006	1.672	0.129	37.9	167.994	Agouti-related protein	1
AGT	P01019	AGT	rs4762	1	230710231	G	A	0.1164	0.711	0.01	1215.7	5055.21	Angiotensinogen	1
AGXT	P21549	AGXT	rs55649245	2	240854128	G	A	0.3193	-0.281	0.007	400.7	1611.45	Serine--pyruvate aminotransferase	1
AHCY	P23526	AHCY	rs13043752	20	34295502	G	A	0.0157	-1.361	0.025	669.9	2963.71	Adenosylhomocysteinase	1
AHNAK	Q09666	AHNAK	rs74853209	11	62529129	T	C	0.028	-0.478726	0.017299	146.977	765.828	Neuroblast differentiation-associated protein AHNAK	2
AHNAK2	Q8IVF2	AHNAK2	rs10873552	14	104966792	A	G	0.6388	0.211	0.006	236.7	1236.69	Protein AHNAK2	1
AHSG	P02765	AHSG	rs1900618	3	186620346	C	T	0.6488	0.668	0.006	2299.5	12395.1	Alpha-2-HS-glycoprotein	1
AIF1	P55008	AIF1	rs2261033	6	31635814	A	G	0.4258	-0.1	0.006	55.4	277.778	Allograft inflammatory factor 1	1
AIF1L	Q9BQI0	AIF1L	rs7856365	9	131059539	G	A	0.6845	-0.302692	0.0066564	Inf	2067.87	Allograft inflammatory factor 1-like	2
AK1	P00568	AK1	rs116977475	9	127865473	C	T	0.0403	0.114	0.015	13	57.76	Adenylate kinase isoenzyme 1	1
AKR1B1	P15121	AKR1B1	rs2229542	7	134450869	T	C	0.0136	-0.6	0.027	108	493.827	Aldo-keto reductase family 1 member B1	1
AKR1C4	P17516	AKR1C4	rs11253048	10	5219196	A	G	0.177	-0.065973	0.00813733	14.3999	65.7306	Aldo-keto reductase family 1 member C4	2
AKR7L	Q8NHP1	AKR7L	rs61764920	1	19285484	A	G	0.091	-0.314	0.011	186.3	814.843	Aflatoxin B1 aldehyde reductase member 4	1
AKT3	Q9Y243	AKT3	rs320339	1	243707608	G	T	0.1969	0.07	0.008	17.8	76.5625	RAC-gamma serine/threonine-protein kinase	1
ALCAM	Q13740	ALCAM	rs34926152	3	105545332	G	T	0.0475	-0.288	0.013	105.4	490.793	CD166 antigen	1
ALDH1A1	P00352	ALDH1A1	rs348463	9	72932696	T	C	0.274	0.089	0.007	41.4	161.653	Retinal dehydrogenase 1	1
ALDH3A1	P30838	ALDH3A1	rs4646787	17	19745936	A	G	0.6596	0.474	0.006	1223.6	6241	Aldehyde dehydrogenase, dimeric NADP-preferring	1
ALDH5A1	P51649	ALDH5A1	rs2744581	6	24502256	A	G	0.5185	-0.147	0.006	122.9	600.25	Succinate-semialdehyde dehydrogenase, mitochondrial	1
ALPP	P05187	ALPP	rs12478529	2	232421944	C	T	0.2383	0.492	0.007	1048.9	4940.08	Alkaline phosphatase, placental type	1
AMBN	Q9NP70	AMBN	rs3924573	4	70593531	A	G	0.212308	0.0797802	0.00769636	24.4508	107.453	Ameloblastin	3
AMIGO2	Q86SJ2	AMIGO2	rs215384	12	47366418	C	G	0.406	0.146	0.006	122.2	592.111	Amphoterin-induced protein 2	1
AMN	Q9BXJ7	AMN	rs2295829	14	102922666	G	C	0.3927	0.752	0.007	2550.5	11540.9	Protein amnionless	1
AMOTL2	Q9Y2J4	AMOTL2	rs1353778	3	134369601	A	T	0.6265	0.053	0.006	15.6	78.0278	Angiomotin-like protein 2	1
AMPD3	Q01432	AMPD3	rs117706710	11	10487356	G	T	0.0085	-1.731	0.032	626.2	2926.13	AMP deaminase 3	1
AMY1A_AMY1B_AMY1C	P0DUB6,P0DTE7,P0DTE8	NA	rs72694438	1	103822256	G	A	0.2053	0.389	0.008	558.7	2364.39	NA	1
AMY2A	P04746	AMY2A	rs12075086	1	103768216	C	T	0.0931	0.594	0.011	671	2916	Pancreatic alpha-amylase	1
AMY2B	P19961	AMY2B	rs12080068	1	103787201	C	A	0.0931	0.654	0.011	780.2	3534.84	Alpha-amylase 2B	1
ANG	P03950	ANG	rs4982325	14	20688677	C	T	0.1182	0.652	0.009	1100.5	5248.2	Angiogenin	1
ANGPT1	Q15389	ANGPT1	rs6993770	8	105569300	A	T	0.2921	-0.187	0.007	172.5	713.653	Angiopoietin-1	1
ANGPT2	O15123	ANGPT2	rs1968586	8	6421990	C	T	0.3384	-0.149	0.006	117.3	616.694	Angiopoietin-2	1
ANGPTL1	O95841	ANGPTL1	rs4511075	1	178549501	G	A	0.5209	-0.282	0.006	459.2	2209	Angiopoietin-related protein 1	1
ANGPTL2	Q9UKU9	ANGPTL2	rs2789512	9	127092826	T	G	0.7187	-0.061	0.007	19.4	75.9388	Angiopoietin-related protein 2	1
ANGPTL3	Q9Y5C1	ANGPTL3	rs11485618	1	62628536	A	G	0.351885	-0.279207	0.00587264	492.614	2260.4	Angiopoietin-related protein 3	3
ANGPTL4	Q9BY76	ANGPTL4	rs2278236	19	8366697	G	A	0.5107	0.271	0.006	437	2040.03	Angiopoietin-related protein 4	1
ANKMY2	Q8IV38	ANKMY2	rs3807505	7	16644622	G	C	0.3712	0.084	0.007	33.2	144	Ankyrin repeat and MYND domain-containing protein 2	1
ANKRD54	Q6NXT1	ANKRD54	rs35496925	22	38028600	A	G	0.0558	0.145	0.014	26.2	107.27	Ankyrin repeat domain-containing protein 54	1
ANPEP	P15144	ANPEP	rs1042499	15	89785074	T	C	0.0583	0.817	0.013	857.5	3949.64	Aminopeptidase N	1
ANXA1	P04083	ANXA1	rs2795108	9	73150562	T	C	0.145	0.063	0.009	12.3	49	Annexin A1	1
ANXA10	Q9UJ72	ANXA10	rs2319713	4	168160038	A	G	0.595	0.046	0.006	12.6	58.7778	Annexin A10	1
ANXA11	P50995	ANXA11	rs2784773	10	80160044	T	C	0.6437	0.063	0.006	21.8	110.25	Annexin A11	1
ANXA2	P07355	ANXA2	rs8033800	15	60396980	T	A	0.5953	-0.454	0.006	1133.5	5725.44	Annexin A2	1
ANXA4	P09525	ANXA4	rs13429773	2	69742001	G	A	0.0034	0.937	0.059	57	252.217	Annexin A4	1
ANXA5	P08758	ANXA5	rs73844249	4	121674826	C	A	0.2826	-0.11	0.007	55.5	246.939	Annexin A5	1
AOC1	P19801	AOC1	rs1049742	7	150857465	C	T	0.0784	0.508	0.012	415.2	1792.11	Amiloride-sensitive amine oxidase [copper-containing]	1
AOC3	Q16853	AOC3	rs33986943	17	42852620	G	A	0.1053	-0.855	0.01	1743.2	7310.25	Membrane primary amine oxidase	1
AP1G2	O75843	AP1G2	rs28403575	14	23556131	C	T	0.0895	-0.201	0.011	79.3	333.893	AP-1 complex subunit gamma-like 2	1
AP3B1	O00203	AP3B1	rs11746090	5	78044022	G	A	0.2953	-0.056	0.007	16.2	64	AP-3 complex subunit beta-1	1
APBB1IP	Q7Z5R6	APBB1IP	rs4749125	10	26438707	G	C	0.6049	-0.216	0.006	264.2	1296	Amyloid beta A4 precursor protein-binding family B member 1-interacting protein	1
APCS	P02743	APCS	rs36126250	1	159593911	T	G	0.0234	-0.543	0.019	179.5	816.756	Serum amyloid P-component	1
APEX1	P27695	APEX1	rs1130409	14	20456995	T	G	0.4695	-0.392	0.006	958.3	4268.44	DNA-(apurinic or apyrimidinic site) endonuclease	1
APOA1	P02647	APOA1	rs2727784	11	116840425	C	T	0.625	-0.066	0.006	26.5	121	Apolipoprotein A-I	1
APOA2	P02652	APOA2	rs4073054	1	161230697	C	A	0.6353	0.065	0.006	25.2	117.361	Apolipoprotein A-II	1
APOA4	P06727	APOA4	rs1729405	11	116808044	C	T	0.5239	0.136	0.006	107.4	513.778	Apolipoprotein A-IV	1
APOBR	Q0VD83	APOBR	rs180744	16	28496727	A	G	0.4036	-1.118	0.006	6743.3	34720.1	Apolipoprotein B receptor	1
APOC1	P02654	APOC1	rs5112	19	44927023	C	G	0.5358	0.333	0.006	624.8	3080.25	Apolipoprotein C-I	1
APOD	P05090	APOD	rs139828053	3	195572021	T	C	0.0298	-0.524	0.018	179.5	847.457	Apolipoprotein D	1
APOE	P02649	APOE	rs429358	19	44908684	T	C	0.1589	-0.99	0.008	3102.3	15314.1	Apolipoprotein E	1
APOF	Q13790	APOF	rs4301822	12	56361274	A	G	0.0189	-1.181	0.032	298.4	1362.07	Apolipoprotein F	1
APOH	P02749	APOH	rs1801689	17	66214462	A	C	0.0298	-1.478	0.018	1453	6742.23	Beta-2-glycoprotein 1	1
APOL1	O14791	APOL1	rs2239785	22	36265284	G	A	0.7972	-0.306	0.007	436.1	1910.94	Apolipoprotein L1	1
APOM	O95445	APOM	rs805270	6	31676313	C	G	0.0353	-0.756	0.016	470.9	2232.56	Apolipoprotein M	1
APP	P05067	APP	rs8131895	21	26131210	C	A	0.6432	-0.069	0.006	26.1	132.25	Amyloid-beta precursor protein	1
APPL2	Q8NEU8	APPL2	rs10778371	12	105245546	G	A	0.3722	0.128308	0.00646989	77.2299	393.292	DCC-interacting protein 13-beta	2
APRT	P07741	APRT	rs8191470	16	88811768	C	A	0.0024	-0.991	0.066	50.7	225.455	Adenine phosphoribosyltransferase	1
AREG	P15514	AREG	rs1691273	4	74457928	C	T	0.6952	-0.163	0.007	132.4	542.224	Amphiregulin	1
ARFIP1	P53367	ARFIP1	rs4619875	4	152779978	C	T	0.3981	0.155	0.006	135.3	667.361	Arfaptin-1	1
ARG1	P05089	ARG1	rs2781668	6	131576138	C	T	0.1652	-0.236	0.008	188.2	870.25	Arginase-1	1
ARHGAP25	P42331	ARHGAP25	rs13413887	2	68769536	A	G	0.754	0.103	0.007	45.6	216.51	Rho GTPase-activating protein 25	1
ARHGAP45	Q92619	ARHGAP45	rs34593562	19	1083557	A	G	0.4325	-0.071	0.006	29.5	140.028	Rho GTPase-activating protein 45	1
ARHGEF10	O15013	ARHGEF10	rs13281104	8	1863757	A	G	0.2386	0.31	0.007	413.4	1961.22	Rho guanine nucleotide exchange factor 10	1
ARHGEF5	Q12774	ARHGEF5	rs1635893	7	144180383	A	G	0.2048	-0.518	0.008	929.7	4192.56	Rho guanine nucleotide exchange factor 5	1
ARL2BP	Q9Y2Y0	ARL2BP	rs7198865	16	57249818	G	A	0.0338	-0.723	0.017	381.8	1808.75	ADP-ribosylation factor-like protein 2-binding protein	1
ARSA	P15289	ARSA	rs873697	22	50625741	G	A	0.0455	1.42	0.014	2164.7	10287.8	Arylsulfatase A	1
ARSB	P15848	ARSB	rs1065757	5	78885654	C	T	0.4395	-0.296768	0.00646989	Inf	2103.97	Arylsulfatase B	2
ART3	Q13508	ART3	rs4859614	4	76092038	A	G	0.309985	0.238847	0.00607273	337.606	1546.93	Ecto-ADP-ribosyltransferase 3	3
ART5	Q96L15	ART5	rs75902876	11	3641791	G	A	0.0822	0.352	0.012	174.3	860.444	Ecto-ADP-ribosyltransferase 5	1
ASAH1	Q13510	ASAH1	rs2472205	8	18067230	A	T	0.0407	-1.111	0.016	1117.1	4821.57	Acid ceramidase	1
ASAH2	Q9NR71	ASAH2	rs1877558	10	50232820	C	T	0.2491	-0.673	0.007	1793.9	9243.45	Neutral ceramidase	1
ASGR1	P07306	ASGR1	rs55714927	17	7176997	C	T	0.1886	-0.188	0.008	132.7	552.25	Asialoglycoprotein receptor 1	1
ASGR2	P07307	ASGR2	rs2304980	17	7108754	G	T	0.2836	0.316	0.007	498.6	2037.88	Asialoglycoprotein receptor 2	1
ASPN	Q9BXN1	ASPN	rs2295941	9	92274705	A	G	0.3272	-0.234859	0.00646989	249.371	1317.72	Asporin	2
ASPSCR1	Q9BZE9	ASPSCR1	rs8074498	17	81996668	T	A	0.5671	-0.21	0.006	252.2	1225	Tether containing UBX domain for GLUT4	1
ASRGL1	Q7L266	ASRGL1	rs2302361	11	62390579	T	A	0.2867	-0.371	0.007	675.4	2809	Isoaspartyl peptidase/L-asparaginase	1
ATP5IF1	Q9UII2	ATP5IF1	rs510379	1	28208722	T	C	0.3635	0.109	0.006	63.6	330.028	ATPase inhibitor, mitochondrial	1
ATP6V1G2	O95670	ATP6V1G2	rs2239705	6	31545625	G	A	0.1597	0.2	0.009	119.1	493.827	V-type proton ATPase subunit G 2	1
ATRAID	Q6UW56	ATRAID	rs1659701	2	27192009	T	C	0.6917	-0.276	0.007	387	1554.61	All-trans retinoic acid-induced differentiation factor	1
ATRN	O75882	ATRN	rs180821996	20	3555025	C	T	0.0507	-1.295	0.014	1939.9	8556.25	NA	1
ATXN10	Q9UBB4	ATXN10	rs9626183	22	45645314	C	G	0.2906	0.096	0.007	43.9	188.082	Ataxin-10	1
ATXN3	P54252	ATXN3	rs7153193	14	92070350	C	A	0.2537	-0.303	0.007	428.4	1873.65	Ataxin-3	1
AXIN1	O15169	AXIN1	rs6600211	16	308773	G	A	0.479	0.044	0.006	12.7	53.7778	Axin-1	1
AXL	P30530	AXL	rs74816457	19	41233629	G	C	0.3947	-0.166	0.006	159.4	765.444	Tyrosine-protein kinase receptor UFO	1
AZU1	P20160	AZU1	rs138032111	19	839269	C	T	0.0130921	-0.86877	0.0284178	204.531	934.606	Azurocidin	3
B3GNT7	Q8NFL0	B3GNT7	rs2290130	2	231398416	G	A	0.2301	-0.731	0.007	2345.4	10905.3	UDP-GlcNAc:betaGal beta-1,3-N-acetylglucosaminyltransferase 7	1
B4GALT1	P15291	B4GALT1	rs7019909	9	33113324	C	T	0.1096	0.314	0.009	240.1	1217.23	Beta-1,4-galactosyltransferase 1	1
B4GAT1	O43505	B4GAT1	rs10896113	11	66349640	C	T	0.2168	-0.3	0.007	384.5	1836.73	Beta-1,4-glucuronyltransferase 1	1
BACH1	O14867	BACH1	rs368322	21	29344830	C	T	0.6066	0.046	0.006	12.9	58.7778	Transcription regulator protein BACH1	1
BAG3	O95817	BAG3	rs35434411	10	119669882	G	A	0.0289	0.188	0.018	24.1	109.086	BAG family molecular chaperone regulator 3	1
BAIAP2	Q9UQB8	BAIAP2	rs56239087	17	80996699	C	T	0.1807	0.086	0.008	26.1	115.562	Brain-specific angiogenesis inhibitor 1-associated protein 2	1
BAMBI	Q13145	BAMBI	rs1034086	10	28645594	A	C	0.5659	-0.042	0.006	10.8	49	BMP and activin membrane-bound inhibitor homolog	1
BANK1	Q8NDB2	BANK1	rs3113676	4	102043886	T	C	0.9858	0.457	0.025	71.5	334.158	B-cell scaffold protein with ankyrin repeats	1
BAP18	Q8IXM2	C17orf49	rs2307215	17	6999140	T	C	0.0682	-0.101	0.012	16.7	70.8403	Chromatin complexes subunit BAP18	1
BCAM	P50895	BCAM	rs28399657	19	44815094	A	G	0.032	-0.618	0.017	303.7	1321.54	Basal cell adhesion molecule	1
BCAN	Q96GW7	BCAN	rs2365715	1	156645322	A	G	0.3861	-0.234	0.006	290.3	1521	Brevican core protein	1
BCAT1	P54687	BCAT1	rs11047635	12	24795232	T	C	0.2886	0.285	0.007	394.2	1657.65	Branched-chain-amino-acid aminotransferase, cytosolic	1
BCHE	P06276	BCHE	rs1803274	3	165773492	C	T	0.2071	-0.573	0.007	1345.9	6700.59	Cholinesterase	1
BCL2	P10415	BCL2	rs1800477	18	63318540	C	T	0.0022	-1.918	0.07	166.7	750.76	Apoptosis regulator Bcl-2	1
BCL2L15	Q5TBC7	BCL2L15	rs17464525	1	113901277	G	A	0.1816	0.203	0.008	146.8	643.891	Bcl-2-like protein 15	1
BCR	P11274	BCR	rs149005797	22	23142913	T	C	0.0041	-0.533	0.055	21.3	93.9137	Breakpoint cluster region protein	1
BDNF	P23560	BDNF	rs79637814	11	27758194	T	C	0.0425	0.143	0.015	20.7	90.8844	Brain-derived neurotrophic factor	1
BGLAP	P02818	BGLAP	rs71519506	1	156328233	A	G	0.777617	0.091356	0.00707541	37.413	166.714	Osteocalcin	3
BID	P55957	BID	rs183393610	22	17769676	G	A	0.0068	-0.377	0.04	20.3	88.8306	BH3-interacting domain death agonist	1
BIN2	Q9UBW5	BIN2	rs3858637	12	51300811	T	G	0.101963	-0.178969	0.0100308	70.4759	318.335	Bridging integrator 2	3
BLMH	Q13867	BLMH	rs1050565	17	30249058	T	C	0.3247	0.583	0.006	1819.2	9441.36	Bleomycin hydrolase	1
BLNK	Q8WV28	BLNK	rs1902708	10	96244776	C	T	0.9628	0.141	0.017	16.8	68.7924	B-cell linker protein	1
BMP6	P22004	BMP6	rs12198986	6	7719826	G	A	0.4695	0.138	0.006	111.5	529	Bone morphogenetic protein 6	1
BMPER	Q8N8U9	BMPER	rs201897458	7	33743596	C	T	0.0792	-0.335	0.011	186.1	927.479	BMP-binding endothelial regulator protein	1
BNIP3L	O60238	BNIP3L	rs3779916	8	26393390	C	A	0.625422	0.0512628	0.0063925	14.973	64.3077	BCL2/adenovirus E1B 19 kDa protein-interacting protein 3-like	3
BOC	Q9BWV1	BOC	rs3856718	3	113277371	G	A	0.1739	0.201	0.008	136.2	631.266	Brother of CDO	1
BOLA1	Q9Y3E2	BOLA1	rs1376675	1	149899449	G	A	0.0754	-0.192	0.012	61.3	256	BolA-like protein 1	1
BOLA2_BOLA2B	Q9H3K6	NA	rs144009214	16	30343759	C	T	0.0181	-0.244	0.023	25.1	112.544	BolA-like protein 2	1
BPIFA2	Q96DR5	BPIFA2	rs6059134	20	33166430	T	A	0.0433	-0.432	0.014	194.4	952.163	BPI fold-containing family A member 2	1
BPIFB1	Q8TDL5	BPIFB1	rs2424957	20	33105747	T	C	0.5756	-0.418	0.006	1058.1	4853.44	BPI fold-containing family B member 1	1
BPIFB2	Q8N4F0	BPIFB2	rs2377736	20	32994638	T	C	0.4113	0.274	0.006	443.5	2085.44	BPI fold-containing family B member 2	1
BRSK2	Q8IWQ3	BRSK2	rs7395567	11	1391826	T	C	0.7192	-0.589	0.007	1576.2	7080.02	Serine/threonine-protein kinase BRSK2	1
BSG	P35613	BSG	rs56101188	19	586745	T	C	0.0926	0.218	0.01	100.8	475.24	Basigin	1
BST1	Q10588	BST1	rs2302465	4	15707569	G	A	0.1236	-1.516	0.009	5744.9	28373.5	ADP-ribosyl cyclase/cyclic ADP-ribose hydrolase 2	1
BST2	Q10589	BST2	rs4808628	19	17376811	G	A	0.9539	-0.323	0.015	108.3	463.684	Bone marrow stromal antigen 2	1
BTC	P35070	BTC	rs28549760	4	74794307	A	C	0.1471	-0.601	0.009	990.2	4459.27	Probetacellulin	1
BTD	P43251	BTD	rs13078881	3	15645186	G	C	0.0423	-1.636	0.015	2534.2	11895.5	Biotinidase	1
BTN1A1	Q13410	BTN1A1	rs12202419	6	26465156	T	G	0.098	0.298	0.01	178.2	888.04	Butyrophilin subfamily 1 member A1	1
BTN2A1	Q7KYR7	BTN2A1	rs72843784	6	26498530	G	T	0.1032	0.453	0.01	477.6	2052.09	Butyrophilin subfamily 2 member A1	1
BTN3A2	P78410	BTN3A2	rs9393711	6	26370431	C	T	0.1285	-0.951	0.009	2370.7	11165.4	Butyrophilin subfamily 3 member A2	1
C1QA	P02745	C1QA	rs12058824	1	22636557	G	A	0.0808	-0.621	0.011	696.2	3187.12	Complement C1q subcomponent subunit A	1
C1QL2	Q7Z5L3	C1QL2	rs34171180	2	119159664	T	C	0.2027	-0.269	0.007	292	1476.76	Complement C1q-like protein 2	1
C1QTNF1	Q9BXJ1	C1QTNF1	rs116539064	17	79022318	C	T	0.0958	0.387	0.01	297.8	1497.69	Complement C1q tumor necrosis factor-related protein 1	1
C1QTNF5	Q9BXJ0	C1QTNF5	rs2509656	11	119337866	G	A	0.1433	0.155	0.008	73.3	375.391	Complement C1q tumor necrosis factor-related protein 5	1
C1QTNF6	Q9BXI9	C1QTNF6	rs5750395	22	37193478	A	G	0.235254	-0.0787515	0.00730146	26.3957	116.332	Complement C1q tumor necrosis factor-related protein 6	3
C1QTNF9	P0C862	C1QTNF9	rs1961993	13	24316879	C	A	0.7992	1.129	0.008	4552.4	19916.3	Complement C1q and tumor necrosis factor-related protein 9A	1
C1R	P00736	C1R	rs12146727	12	7063032	G	A	0.1324	-0.448	0.009	539.1	2477.83	Complement C1r subcomponent	1
C1S	P09871	C1S	rs12371227	12	7069674	C	T	0.1348	-0.652	0.009	1154.2	5248.2	Complement C1s subcomponent	1
C2	P06681	C2	rs115204832	6	31736634	A	G	0.0091823	-1.65779	0.0316285	598.383	2747.27	Complement C2	3
C2CD2L	O14523	C2CD2L	rs2509049	11	119095811	C	T	0.4229	-0.053	0.006	15.9	78.0278	Phospholipid transfer protein C2CD2L	1
C2orf69	Q8N8R5	C2orf69	rs75214378	2	199920935	G	A	0.042	0.223	0.016	45.7	194.254	UPF0565 protein C2orf69	1
C3	P01024	C3	rs5826945	19	6697077	A	T	0.1406	-0.157	0.009	66.9	304.309	Complement C3	1
C4BPB	P20851	C4BPB	rs3813948	1	207096513	T	C	0.075	-0.295	0.011	158	719.215	C4b-binding protein beta chain	1
C5	P01031	C5	rs7030849	9	121207556	C	T	0.5735	-0.144	0.006	115.4	576	Complement C5	1
C7	P10643	C7	rs74480769	5	40972109	A	G	0.029	-1.453	0.019	1316.4	5848.22	Complement component C7	1
C7orf50	Q9BRJ6	C7orf50	rs62430960	7	1027190	G	A	0.0236488	-0.965719	0.0201473	500.687	2297.57	Uncharacterized protein C7orf50	3
C8B	P07358	C8B	rs626457	1	56941811	C	T	0.3302	0.504	0.006	1341.9	7056	Complement component C8 beta chain	1
CA1	P00915	CA1	rs1532424	8	85355963	G	T	0.5554	-0.081	0.006	41.7	182.25	Carbonic anhydrase 1	1
CA11	O75493	CA11	rs2617802	19	48611222	T	G	0.20751	0.0703476	0.00778212	18.8036	81.7152	Carbonic anhydrase-related protein 11	3
CA12	O43570	CA12	rs12916532	15	63381972	T	C	0.2725	-0.282	0.007	369.1	1622.94	Carbonic anhydrase 12	1
CA13	Q8N1Q1	CA13	rs60087251	8	85290294	A	C	0.0648	-0.515	0.012	371.2	1841.84	Carbonic anhydrase 13	1
CA2	P00918	CA2	rs2980370	8	85847898	A	G	0.501	0.097	0.006	58.8	261.361	Carbonic anhydrase 2	1
CA3	P07451	CA3	rs2072696	8	85438822	G	C	0.2412	-0.17	0.007	137.9	589.796	Carbonic anhydrase 3	1
CA4	P22748	CA4	rs117154637	17	60156793	A	T	0.0361	-0.816	0.016	546.7	2601	Carbonic anhydrase 4	1
CA5A	P35218	CA5A	rs55870502	16	87893616	T	C	0.1992	0.809	0.008	2461	10226.3	Carbonic anhydrase 5A, mitochondrial	1
CA6	P23280	CA6	rs3765963	1	8974539	A	G	0.4228	0.671	0.006	2793.5	12506.7	Carbonic anhydrase 6	1
CACNB3	P54284	CACNB3	rs7975385	12	48797209	T	C	0.2448	0.121	0.007	63	298.796	Voltage-dependent L-type calcium channel subunit beta-3	1
CACYBP	Q9HB71	CACYBP	rs76088187	1	174875870	A	G	0.1157	-0.177	0.01	74.4	313.29	Calcyclin-binding protein	1
CALB2	P22676	CALB2	rs1476089	16	71119869	G	A	0.2877	-0.0662324	0.00646989	22.121	104.797	Calretinin	2
CALCA	P01258	CALCA	rs10766197	11	14900334	G	A	0.444382	-0.102561	0.00504259	91.2347	413.673	Calcitonin	3
CALCB	P10092	CALCB	rs4757282	11	15105198	G	T	0.7573	-0.132	0.007	75.4	355.592	Calcitonin gene-related peptide 2	1
CALCOCO1	Q9P1Z2	CALCOCO1	rs17102261	12	53732948	T	G	0.1637	0.133	0.008	58.7	276.391	Calcium-binding and coiled-coil domain-containing protein 1	1
CALCOCO2	Q13137	CALCOCO2	rs606911	17	48830866	G	A	0.1583	0.073	0.008	17.9	83.2656	Calcium-binding and coiled-coil domain-containing protein 2	1
CAMKK1	Q8N5S9	CAMKK1	rs753513	17	3890178	C	T	0.2775	-0.286	0.007	368.7	1669.31	Calcium/calmodulin-dependent protein kinase kinase 1	1
CANT1	Q8WVQ1	CANT1	rs80269200	17	79000426	C	A	0.1173	-0.209	0.009	108.8	539.272	Soluble calcium-activated nucleotidase 1	1
CAPG	P40121	CAPG	rs6886	2	85394936	T	C	0.6617	-0.853	0.006	3896	20211.4	Macrophage-capping protein	1
CARHSP1	Q9Y2V2	CARHSP1	rs12597479	16	8809732	G	T	0.5133	-0.081	0.006	40.5	182.25	Calcium-regulated heat-stable protein 1	1
CASP1	P29466	CASP1	rs67513506	11	105040986	G	A	0.1699	-0.06	0.008	12.6	56.25	Caspase-1	1
CASP10	Q92851	CASP10	rs2881930	2	201211029	T	C	0.4833	0.179	0.006	180.5	890.028	Caspase-10	1
CASP3	P42574	CASP3	rs62339863	4	184649313	A	C	0.2607	-0.127077	0.0066564	71.7911	364.464	Caspase-3	2
CASP7	P55210	CASP7	rs141266925	10	113725526	T	C	0.0029	-1.168	0.057	92.4	419.89	Caspase-7	1
CASP8	Q14790	CASP8	rs1045485	2	201284866	G	C	0.1307	0.314	0.009	271.2	1217.23	Caspase-8	1
CASP9	P55211	CASP9	rs12024833	1	15539921	A	G	0.5248	-0.0813459	0.00646989	32.4749	158.08	Caspase-9	2
CAT	P04040	CAT	rs1408035	11	34454202	A	T	0.2209	-0.182	0.007	147.6	676	Catalase	1
CBLIF	P27352	CBLIF	rs1787909	11	61202571	G	C	0.3436	-0.22	0.006	285.6	1344.44	Cobalamin binding intrinsic factor	1
CBLN4	Q9NTU7	CBLN4	rs12624596	20	55714960	G	A	0.2837	0.186	0.007	163.2	706.041	Cerebellin-4	1
CBS	P35520	CBS	rs6586281	21	43058283	G	A	0.1756	0.156	0.008	82	380.25	Cystathionine beta-synthase	1
CC2D1A	Q6P1N0	CC2D1A	rs61740117	19	13913456	C	T	0.0127	-0.326	0.027	33.6	145.783	Coiled-coil and C2 domain-containing protein 1A	1
CCDC134	Q9H6E4	CCDC134	rs139565	22	41803043	A	G	0.5749	0.059	0.006	20.5	96.6944	Coiled-coil domain-containing protein 134	1
CCDC50	Q8IVM0	CCDC50	rs35380043	3	191369951	A	T	0.0469	-0.403	0.015	167.9	721.818	Coiled-coil domain-containing protein 50	1
CCDC80	Q76M96	CCDC80	rs6438087	3	112647969	G	A	0.6328	-0.064	0.006	28.2	113.778	Coiled-coil domain-containing protein 80	1
CCER2	I3L3R5	CCER2	rs190921775	19	38911656	G	T	0.0045	-0.92	0.046	90.1	400	Coiled-coil domain-containing glutamate-rich protein 2	1
CCL11	P51671	CCL11	rs144327946	17	34188511	C	T	0.2225	-0.113	0.007	59	260.592	Eotaxin	1
CCL13	Q99616	CCL13	rs3136674	17	34355597	T	C	0.0569	-0.474	0.013	295.2	1329.44	C-C motif chemokine 13	1
CCL14	Q16627	CCL14	rs9903158	17	35985301	T	C	0.0551	-0.997	0.013	1253.1	5881.71	C-C motif chemokine 14	1
CCL15	Q16663	CCL15	rs854628	17	36002776	C	A	0.909368	-1.47446	0.0106836	4138.27	19047.2	C-C motif chemokine 15	3
CCL16	O15467	CCL16	rs112689088	17	35980421	T	C	0.1014	-1.203	0.01	3249.4	14472.1	C-C motif chemokine 16	1
CCL17	Q92583	CCL17	rs9302690	16	57409056	G	A	0.0961	0.379	0.011	284.1	1187.12	C-C motif chemokine 17	1
CCL18	P55774	CCL18	rs2015086	17	36064257	A	G	0.1434	0.68	0.009	1335.8	5708.64	C-C motif chemokine 18	1
CCL19	Q99731	CCL19	rs11574915	9	34710087	A	C	0.1235	0.106	0.009	30.9	138.716	C-C motif chemokine 19	1
CCL2	P13500	CCL2	rs12601658	17	34206404	T	A	0.233	-0.069	0.007	23.8	97.1633	C-C motif chemokine 2	1
CCL20	P78556	CCL20	rs1395338	2	227783607	G	A	0.5862	0.086	0.006	42.6	205.444	C-C motif chemokine 20	1
CCL21	O00585	CCL21	rs2812378	9	34710263	G	A	0.656	0.101	0.006	57.3	283.361	C-C motif chemokine 21	1
CCL23	P55773	CCL23	rs712048	17	35999179	A	C	0.8434	0.535	0.009	855.4	3533.64	C-C motif chemokine 23	1
CCL24	O00175	CCL24	rs2868169	7	75835031	C	T	0.8993	-1.373	0.01	4075.6	18851.3	C-C motif chemokine 24	1
CCL25	O15444	CCL25	rs2032887	19	8056476	A	G	0.236	0.759	0.007	2595.1	11756.8	C-C motif chemokine 25	1
CCL26	Q9Y258	CCL26	rs41463245	7	75771945	C	T	0.0088	-0.975	0.032	199.9	928.345	C-C motif chemokine 26	1
CCL27	Q9Y4X3	CCL27	rs2070074	9	34649445	A	G	0.0962	-0.312	0.01	219.6	973.44	C-C motif chemokine 27	1
CCL28	Q9NRJ3	CCL28	rs1531804	5	44402793	T	A	0.386318	-0.0501255	0.00608528	15.7537	67.851	C-C motif chemokine 28	3
CCL3	P10147	CCL3	rs1634486	17	36082734	A	C	0.2196	0.42	0.007	757.4	3600	C-C motif chemokine 3	1
CCL4	P13236	CCL4	rs1015673	17	36150004	C	T	0.4435	-0.304	0.007	430.8	1886.04	C-C motif chemokine 4	1
CCL5	P13501	CCL5	rs2107538	17	35880776	C	T	0.1933	-0.231	0.008	196.7	833.766	C-C motif chemokine 5	1
CCL7	P80098	CCL7	rs9907136	17	34189226	C	T	0.6495	0.097	0.006	56	261.361	C-C motif chemokine 7	1
CCL8	P80075	CCL8	rs1133763	17	34320812	A	C	0.1584	-1.066	0.008	3572.4	17755.6	C-C motif chemokine 8	1
CCN1	O00622	CCN1	rs4949912	1	85597406	G	A	0.2661	-0.13	0.007	81	344.898	CCN family member 1	1
CCN2	P29279	CCN2	rs7767139	6	131971641	C	G	0.2266	-0.343	0.007	471.2	2401	CCN family member 2	1
CCN3	P48745	CCN3	rs2279112	8	119416784	G	A	0.2717	-0.264	0.006	370.3	1936	CCN family member 3	1
CCN4	O95388	CCN4	rs12156037	8	133192215	A	G	0.3481	-0.44	0.006	1037.5	5377.78	CCN family member 4	1
CCN5	O76076	CCN5	rs6065746	20	44693361	G	C	0.5469	0.189	0.006	243.7	992.25	CCN family member 5	1
CCND2	P30279	CCND2	rs76895963	12	4275678	T	G	0.02	0.169	0.025	11.2	45.6976	G1/S-specific cyclin-D2	1
CCS	O14618	CCS	rs498045	11	66595526	A	G	0.512	0.466	0.006	1280.9	6032.11	Copper chaperone for superoxide dismutase	1
CD101	Q93033	CD101	rs12130298	1	117001709	A	C	0.0708	-1.29	0.012	2507.5	11556.2	Immunoglobulin superfamily member 2	1
CD109	Q6YHK3	CD109	rs9447027	6	73791447	C	G	0.3564	0.845	0.006	3909.6	19834	CD109 antigen	1
CD14	P08571	CD14	rs5744441	5	140637262	G	A	0.2277	-0.313	0.007	411.3	1999.37	Monocyte differentiation antigen CD14	1
CD160	O95971	CD160	rs3753437	1	145716942	G	C	0.4506	-0.389	0.006	893.4	4203.36	CD160 antigen	1
CD163	Q86VB7	CD163	rs11054859	12	7617180	G	A	0.1142	-0.175	0.009	80.5	378.086	Scavenger receptor cysteine-rich type 1 protein M130	1
CD164	Q04900	CD164	rs12197114	6	109414295	T	C	0.329	-0.149	0.006	115.3	616.694	Sialomucin core protein 24	1
CD164L2	Q6UWJ8	CD164L2	rs734725	1	27383368	G	T	0.0842	0.782	0.011	1026.7	5053.92	CD164 sialomucin-like 2 protein	1
CD177	Q8N6Q3	CD177	rs79338083	19	43322051	C	T	0.0178	1.812	0.024	1279.3	5700.25	CD177 antigen	1
CD2	P06729	CD2	rs142374557	1	116754705	C	G	0.0104	0.219	0.031	12	49.9074	T-cell surface antigen CD2	1
CD200	P41217	CD200	rs2399420	3	112350918	C	A	0.9044	0.268	0.01	154.1	718.24	OX-2 membrane glycoprotein	1
CD200R1	Q8TD46	CD200R1	rs72491121	3	112925105	C	T	0.041	1.802	0.016	2908.7	12684.4	Cell surface glycoprotein CD200 receptor 1	1
CD207	Q9UJ71	CD207	rs17718987	2	70833805	G	C	0.3105	0.465	0.007	1076.5	4412.76	C-type lectin domain family 4 member K	1
CD209	Q9NNX6	CD209	rs4804774	19	7707287	G	C	0.245	-0.419	0.006	1017.2	4876.69	CD209 antigen	1
CD22	P20273	CD22	rs10411704	19	35309759	G	T	0.7968	-0.291	0.007	355.1	1728.18	B-cell receptor CD22	1
CD226	Q15762	CD226	rs4891780	18	69857147	C	T	0.4697	-0.259	0.006	382.9	1863.36	CD226 antigen	1
CD27	P26842	CD27	rs25680	12	6445462	G	A	0.2362	0.288	0.007	371.4	1692.73	CD27 antigen	1
CD274	Q9NZQ7	CD274	rs822341	9	5453396	T	C	0.7486	0.34	0.007	516.8	2359.18	Programmed cell death 1 ligand 1	1
CD276	Q5ZPR3	CD276	rs2291014	15	73704018	G	A	0.1072	-1.297	0.01	3836.8	16822.1	CD276 antigen	1
CD28	P10747	CD28	rs13406632	2	203784615	G	C	0.1676	-0.24377	0.00813733	171.463	897.423	T-cell-specific surface glycoprotein CD28	2
CD2AP	Q9Y5K6	CD2AP	rs9463335	6	47511400	G	A	0.2667	0.306	0.007	452.9	1910.94	CD2-associated protein	1
CD300A	Q9UGN4	CD300A	rs62087200	17	74463637	G	A	0.0538	-0.581	0.013	454.8	1997.4	CMRF35-like molecule 8	1
CD300C	Q08708	CD300C	rs2293188	17	74541739	G	A	0.0991	0.675	0.01	1064.4	4556.25	CMRF35-like molecule 6	1
CD300E	Q496F6	CD300E	rs520733	17	74599686	G	A	0.6726	-0.351	0.006	695.9	3422.25	CMRF35-like molecule 2	1
CD300LF	Q8TDQ1	CD300LF	rs35489971	17	74704804	A	G	0.7958	1.238	0.007	5956.4	31278.4	CMRF35-like molecule 1	1
CD300LG	Q6UXG3	CD300LG	rs72836561	17	43848758	C	T	0.0298	-1.054	0.017	840.2	3844	CMRF35-like molecule 9	1
CD302	Q8IX05	CD302	rs2556106	2	159798013	G	T	0.8643	-0.379	0.008	439.6	2244.39	CD302 antigen	1
CD33	P20138	CD33	rs2455069	19	51225385	A	G	0.4218	1.176	0.006	7600.1	38416	Myeloid cell surface antigen CD33	1
CD34	P28906	CD34	rs6671850	1	207884455	C	T	0.0664	0.14	0.012	30.4	136.111	Hematopoietic progenitor cell antigen CD34	1
CD36	P16671	CD36	rs13236689	7	80606698	T	G	0.4171	0.266	0.006	413.8	1965.44	Platelet glycoprotein 4	1
CD38	P28907	CD38	rs7681718	4	15784785	C	T	0.223	-0.409	0.006	998.1	4646.69	ADP-ribosyl cyclase/cyclic ADP-ribose hydrolase 1	1
CD4	P01730	CD4	rs73053728	12	6787380	A	G	0.2923	-0.348	0.007	605.3	2471.51	T-cell surface glycoprotein CD4	1
CD40	P25942	CD40	rs1883832	20	46118343	T	C	0.7563	0.421	0.007	754.9	3617.16	Tumor necrosis factor receptor superfamily member 5	1
CD46	P15529	CD46	rs7550273	1	207738834	G	C	0.4	0.079	0.006	36.2	173.361	Membrane cofactor protein	1
CD48	P09326	CD48	rs2295615	1	160684968	C	G	0.134	-0.933	0.009	2384.6	10746.8	CD48 antigen	1
CD5	P06127	CD5	rs34383631	11	61025858	C	T	0.3963	-0.128	0.006	96.9	455.111	T-cell surface glycoprotein CD5	1
CD55	P08174	CD55	rs61822669	1	207247869	G	A	0.2248	-0.457	0.007	863.1	4262.22	Complement decay-accelerating factor	1
CD58	P19256	CD58	rs6677309	1	116537544	A	C	0.1418	-0.251	0.009	180.8	777.79	Lymphocyte function-associated antigen 3	1
CD59	P13987	CD59	rs831636	11	33718052	G	A	0.3235	-0.229	0.006	305.8	1456.69	CD59 glycoprotein	1
CD5L	O43866	CD5L	rs2765501	1	157834858	G	A	0.3896	0.199	0.006	225.7	1100.03	CD5 antigen-like	1
CD6	P30203	CD6	rs11230563	11	61008737	C	T	0.3484	-0.808	0.006	3628.8	18135.1	T-cell differentiation antigen CD6	1
CD69	Q07108	CD69	rs3176787	12	9760538	G	A	0.452	-0.051	0.006	16	72.25	Early activation antigen CD69	1
CD7	P09564	CD7	rs3176831	17	82314615	C	T	0.0404	-1.105	0.016	1060.6	4769.63	T-cell antigen CD7	1
CD70	P32970	CD70	rs7254538	19	6611325	G	C	0.5463	0.739	0.006	3409.3	15170	CD70 antigen	1
CD72	P21854	CD72	rs869487	9	35615899	C	G	0.2177	-0.161	0.007	105.5	529	B-cell differentiation antigen CD72	1
CD74	P04233	CD74	rs55796634	5	150412774	C	T	0.1048	-0.087	0.009	20.1	93.4444	HLA class II histocompatibility antigen gamma chain	1
CD79B	P40259	CD79B	rs12603821	17	63929072	G	A	0.3823	-0.16	0.006	152.8	711.111	B-cell antigen receptor complex-associated protein beta chain	1
CD80	P33681	CD80	rs150475322	3	119567209	A	G	0.1182	0.594	0.009	919.2	4356	T-lymphocyte activation antigen CD80	1
CD83	Q01151	CD83	rs111804875	6	14117803	G	A	0.2119	0.197	0.007	160.5	792.02	CD83 antigen	1
CD84	Q9UIB8	CD84	rs11265440	1	160583854	A	G	0.918	-0.204699	0.0105361	74.2447	377.463	SLAM family member 5	2
CD86	P42081	CD86	rs59331099	3	122105777	T	C	0.0022	1.953	0.069	176.9	801.136	T-lymphocyte activation antigen CD86	1
CD8A	P01732	CD8A	rs3020726	2	86789383	A	G	0.1549	0.345	0.008	383.5	1859.77	T-cell surface glycoprotein CD8 alpha chain	1
CD93	Q9NPY3	CD93	rs184054831	20	23104745	C	T	0.0005	1.424	0.136	24.9	109.633	Complement component C1q receptor	1
CDA	P32320	CDA	rs2072671	1	20589208	A	C	0.3336	-0.489	0.006	1307.3	6642.25	Cytidine deaminase	1
CDC27	P30260	CDC27	rs79702286	17	47219250	A	G	0.1	0.132	0.01	36.6	174.24	Cell division cycle protein 27 homolog	1
CDCP1	Q9H5V8	CDCP1	rs2276862	3	45146293	C	G	0.1688	-0.295	0.007	372.6	1776.02	CUB domain-containing protein 1	1
CDH1	P12830	CDH1	rs2011779	16	68803593	A	G	0.3777	-0.047	0.006	14.1	61.3611	Cadherin-1	1
CDH15	P55291	CDH15	rs11646135	16	89132700	G	A	0.1454	0.432	0.007	728.6	3808.65	Cadherin-15	1
CDH17	Q12864	CDH17	rs11786049	8	94191839	G	C	0.4699	-0.267	0.005	524.7	2851.56	Cadherin-17	1
CDH2	P19022	CDH2	rs12457737	18	28106408	T	C	0.3006	-0.096	0.006	55.1	256	Cadherin-2	1
CDH23	Q9H251	CDH23	rs2166631	10	71713125	C	T	0.2343	-0.157	0.008	96.8	385.141	Cadherin-23	1
CDH5	P33151	CDH5	rs16956504	16	66398478	T	C	0.1004	0.296	0.009	230.2	1081.68	Cadherin-5	1
CDH6	P55285	CDH6	rs4626350	5	30839344	G	A	0.5379	0.498	0.006	1432.7	6889	Cadherin-6	1
CDHR1	Q96JP9	CDHR1	rs7916271	10	84194464	C	T	0.5048	0.227	0.006	283.3	1431.36	Cadherin-related family member 1	1
CDHR2	Q9BYE9	CDHR2	rs2913909	5	176518907	C	G	0.4979	-0.1	0.005	81.7	400	Cadherin-related family member 2	1
CDHR5	Q9HBB8	CDHR5	rs12360820	11	620927	A	C	0.8224	0.639	0.008	1393	6380.02	Cadherin-related family member 5	1
CDKN1A	P38936	CDKN1A	rs1801270	6	36684194	C	A	0.0749	-0.266	0.012	114.6	491.361	Cyclin-dependent kinase inhibitor 1	1
CDNF	Q49AH0	CDNF	rs61738953	10	14820083	C	G	0.0333	-1.094	0.018	833.1	3693.94	Cerebral dopamine neurotrophic factor	1
CDSN	Q15517	CDSN	rs3095306	6	31095824	T	A	0.6221	0.627	0.006	2246.8	10920.2	Corneodesmosin	1
CEACAM1	P13688	CEACAM1	rs10412463	19	42516859	G	C	0.0985	-0.517	0.01	541.5	2672.89	Carcinoembryonic antigen-related cell adhesion molecule 1	1
CEACAM16	Q2WEN9	CEACAM16	rs17715069	19	44706173	G	C	0.3903	-0.336	0.006	637.1	3136	Carcinoembryonic antigen-related cell adhesion molecule 16	1
CEACAM19	Q7Z692	CEACAM19	rs62119321	19	44669513	T	C	0.0276	0.602	0.018	234.1	1118.53	Carcinoembryonic antigen-related cell adhesion molecule 19	1
CEACAM20	Q6UY09	CEACAM20	rs10414398	19	44517149	G	A	0.0883	-0.27	0.011	133.5	602.479	Carcinoembryonic antigen-related cell adhesion molecule 20	1
CEACAM21	Q3KPI0	CEACAM21	rs714106	19	41577497	C	A	0.7292	-1.172	0.007	6006.5	28032.3	Carcinoembryonic antigen-related cell adhesion molecule 21	1
CEACAM5	P06731	CEACAM5	rs9621	19	41727239	G	A	0.0398	0.975	0.016	850.3	3713.38	Carcinoembryonic antigen-related cell adhesion molecule 5	1
CEACAM6	P40199	CEACAM6	rs12459454	19	41759235	A	G	0.2878	-0.129	0.007	84.5	339.612	Carcinoembryonic antigen-related cell adhesion molecule 6	1
CEACAM8	P31997	CEACAM8	rs12459454	19	41759235	A	G	0.2881	-0.131	0.006	90.9	476.694	Carcinoembryonic antigen-related cell adhesion molecule 8	1
CEBPB	P17676	CEBPB	rs6063502	20	50339058	A	G	0.3671	-0.056	0.006	17.4	87.1111	CCAAT/enhancer-binding protein beta	1
CELA2A	P08217	CELA2A	rs188524036	1	15472108	T	G	0.0107	-0.52	0.03	67.7	300.444	Chymotrypsin-like elastase family member 2A	1
CELA3A	P09093	CELA3A	rs34262568	1	21986878	G	A	0.226	0.231	0.007	233.1	1089	Chymotrypsin-like elastase family member 3A	1
CELSR2	Q9HCU4	CELSR2	rs12740374	1	109274968	G	T	0.2216	0.451	0.007	813.5	4151.04	Cadherin EGF LAG seven-pass G-type receptor 2	1
CEMIP2	Q9UHN6	CEMIP2	rs191912523	9	71732071	T	G	0.0839	0.238	0.011	96.5	468.132	Cell surface hyaluronidase	1
CENPF	P49454	CENPF	rs3790646	1	214645503	A	G	0.0548	-0.132	0.013	23	103.101	Centromere protein F	1
CEP112	Q8N8E3	CEP112	rs12938334	17	65938082	A	C	0.4397	-0.23	0.006	277.6	1469.44	Centrosomal protein of 112 kDa	1
CEP152	O94986	CEP152	rs77379665	15	48790312	C	T	0.0315	0.132	0.018	12.5	53.7778	Centrosomal protein of 152 kDa	1
CEP170	Q5SW79	CEP170	rs12741781	1	243264850	T	G	0.3303	0.065	0.007	22.8	86.2245	Centrosomal protein of 170 kDa	1
CEP20	Q96NB1	CEP20	rs7204850	16	15872965	T	C	0.0572	-0.214	0.013	56.3	270.982	Centrosomal protein 20	1
CEP43	O95684	CEP43	rs6904946	6	167020460	T	C	0.4455	0.074	0.006	31.9	152.111	Centrosomal protein 43	1
CEP85	Q6P2H3	CEP85	rs7542844	1	26291976	G	A	0.9211	0.14	0.012	33.1	136.111	Centrosomal protein of 85 kDa	1
CERT	Q9Y5P4	CERT1	rs10942737	5	75386988	T	C	0.082	0.0876284	0.0112708	13.3419	60.4479	Ceramide transfer protein	2
CES1	P23141	CES1	rs28547561	16	55826863	G	A	0.0544	-1.136	0.013	1568	7636.07	Liver carboxylesterase 1	1
CETN3	O15182	CETN3	rs4873	5	90407824	C	G	0.2724	-0.177	0.007	144.4	639.367	Centrin-3	1
CFB	P00751	CFB	rs641153	6	31946403	G	A	0.0993	0.622	0.01	825.9	3868.84	Complement factor B	1
CFC1	P0CG37	CFC1	rs7580681	2	130399556	G	C	0.0109	-0.26	0.038	11.2	46.8144	Cryptic protein	1
CFD	P00746	CFD	rs71335276	19	859368	G	T	0.2257	-0.181	0.007	131.4	668.592	Complement factor D	1
CFH	P08603	CFH	rs33915960	1	196707583	G	T	0.2026	0.421	0.008	650.9	2769.39	Complement factor H	1
CFHR2	P36980	CFHR2	rs4085749	1	196951018	C	T	0.2273	-1.034	0.007	4244.9	21819.5	Complement factor H-related protein 2	1
CFHR4	Q92496	CFHR4	rs10922147	1	196908559	C	G	0.2367	-0.785	0.007	2512.3	12576	Complement factor H-related protein 4	1
CFHR5	Q9BXR6	CFHR5	rs72732234	1	196334759	T	C	0.0166	-1.566	0.025	883.4	3923.77	Complement factor H-related protein 5	1
CFI	P05156	CFI	rs10033900	4	109737911	T	C	0.5143	0.199	0.006	244.9	1100.03	Complement factor I	1
CGA	P01215	CGA	rs2031367	6	87097462	A	G	0.2936	0.04	0.005	15.6	64	Glycoprotein hormones alpha chain	1
CGB3_CGB5_CGB8	P0DN86	NA	rs1056914	19	49016598	T	G	0.5025	-0.055	0.006	21.5	84.0278	Choriogonadotropin subunit beta 3	1
CGREF1	Q99674	CGREF1	rs2384572	2	27101883	G	T	0.6161	-0.548	0.006	1693.5	8341.78	Cell growth regulator with EF hand domain protein 1	1
CHAC2	Q8WUX2	CHAC2	rs78694551	2	53751676	A	G	0.2605	-0.155	0.007	105.8	490.306	Glutathione-specific gamma-glutamylcyclotransferase 2	1
CHCHD10	Q8WYQ3	CHCHD10	rs62240638	22	23721299	G	A	0.0714	-0.128	0.011	30.5	135.405	Coiled-coil-helix-coiled-coil-helix domain-containing protein 10, mitochondrial	1
CHCHD6	Q9BRQ6	CHCHD6	rs9874911	3	126688237	A	G	0.1753	-0.293	0.008	294.3	1341.39	MICOS complex subunit MIC25	1
CHGA	P10645	CHGA	rs729940	14	92932756	C	T	0.1496	-0.242	0.008	183.9	915.062	Chromogranin-A	1
CHGB	P05060	CHGB	rs236153	20	5923248	A	G	0.3809	-0.597	0.006	2052	9900.25	Secretogranin-1	1
CHI3L1	P36222	CHI3L1	rs4950928	1	203186754	G	C	0.7906	0.67	0.007	1853.5	9161.22	Chitinase-3-like protein 1	1
CHIT1	Q13231	CHIT1	rs2486950	1	203205542	G	C	0.2048	-1.074	0.007	4706.1	23540.3	Chitotriosidase-1	1
CHL1	O00533	CHL1	rs931679	3	217842	T	A	0.0885	0.535	0.011	530.2	2365.5	Neural cell adhesion molecule L1-like protein	1
CHMP1A	Q9HD42	CHMP1A	rs460879	16	89646481	C	T	0.4257	-0.091	0.006	46.7	230.028	Charged multivesicular body protein 1a	1
CHMP6	Q96FZ7	CHMP6	rs9989475	17	80997376	A	G	0.1811	0.201	0.008	139.3	631.266	Charged multivesicular body protein 6	1
CHRDL2	Q6WN34	CHRDL2	rs551789974	11	74721147	A	G	0.0401	-0.655	0.015	405.1	1906.78	Chordin-like protein 2	1
CIAPIN1	Q6FI81	CIAPIN1	rs477025	16	57475048	T	C	0.5207	0.047	0.006	14	61.3611	Anamorsin	1
CILP	O75339	CILP	rs2585035	15	65204137	T	G	0.6274	-0.288	0.006	484.6	2304	Cartilage intermediate layer protein 1	1
CIT	O14578	CIT	rs74653672	12	119808039	T	C	0.0168	-0.209	0.024	17.8	75.8351	Citron Rho-interacting kinase	1
CKAP4	Q07065	CKAP4	rs1215741	12	106241094	A	T	0.2641	0.196	0.007	193.7	784	Cytoskeleton-associated protein 4	1
CKMT1A_CKMT1B	P12532	NA	rs2288768	15	43704700	G	C	0.1071	-0.27	0.01	159.8	729	Creatine kinase U-type, mitochondrial	1
CLEC10A	Q8IUN9	CLEC10A	rs90951	17	7078078	A	G	0.352	0.532	0.006	1473	7861.78	C-type lectin domain family 10 member A	1
CLEC11A	Q9Y240	CLEC11A	rs141369989	19	50723250	G	A	0.0288	0.786	0.018	396.4	1906.78	C-type lectin domain family 11 member A	1
CLEC12A	Q5QGZ9	CLEC12A	rs12230629	12	9965184	T	C	0.2734	0.485	0.007	1023.9	4800.51	C-type lectin domain family 12 member A	1
CLEC14A	Q86T13	CLEC14A	rs10151239	14	38503166	C	A	0.4006	0.078	0.006	38.9	169	C-type lectin domain family 14 member A	1
CLEC1A	Q8NC01	CLEC1A	rs7961483	12	10077861	C	T	0.6002	-0.303	0.006	531.4	2550.25	C-type lectin domain family 1 member A	1
CLEC1B	Q9P126	CLEC1B	rs659928	12	9996104	G	A	0.2539	0.16124	0.0072	97.5797	501.511	C-type lectin domain family 1 member B	2
CLEC3B	P05452	CLEC3B	rs13065490	3	45015616	A	T	0.2531	0.226	0.007	228.8	1042.37	Tetranectin	1
CLEC4A	Q9UMR7	CLEC4A	rs117213717	12	8125599	G	A	0.0129	-1.975	0.027	1200.3	5350.65	C-type lectin domain family 4 member A	1
CLEC4C	Q8WTT0	CLEC4C	rs11055602	12	7751515	T	G	0.4031	0.846	0.006	4084	19881	C-type lectin domain family 4 member C	1
CLEC4D	Q8WXI8	CLEC4D	rs4242896	12	8536403	A	C	0.5691	0.497	0.006	1527.2	6861.36	C-type lectin domain family 4 member D	1
CLEC4G	Q6UXB4	CLEC4G	rs117133715	19	7736674	C	T	0.0687	0.373	0.012	218.5	966.174	C-type lectin domain family 4 member G	1
CLEC4M	Q9H2X3	CLEC4M	rs4804774	19	7707287	G	C	0.2455	-0.373	0.006	825.4	3864.69	C-type lectin domain family 4 member M	1
CLEC5A	Q9NY25	CLEC5A	rs1726867	7	141960900	A	G	0.6935	-0.279	0.006	422.7	2162.25	C-type lectin domain family 5 member A	1
CLEC6A	Q6EIG7	CLEC6A	rs4420350	12	8454377	G	A	0.7797	0.611	0.007	1493.8	7618.8	C-type lectin domain family 6 member A	1
CLEC7A	Q9BXN2	CLEC7A	rs16910526	12	10118488	A	C	0.0826	-1.556	0.011	4388.3	20009.4	C-type lectin domain family 7 member A	1
CLGN	O14967	CLGN	rs6852397	4	140427594	G	T	0.0935	1.169	0.011	2568.7	11293.9	Calmegin	1
CLIC5	Q9NZA1	CLIC5	rs2022423	6	46079122	A	G	0.3588	-0.124	0.007	79.1	313.796	Chloride intracellular channel protein 5	1
CLIP2	Q9UDT6	CLIP2	rs73131317	7	74288385	G	A	0.0651	0.231	0.012	76.7	370.562	CAP-Gly domain-containing linker protein 2	1
CLMP	Q9H6B4	CLMP	rs2302605	11	123194975	C	T	0.5434	0.322	0.006	708.1	2880.11	CXADR-like membrane protein	1
CLPS	P04118	CLPS	rs2766588	6	35785450	T	C	0.6031	0.522	0.006	1425	7569	Colipase	1
CLSTN3	Q9BQT9	CLSTN3	rs2167285	12	7131705	C	T	0.5677	-0.467	0.006	1270.1	6058.03	Calsyntenin-3	1
CLU	P10909	CLU	rs9331938	8	27599962	C	T	0.0013	-2.141	0.087	133	605.612	Clusterin	1
CLUL1	Q15846	CLUL1	rs12957470	18	591690	G	C	0.2805	0.61	0.007	1811	7593.88	Clusterin-like protein 1	1
CMC1	Q7Z7K0	CMC1	rs370517451	3	28241610	G	A	0.0144	-0.311	0.028	28.6	123.369	COX assembly mitochondrial protein homolog	1
CNDP1	Q96KN2	CNDP1	rs17817077	18	74542308	G	A	0.3842	0.281	0.006	442.1	2193.36	Beta-Ala-His dipeptidase	1
CNP	P09543	CNP	rs62076888	17	41951679	T	C	0.722034	0.0906793	0.00685363	39.2348	175.055	2',3'-cyclic-nucleotide 3'-phosphodiesterase	3
CNPY4	Q8N129	CNPY4	rs7457787	7	100180246	A	C	0.1154	-0.263	0.01	162.4	691.69	Protein canopy homolog 4	1
CNTN1	Q12860	CNTN1	rs11177604	12	40651583	C	A	0.3778	0.202	0.006	267.5	1133.44	Contactin-1	1
CNTN2	Q02246	CNTN2	rs2071533	1	205043070	T	G	0.8697	-1.185	0.009	3812.8	17336.1	Contactin-2	1
CNTN3	Q9P232	CNTN3	rs7427367	3	74546668	G	A	0.927	-0.506	0.011	475.9	2116	Contactin-3	1
CNTN4	Q8IWV2	CNTN4	rs163352	3	3056357	G	C	0.8042	-0.315	0.008	374.5	1550.39	Contactin-4	1
CNTN5	O94779	CNTN5	rs7108717	11	99184921	C	A	0.9255	-0.788	0.011	1120.6	5131.77	Contactin-5	1
CNTNAP2	Q9UHC6	CNTNAP2	rs850460	7	145636276	A	G	0.7186	-0.544	0.007	1461.6	6039.51	Contactin-associated protein-like 2	1
CNTNAP4	Q9C0A0	CNTNAP4	rs4602063	16	76398083	C	T	0.45556	0.055946	0.00632281	18.0512	78.2921	Contactin-associated protein-like 4	3
COCH	O43405	COCH	rs28400019	14	30874288	G	A	0.1114	0.507	0.01	567.1	2570.49	Cochlin	1
COL15A1	P39059	COL15A1	rs10819566	9	99001195	T	C	0.3766	0.178	0.006	182.1	880.111	Collagen alpha-1(XV) chain	1
COL18A1	P39060	COL18A1	rs36182034	21	45484068	T	C	0.3868	-0.153	0.006	140.7	650.25	Collagen alpha-1(XVIII) chain	1
COL24A1	Q17RW2	COL24A1	rs148644471	1	86134328	T	G	0.091	-0.28	0.011	152.5	647.934	Collagen alpha-1(XXIV) chain	1
COL28A1	Q2UY09	COL28A1	rs7810134	7	7502634	G	A	0.2463	0.871	0.007	3065.7	15482.5	Collagen alpha-1(XXVIII) chain	1
COL2A1	P02458	COL2A1	rs10875723	12	48023754	A	G	0.3994	-0.734	0.006	2949.4	14965.4	Collagen alpha-1(II) chain	1
COL4A1	P02462	COL4A1	rs3742207	13	110166251	T	G	0.338	-0.184	0.006	186.6	940.444	Collagen alpha-1(IV) chain	1
COL5A1	P20908	COL5A1	rs12002679	9	134641788	C	G	0.2942	0.221	0.007	223.2	996.755	Collagen alpha-1(V) chain	1
COL6A3	P12111	COL6A3	rs1050785	2	237324109	C	A	0.6101	0.09	0.006	47.7	225	Collagen alpha-3(VI) chain	1
COMMD1	Q8N668	COMMD1	rs55677935	2	62000878	C	T	0.0166	-0.686	0.025	169.3	752.954	COMM domain-containing protein 1	1
COMP	P49747	COMP	rs12974746	19	18795739	A	G	0.0284	-0.57	0.018	215.7	1002.78	Cartilage oligomeric matrix protein	1
COMT	P21964	COMT	rs4680	22	19963748	G	A	0.5082	-0.451	0.006	1153.3	5650.03	Catechol O-methyltransferase	1
COQ7	Q99807	COQ7	rs11074359	16	19073976	C	T	0.6292	-0.13	0.006	93	469.444	5-demethoxyubiquinone hydroxylase, mitochondrial	1
CPA1	P15085	CPA1	rs13226219	7	130379650	T	C	0.1266	0.252	0.009	172	784	Carboxypeptidase A1	1
CPA2	P48052	CPA2	rs10257530	7	130273680	T	C	0.3461	-0.371	0.007	697.9	2809	Carboxypeptidase A2	1
CPA4	Q9UI42	CPA4	rs34587586	7	130298758	G	T	0.3946	-0.535	0.006	1543.6	7950.69	Carboxypeptidase A4	1
CPB1	P15086	CPB1	rs2331406	3	148847695	G	A	0.2382	0.127	0.007	72.9	329.163	Carboxypeptidase B	1
CPB2	Q96IY4	CPB2	rs6561283	13	46066702	A	G	0.739	0.662	0.007	1984.7	8943.76	Carboxypeptidase B2	1
CPE	P16870	CPE	rs1550270	4	165340648	T	C	0.3046	0.244	0.007	287.3	1215.02	Carboxypeptidase E	1
CPM	P14384	CPM	rs7978197	12	68932767	C	T	0.031	-0.511	0.019	152.6	723.327	Carboxypeptidase M	1
CPOX	P36551	CPOX	rs1729988	3	98599549	C	T	0.1403	-0.151	0.009	62	281.494	Oxygen-dependent coproporphyrinogen-III oxidase, mitochondrial	1
CPPED1	Q9BRF8	CPPED1	rs8062313	16	12805909	T	C	0.1733	0.78748	0.00792624	Inf	9870.61	Serine/threonine-protein phosphatase CPPED1	2
CPQ	Q9Y646	CPQ	rs148684432	8	97029409	G	A	0.0084	-1.885	0.032	772.1	3469.95	Carboxypeptidase Q	1
CPTP	Q5TA50	CPTP	rs150789461	1	1349110	G	A	0.9128	-0.081	0.012	11.3	45.5625	Ceramide-1-phosphate transfer protein	1
CPVL	Q9H3G5	CPVL	rs34219043	7	29120988	C	T	0.1916	-0.842	0.008	2728.3	11077.6	Probable serine carboxypeptidase CPVL	1
CPXM1	Q96SM3	CPXM1	rs215545	20	2801369	T	C	0.7612	0.365	0.007	573.6	2718.88	Probable carboxypeptidase X1	1
CPXM2	Q8N436	CPXM2	rs28741041	10	123891193	G	C	0.3812	-0.456	0.006	1208	5776	Inactive carboxypeptidase-like protein X2	1
CR1	P17927	CR1	rs679515	1	207577223	T	C	0.8307	-0.545	0.008	1003	4641.02	Complement receptor type 1	1
CR2	P20023	CR2	rs61821108	1	207417507	G	A	0.1083	-0.282	0.009	192.7	981.778	Complement receptor type 2	1
CRACR2A	Q9BSW2	CRACR2A	rs6489498	12	3793103	A	G	0.3528	-0.135	0.006	97.5	506.25	EF-hand calcium-binding domain-containing protein 4B	1
CRADD	P78560	CRADD	rs56944668	12	93850077	C	T	0.1585	-0.097	0.008	29.8	147.016	Death domain-containing protein CRADD	1
CREG1	O75629	CREG1	rs7513428	1	167546035	T	C	0.8379	-0.241	0.008	198.8	907.516	Protein CREG1	1
CRELD1	Q96HD1	CRELD1	rs9878047	3	9943773	T	C	0.262	0.816	0.007	2930.5	13588.9	Protein disulfide isomerase CRELD1	1
CRELD2	Q6UXH1	CRELD2	rs74510325	22	49921734	C	G	0.0324	-0.827	0.017	515.7	2366.54	Protein disulfide isomerase CRELD2	1
CRH	P06850	CRH	rs59104426	8	66260714	T	A	0.0349	-0.657	0.016	348	1686.13	Corticoliberin	1
CRHBP	P24387	CRHBP	rs1700657	5	76915436	C	T	0.638	-0.569	0.006	1809.2	8993.36	Corticotropin-releasing factor-binding protein	1
CRIM1	Q9NZV1	CRIM1	rs3770955	2	36368128	A	T	0.640102	-0.114886	0.00619343	76.0851	344.09	Cysteine-rich motor neuron 1 protein	3
CRIP2	P52943	CRIP2	rs80324969	14	105451479	G	C	0.17	0.185	0.008	112.5	534.766	Cysteine-rich protein 2	1
CRISP2	P16562	CRISP2	rs555247	6	49742392	G	A	0.4624	0.487	0.005	1855.2	9486.76	Cysteine-rich secretory protein 2	1
CRISP3	P54108	CRISP3	rs1025347	6	49685264	G	A	0.4939	-0.556	0.006	1910.6	8587.11	Cysteine-rich secretory protein 3	1
CRNN	Q9UBG3	CRNN	rs10494275	1	152419091	G	A	0.0713	-1.19	0.012	2243.6	9834.03	Cornulin	1
CRTAC1	Q9NQ79	CRTAC1	rs56007204	10	97865562	C	T	0.2035	-0.782	0.007	2840.5	12480.1	Cartilage acidic protein 1	1
CRTAM	O95727	CRTAM	rs2370794	11	122844074	A	G	0.3388	0.316	0.006	540.8	2773.78	Cytotoxic and regulatory T-cell molecule	1
CRYBB1	P53674	CRYBB1	rs4822754	22	26616930	A	G	0.5353	-0.152	0.006	138.2	641.778	Beta-crystallin B1	1
CRYBB2	P43320	CRYBB2	rs16986565	22	25229154	C	T	0.0113	0.217	0.028	13.8	60.0625	Beta-crystallin B2	1
CRYGD	P07320	CRYGD	rs34570682	2	208114213	G	A	0.2988	-0.711	0.007	2433.7	10316.8	Gamma-crystallin D	1
CRYM	Q14894	CRYM	rs2733910	16	21273960	C	T	0.2551	-0.412	0.007	713.8	3464.16	Ketimine reductase mu-crystallin	1
CRYZL1	O95825	CRYZL1	rs13050238	21	33624712	C	T	0.0301	-0.369	0.018	93.2	420.25	Quinone oxidoreductase-like protein 1	1
CSF1	P09603	CSF1	rs2225767	1	109960456	T	C	0.5074	-0.177	0.006	186.2	870.25	Macrophage colony-stimulating factor 1	1
CSF2	P04141	CSF2	rs25882	5	132075767	T	C	0.2134	0.243	0.008	224.3	922.641	Granulocyte-macrophage colony-stimulating factor	1
CSF2RB	P32927	CSF2RB	rs2239749	22	36935263	A	G	0.4535	-1.112	0.006	6801.8	34348.4	Cytokine receptor common subunit beta	1
CSF3	P09919	CSF3	rs9898547	17	39979773	G	T	0.4568	-0.076	0.006	35.1	160.444	Granulocyte colony-stimulating factor	1
CSF3R	Q99062	CSF3R	rs3917999	1	36467716	C	T	0.0122	1.092	0.029	320.4	1417.91	Granulocyte colony-stimulating factor receptor	1
CSPG4	Q6UVK1	CSPG4	rs77237106	15	75676994	C	T	0.1667	-0.136	0.008	68.6	289	Chondroitin sulfate proteoglycan 4	1
CST1	P01037	CST1	rs4549181	20	23748236	C	T	0.3076	-0.571	0.007	1500.9	6653.9	Cystatin-SN	1
CST3	P01034	CST3	rs911119	20	23632100	C	T	0.771	0.307	0.007	447.4	1923.45	Cystatin-C	1
CST5	P28325	CST5	rs1799841	20	23879541	A	G	0.4458	0.713	0.006	3074.1	14121.4	Cystatin-D	1
CST6	Q15828	CST6	rs12577165	11	66008958	T	C	0.024	0.570318	0.0184895	181.5	951.45	Cystatin-M	2
CST7	O76096	CST7	rs2387362	20	24919270	C	T	0.7709	0.819	0.007	2706.1	13689	Cystatin-F	1
CSTB	P04080	CSTB	rs35285321	21	43781951	G	A	0.328408	-0.760983	0.00655309	2930.44	13485.2	Cystatin-B	3
CTBS	Q01459	CTBS	rs79723172	1	84547012	G	A	0.0294	1.355	0.017	1306.6	6353.03	Di-N-acetylchitobiase	1
CTF1	Q16619	CTF1	rs4889685	16	30918123	C	T	0.636506	0.0504879	0.00652779	13.9831	59.8194	Cardiotrophin-1	3
CTHRC1	Q96CG8	CTHRC1	rs827592	8	103352409	C	G	0.5372	-0.157	0.006	177.8	684.694	Collagen triple helix repeat-containing protein 1	1
CTRB1	P17538	CTRB1	rs8051363	16	75221319	A	G	0.7224	0.557	0.007	1413.1	6331.61	Chymotrypsinogen B	1
CTRC	Q99895	CTRC	rs497078	1	15440540	C	T	0.0994	-0.552	0.01	716.9	3047.04	Chymotrypsin-C	1
CTRL	P40313	CTRL	rs7187289	16	67933975	A	C	0.1822	0.095	0.008	33.6	141.016	Chymotrypsin-like protease CTRL-1	1
CTSB	P07858	CTSB	rs709821	8	11845085	G	C	0.255	0.591	0.007	1581.5	7128.18	Cathepsin B	1
CTSC	P53634	CTSC	rs11019400	11	88337690	A	G	0.0932	0.971	0.01	1890.8	9428.41	Dipeptidyl peptidase 1	1
CTSD	P07339	CTSD	rs55861089	11	1762527	A	G	0.1052	-0.492	0.01	540.3	2420.64	Cathepsin D	1
CTSE	P14091	CTSE	rs41302235	1	206012565	T	C	0.191	-0.622	0.008	1407.6	6045.06	Cathepsin E	1
CTSF	Q9UBX1	CTSF	rs1044522	11	66568361	G	A	0.2376	0.215	0.007	215	943.367	Cathepsin F	1
CTSH	P09668	CTSH	rs60250730	15	78945802	C	G	0.174	1.102	0.008	3936	18975.1	Pro-cathepsin H	1
CTSL	P07711	CTSL	rs868561	9	87734287	G	C	0.512	-0.145	0.006	133	584.028	Cathepsin L1	1
CTSO	P43234	CTSO	rs2334114	4	155935041	C	A	0.2011	-0.22	0.008	186.9	756.25	Cathepsin O	1
CTSS	P25774	CTSS	rs11204752	1	150985657	T	C	0.521209	-0.391342	0.00685897	708.738	3255.33	Cathepsin S	3
CTSV	O60911	CTSV	rs117724680	9	97144183	T	C	0.0658	0.389	0.011	250.5	1250.59	Cathepsin L2	1
CWC15	Q9P013	CWC15	rs13377454	11	94991264	A	C	0.6699	-0.063	0.007	21.2	81	Spliceosome-associated protein CWC15 homolog	1
CX3CL1	P78423	CX3CL1	rs683544	16	57374866	C	T	0.556643	-0.207143	0.00619744	244.212	1117.16	Fractalkine	3
CXADR	P78310	CXADR	rs2739393	21	17562221	G	A	0.6633	-0.12	0.006	78.8	400	Coxsackievirus and adenovirus receptor	1
CXCL1	P09341	CXCL1	rs3097411	4	73872737	C	G	0.2575	0.659	0.007	1826.9	8862.88	Growth-regulated alpha protein	1
CXCL10	P02778	CXCL10	rs11548618	4	76022794	G	A	0.0062	1.669	0.037	439.5	2034.74	C-X-C motif chemokine 10	1
CXCL11	O14625	CXCL11	rs35170645	4	76043803	A	G	0.519	-0.244	0.006	348.6	1653.78	C-X-C motif chemokine 11	1
CXCL12	P48061	CXCL12	rs11239028	10	44387717	C	T	0.3337	0.191	0.007	184.6	744.51	Stromal cell-derived factor 1	1
CXCL13	O43927	CXCL13	rs4280762	4	77431645	C	T	0.0954	-0.088	0.01	16.2	77.44	C-X-C motif chemokine 13	1
CXCL14	O95715	CXCL14	rs6596251	5	135620131	A	G	0.365	-0.063	0.006	27.1	110.25	C-X-C motif chemokine 14	1
CXCL16	Q9H2A7	CXCL16	rs60894000	17	4738074	G	C	0.5261	0.178	0.006	199.7	880.111	C-X-C motif chemokine 16	1
CXCL17	Q6UXB2	CXCL17	rs11668599	19	42450984	A	G	0.0781	0.10648	0.0096	25.6803	123.025	C-X-C motif chemokine 17	2
CXCL5	P42830	CXCL5	rs352045	4	73998970	T	G	0.8739	-0.575	0.009	905.5	4081.79	C-X-C motif chemokine 5	1
CXCL6	P80162	CXCL6	rs16850073	4	73838282	C	T	0.364	0.559	0.006	1650.7	8680.03	C-X-C motif chemokine 6	1
CXCL8	P10145	CXCL8	rs1247635	4	73680786	G	C	0.0713	-0.157	0.012	37.6	171.174	Interleukin-8	1
CXCL9	Q07325	CXCL9	rs4241577	4	76009623	C	A	0.2383	-0.152	0.007	117.6	471.51	C-X-C motif chemokine 9	1
CYB5R2	Q6BCY4	CYB5R2	rs10839828	11	7637117	C	A	0.201	-0.293	0.008	317	1341.39	NADH-cytochrome b5 reductase 2	1
CYTL1	Q9NRR1	CYTL1	rs11722554	4	5015156	G	A	0.0374	-1.317	0.015	1572.6	7708.84	Cytokine-like protein 1	1
DAG1	Q14118	DAG1	rs6446277	3	49435644	G	A	0.3057	0.064	0.007	21	83.5918	Dystroglycan	1
DAPK2	Q9UIK4	DAPK2	rs34772505	15	63984573	C	T	0.4072	0.384	0.006	789.3	4096	Death-associated protein kinase 2	1
DAPP1	Q9UN19	DAPP1	rs7688733	4	99831495	A	G	0.4777	-0.0975784	0.00646989	45.7916	227.464	Dual adapter for phosphotyrosine and 3-phosphotyrosine and 3-phosphoinositide	2
DBH	P09172	DBH	rs1611115	9	133635393	T	C	0.7924	1.162	0.008	5140	21097.6	Dopamine beta-hydroxylase	1
DBI	P07108	DBI	rs11680074	2	119384247	G	A	0.1995	-0.319	0.008	375.8	1590.02	Acyl-CoA-binding protein	1
DBN1	Q16643	DBN1	rs2544809	5	177458498	T	C	0.5539	-0.051	0.006	15.8	72.25	Drebrin	1
DBNL	Q9UJU6	DBNL	rs7799945	7	44070203	A	G	0.3213	0.068	0.006	24.9	128.444	Drebrin-like protein	1
DCBLD2	Q96PD2	DCBLD2	rs12487717	3	98886163	G	A	0.0123	-1.072	0.027	348.2	1576.38	Discoidin, CUB and LCCL domain-containing protein 2	1
DCC	P43146	DCC	rs9807459	18	51955366	G	A	0.3041	0.244	0.007	286.7	1215.02	Netrin receptor DCC	1
DCN	P07585	DCN	rs73198632	12	91141033	C	T	0.0682	-0.104	0.012	18.8	75.1111	Decorin	1
DCTD	P32321	DCTD	rs747369	4	183030147	G	A	0.3665	0.056	0.006	17.7	87.1111	Deoxycytidylate deaminase	1
DCTPP1	Q9H773	DCTPP1	rs146094440	16	30424280	C	G	0.0129	-0.498	0.029	65.8	294.892	dCTP pyrophosphatase 1	1
DCXR	Q7Z4W1	DCXR	rs61746217	17	82036043	C	T	0.0043	-0.732	0.045	58.4	264.604	L-xylulose reductase	1
DDAH1	O94760	DDAH1	rs12138621	1	85318287	T	C	0.1993	-0.187	0.008	132.6	546.391	N(G),N(G)-dimethylarginine dimethylaminohydrolase 1	1
DDC	P20711	DDC	rs2329370	7	50546948	A	T	0.9796	1.36	0.022	822.2	3821.49	Aromatic-L-amino-acid decarboxylase	1
DDHD2	O94830	DDHD2	rs2306899	8	38238144	C	T	0.230938	-0.111166	0.00710788	54.4089	244.604	Phospholipase DDHD2	3
DDI2	Q5TDH0	DDI2	rs41270291	1	15667756	G	A	0.01	-0.243	0.03	15.4	65.61	Protein DDI1 homolog 2	1
DDR1	Q08345	DDR1	rs3095353	6	30836031	T	A	0.5708	-0.333	0.006	659.2	3080.25	Epithelial discoidin domain-containing receptor 1	1
DDT	P30046	DDT	rs1006771	22	23971817	G	T	0.648	-0.198	0.006	221.4	1089	D-dopachrome decarboxylase	1
DDX58	O95786	DDX58	rs7045087	9	32455264	T	C	0.3032	0.276	0.007	363.1	1554.61	Antiviral innate immune response receptor RIG-I	1
DEFB104A_DEFB104B	Q8WTQ1	NA	rs144072245	8	12620148	G	C	0.0118	0.832	0.029	177.7	823.096	Beta-defensin 104	1
DEFB4A_DEFB4B	O15263	NA	rs73184376	8	8410826	G	A	0.1837	0.083	0.008	26.9	107.641	Beta-defensin 4A	1
DGCR6	Q14129	DGCR6	rs425576	22	18908676	T	C	0.6095	0.124	0.006	80.9	427.111	Protein DGCR6	1
DHRS4L2	Q6PKH6	DHRS4L2	rs146691898	14	24008733	A	G	0.0534	-0.655	0.014	486.9	2188.9	Dehydrogenase/reductase SDR family member 4-like 2	1
DKK1	O94907	DKK1	rs7097068	10	52360120	T	G	0.4282	-0.1	0.006	57.8	277.778	Dickkopf-related protein 1	1
DKK3	Q9UBP4	DKK3	rs11022114	11	12017327	G	A	0.3067	0.363	0.006	712.6	3660.25	Dickkopf-related protein 3	1
DKK4	Q9UBT3	DKK4	rs3136791	8	42367665	T	G	0.0446	-0.564	0.014	330.9	1622.94	Dickkopf-related protein 4	1
DKKL1	Q9UK85	DKKL1	rs2303759	19	49365794	T	G	0.2591	-1.24	0.007	7128.2	31379.6	Dickkopf-like protein 1	1
DLK1	P80370	DLK1	rs12881760	14	100709998	G	C	0.6431	0.483	0.006	1272.1	6480.25	Protein delta homolog 1	1
DLL1	O00548	DLL1	rs9356631	6	170278382	A	G	0.4238	0.153	0.006	144.2	650.25	Delta-like protein 1	1
DNAJA4	Q8WW22	DNAJA4	rs62007832	15	78265378	C	G	0.2111	0.143	0.007	86	417.327	DnaJ homolog subfamily A member 4	1
DNAJB1	P25685	DNAJB1	rs7248009	19	14544690	G	A	0.6018	-0.051	0.006	15.7	72.25	DnaJ homolog subfamily B member 1	1
DNAJB14	Q8TBM8	DNAJB14	rs55797991	4	99850238	C	T	0.1518	-0.059	0.009	11.1	42.9753	DnaJ homolog subfamily B member 14	1
DNAJB6	O75190	DNAJB6	rs12668458	7	157352780	T	C	0.4513	0.19	0.006	198.1	1002.78	DnaJ homolog subfamily B member 6	1
DNAJC21	Q5F1R6	DNAJC21	rs10941225	5	34961375	T	A	0.427	-0.104	0.006	61.5	300.444	DnaJ homolog subfamily C member 21	1
DNAJC6	O75061	DNAJC6	rs61779319	1	65299645	T	A	0.4214	0.073	0.006	31.8	148.028	Putative tyrosine-protein phosphatase auxilin	1
DNER	Q8NFT8	DNER	rs62193248	2	229732201	A	T	0.33	-0.276	0.006	417.3	2116	Delta and Notch-like epidermal growth factor-related receptor	1
DNM1	Q05193	DNM1	rs3003599	9	128216902	A	G	0.8065	0.313	0.008	355.2	1530.77	Dynamin-1	1
DNMBP	Q6XZF7	DNMBP	rs7069556	10	100010620	C	G	0.0839	-0.213	0.011	81.9	374.95	Dynamin-binding protein	1
DNPEP	Q9ULA0	DNPEP	rs115897075	2	219385510	G	C	0.0168	0.313	0.024	39.3	170.085	Aspartyl aminopeptidase	1
DNPH1	O43598	DNPH1	rs45448395	6	43221907	G	A	0.1007	-0.455	0.01	458.9	2070.25	2'-deoxynucleoside 5'-phosphate N-hydrolase 1	1
DOC2B	Q14184	DOC2B	rs8069133	17	182520	A	G	0.6752	0.064	0.007	20.2	83.5918	Double C2-like domain-containing protein beta	1
DOK2	O60496	DOK2	rs4357289	8	21919965	G	A	0.4293	0.054	0.006	17.8	81	Docking protein 2	1
DPEP1	P16444	DPEP1	rs423135	16	89674465	G	A	0.5041	0.777	0.006	3441.1	16770.2	Dipeptidase 1	1
DPP10	Q8N608	DPP10	rs17355498	2	115180348	G	T	0.478	-0.261	0.006	404.8	1892.25	Inactive dipeptidyl peptidase 10	1
DPP4	P27487	DPP4	rs13015258	2	162074215	T	G	0.6218	-0.217	0.006	274.8	1308.03	Dipeptidyl peptidase 4	1
DPP6	P42658	DPP6	rs3734960	7	154892443	T	C	0.2704	0.263	0.007	350.1	1411.61	Dipeptidyl aminopeptidase-like protein 6	1
DPT	Q07507	DPT	rs1018454	1	168728523	A	C	0.5731	0.323	0.006	710.9	2898.03	Dermatopontin	1
DPY30	Q9C005	DPY30	rs72794684	2	31761476	A	G	0.0453	0.131	0.015	18.5	76.2711	Protein dpy-30 homolog	1
DRAXIN	Q8NBI3	DRAXIN	rs55706902	1	11664651	T	C	0.1804	-0.348	0.008	434.5	1892.25	Draxin	1
DSC2	Q02487	DSC2	rs4799305	18	31109181	G	A	0.8843	-0.319756	0.00937043	221.002	1164.45	Desmocollin-2	2
DSCAM	O60469	DSCAM	rs78111814	21	40688572	T	C	0.0402	0.892	0.016	666.2	3108.06	Down syndrome cell adhesion molecule	1
DSG2	Q14126	DSG2	rs1841396	18	31504458	T	A	0.406	-0.213	0.006	274.8	1260.25	Desmoglein-2	1
DSG3	P32926	DSG3	rs10084010	18	31447782	C	T	0.1756	-0.31	0.007	374.3	1961.22	Desmoglein-3	1
DSG4	Q86SJ6	DSG4	rs12960081	18	31413220	A	G	0.4748	0.051	0.006	17.3	72.25	Desmoglein-4	1
DTD1	Q8TEA8	DTD1	rs6136442	20	18626982	A	T	0.3693	-0.156	0.006	131	676	D-aminoacyl-tRNA deacylase 1	1
DTX3	Q8N9I9	DTX3	rs2277323	12	57615589	G	A	0.2483	-0.0989676	0.00646989	47.0369	233.987	Probable E3 ubiquitin-protein ligase DTX3	2
DTYMK	P23919	DTYMK	rs28630677	2	241686546	C	T	0.0457	-0.128	0.015	17.8	72.8178	Thymidylate kinase	1
DUSP13	Q6B8I1	DUSP13	rs6480771	10	75101922	T	C	0.4275	-0.262	0.006	385.8	1906.78	Dual specificity protein phosphatase 13 isoform A	1
DUSP29	Q68J44	DUSP29	rs11001272	10	75063406	A	G	0.3544	-0.133	0.007	89.9	361	Dual specificity phosphatase 29	1
DXO	O77932	DXO	rs45531831	6	31970343	C	T	0.0263	-1.114	0.019	756.5	3437.66	Decapping and exoribonuclease protein	1
DYNLT1	P63172	DYNLT1	rs2306751	6	158644726	C	G	0.5792	0.0780403	0.00573462	37.696	185.194	Dynein light chain Tctex-type 1	2
EBAG9	O00559	EBAG9	rs2022934	8	109555545	G	A	0.4001	-0.065	0.006	24.4	117.361	Receptor-binding cancer antigen expressed on SiSo cells	1
EBI3_IL27	Q14213	NA	rs8109160	19	4247479	C	T	0.3103	-0.401	0.006	876.3	4466.69	NA	1
EBI3_IL27	Q8NEV9	NA	rs181203	16	28501050	A	C	0.3207	-0.07	0.006	30.4	136.111	NA	1
ECHDC3	Q96DC8	ECHDC3	rs72783935	10	11767369	C	T	0.0887	-0.948	0.011	1715.5	7427.31	Enoyl-CoA hydratase domain-containing protein 3, mitochondrial	1
ECHS1	P30084	ECHS1	rs1049951	10	133370622	G	A	0.9306	-0.447	0.013	269.5	1182.3	Enoyl-CoA hydratase, mitochondrial	1
ECI2	O75521	ECI2	rs9328220	6	4119947	A	C	0.3218	-0.283	0.007	386.2	1634.47	Enoyl-CoA delta isomerase 2	1
ECM1	Q16610	ECM1	rs3737240	1	150510879	C	T	0.384	-0.667	0.006	2335.3	12358	Extracellular matrix protein 1	1
EDAR	Q9UNE0	EDAR	rs148085735	2	108992119	C	G	0.0128	1.689	0.027	871.8	3913.2	Tumor necrosis factor receptor superfamily member EDAR	1
EDDM3B	P56851	EDDM3B	rs3827905	14	20770159	G	A	0.6579	-0.163	0.004	317.2	1660.56	Epididymal secretory protein E3-beta	1
EDIL3	O43854	EDIL3	rs66802107	5	84025262	G	A	0.2388	-0.09	0.007	35.8	165.306	EGF-like repeat and discoidin I-like domain-containing protein 3	1
EDN1	P05305	EDN1	rs5370	6	12296022	G	T	0.223	0.262	0.007	284.8	1400.9	Endothelin-1	1
EFCAB2	Q5VUJ9	EFCAB2	rs61844237	1	244970360	G	C	0.4594	-0.386	0.006	815.5	4138.78	Dynein regulatory complex protein 8	1
EFEMP1	Q12805	EFEMP1	rs3791679	2	55869757	A	G	0.2263	0.205	0.007	208.1	857.653	EGF-containing fibulin-like extracellular matrix protein 1	1
EFHD1	Q9BUP0	EFHD1	rs146096867	2	232655869	C	T	0.0882	0.31	0.01	195.3	961	EF-hand domain-containing protein D1	1
EFNA1	P20827	EFNA1	rs4390169	1	155133578	A	G	0.51	0.308	0.006	564.7	2635.11	Ephrin-A1	1
EGF	P01133	EGF	rs2298979	4	109916970	G	A	0.417159	0.125949	0.00630622	88.0176	398.888	Pro-epidermal growth factor	3
EGFL7	Q9UHF1	EGFL7	rs74557797	9	136656051	G	T	0.089	-0.278	0.011	135.5	638.711	Epidermal growth factor-like protein 7	1
EGFLAM	Q63HQ2	EGFLAM	rs113400125	5	38406149	C	T	0.0249	1.474	0.02	1231.8	5431.69	Pikachurin	1
EGFR	P00533	EGFR	rs10081281	7	55169103	C	T	0.4637	0.162	0.006	161.5	729	Epidermal growth factor receptor	1
EGLN1	Q9GZT9	EGLN1	rs12097901	1	231421509	C	G	0.0688	0.266	0.012	103.4	491.361	Egl nine homolog 1	1
EHBP1	Q8NDI1	EHBP1	rs56044100	2	62508571	A	G	0.8855	-0.266	0.009	173.8	873.531	EH domain-binding protein 1	1
EHD3	Q9NZN3	EHD3	rs655029	2	31254972	G	A	0.7213	-0.19	0.007	159.6	736.735	EH domain-containing protein 3	1
EIF2AK2	P19525	EIF2AK2	rs11894449	2	37153525	C	T	0.4694	0.148	0.006	130.4	608.444	Interferon-induced, double-stranded RNA-activated protein kinase	1
EIF2AK3	Q9NZJ5	EIF2AK3	rs4972221	2	88571114	A	T	0.6632	0.12	0.007	73.8	293.878	Eukaryotic translation initiation factor 2-alpha kinase 3	1
EIF4G3	O43432	EIF4G3	rs2874367	1	20997998	A	C	0.541173	0.0751008	0.00610168	34.0872	151.492	Eukaryotic translation initiation factor 4 gamma 3	3
EIF5	P55010	EIF5	rs138711694	14	103346102	T	C	0.0164	-0.251	0.026	21.5	93.1967	Eukaryotic translation initiation factor 5	1
ELN	P15502	ELN	rs17855988	7	74060495	G	C	0.096	0.136	0.008	68.2	289	Elastin	1
ELOA	Q14241	ELOA	rs2473378	1	23724245	G	A	0.6051	0.08	0.006	38.9	177.778	Elongin-A	1
ENAH	Q8N8S7	ENAH	rs10799316	1	225480329	G	A	0.7547	0.115	0.0072	51.0637	255.112	Protein enabled homolog	2
ENDOU	P21128	ENDOU	rs2240079	12	47735561	A	G	0.3019	0.324	0.006	635.5	2916	Poly(U)-specific endoribonuclease	1
ENG	P17813	ENG	rs11794565	9	127838998	C	T	0.454	0.251	0.006	347.9	1750.03	Endoglin	1
ENO2	P09104	ENO2	rs1057077	12	6912921	T	A	0.286489	0.149557	0.00674427	108.227	491.749	Gamma-enolase	3
ENO3	P13929	ENO3	rs2243090	17	4931922	T	C	0.6572	-0.094	0.006	52.8	245.444	Beta-enolase	1
ENPEP	Q07075	ENPEP	rs33966350	4	110510288	G	A	0.0122	-0.321	0.029	28.5	122.522	Glutamyl aminopeptidase	1
ENPP2	Q13822	ENPP2	rs13267597	8	119641985	T	G	0.3164	-0.25	0.005	468.9	2500	Ectonucleotide pyrophosphatase/phosphodiesterase family member 2	1
ENPP5	Q9UJA9	ENPP5	rs34109856	6	46168147	C	G	0.0506	-1.659	0.013	3534.2	16285.7	Ectonucleotide pyrophosphatase/phosphodiesterase family member 5	1
ENPP6	Q6UWR7	ENPP6	rs78293932	4	184217948	C	T	0.0241	0.967	0.019	552.7	2590.27	Glycerophosphocholine cholinephosphodiesterase ENPP6	1
ENPP7	Q6UWV6	ENPP7	rs11868696	17	79732608	A	G	0.3796	0.944	0.006	4613.8	24753.8	Ectonucleotide pyrophosphatase/phosphodiesterase family member 7	1
ENSA	O43768	ENSA	rs190018150	1	150635311	G	A	0.0391	0.12	0.016	13	56.25	Alpha-endosulfine	1
ENTPD5	O75356	ENTPD5	rs8017421	14	74004313	A	G	0.0602	-0.962	0.013	1176.3	5476	Ectonucleoside triphosphate diphosphohydrolase 5	1
ENTPD6	O75354	ENTPD6	rs6050446	20	25214873	A	G	0.9695	1.908	0.018	2422.9	11236	Ectonucleoside triphosphate diphosphohydrolase 6	1
ENTR1	Q96C92	ENTR1	rs11145904	9	136403494	A	C	0.1715	-0.293	0.008	285.2	1341.39	Endosome-associated-trafficking regulator 1	1
EPGN	Q6UW88	EPGN	rs62312545	4	74295177	A	G	0.2121	-0.054	0.008	11.9	45.5625	Epigen	1
EPHA1	P21709	EPHA1	rs75045569	7	143412115	T	G	0.1762	0.243	0.007	231.1	1205.08	Ephrin type-A receptor 1	1
EPHA2	P29317	EPHA2	rs924204	1	16187431	A	G	0.5752	-0.123	0.006	92.2	420.25	Ephrin type-A receptor 2	1
EPHA4	P54764	EPHA4	rs10932916	2	221525251	G	A	0.5179	0.135	0.006	118.2	506.25	Ephrin type-A receptor 4	1
EPHB4	P54760	EPHB4	rs314364	7	100818710	T	A	0.5047	0.151	0.006	142.2	633.361	Ephrin type-B receptor 4	1
EPHB6	O15197	EPHB6	rs7789303	7	142854785	A	G	0.2823	-0.306	0.007	417.7	1910.94	Ephrin type-B receptor 6	1
EPHX2	P34913	EPHX2	rs6558002	8	27532025	T	C	0.178168	0.131471	0.00848047	53.4791	240.337	Bifunctional epoxide hydrolase 2	3
EPPK1	P58107	EPPK1	rs59265584	8	143876547	T	C	0.1332	-0.529	0.009	744.6	3454.83	Epiplakin	1
EPS8L2	Q9H6S3	EPS8L2	rs11246276	11	706284	G	T	0.1626	-0.394	0.008	515.1	2425.56	Epidermal growth factor receptor kinase substrate 8-like protein 2	1
ERBB2	P04626	ERBB2	rs4252624	17	39711394	G	T	0.0167	0.596	0.023	151.9	671.486	Receptor tyrosine-protein kinase erbB-2	1
ERBB4	Q15303	ERBB4	rs6735267	2	212539139	C	T	0.2689	0.206	0.007	204.3	866.041	Receptor tyrosine-protein kinase erbB-4	1
ERC2	O15083	ERC2	rs79784038	3	56099639	G	C	0.0256	-0.130345	0.0201413	9.58166	41.881	ERC protein 2	2
EREG	O14944	EREG	rs78803121	4	74382788	G	T	0.0556	-0.194	0.013	46.2	222.698	Proepiregulin	1
ERI1	Q8IV48	ERI1	rs7814328	8	9018719	T	C	0.4631	-0.07	0.006	28.9	136.111	3'-5' exoribonuclease 1	1
ERMAP	Q96PL5	ERMAP	rs11210731	1	42845494	A	G	0.1836	0.116	0.007	55.3	274.612	Erythroid membrane-associated protein	1
ERN1	O75460	ERN1	rs8178824	17	66228657	C	T	0.0297	0.538	0.018	200	893.346	Serine/threonine-protein kinase/endoribonuclease IRE1	1
ESM1	Q9NQ30	ESM1	rs4242051	5	54902947	T	C	0.7471	0.191	0.007	166.8	744.51	Endothelial cell-specific molecule 1	1
ESYT2	A0FGR8	ESYT2	rs2709865	7	158746881	T	C	0.9348	-0.27	0.012	102.8	506.25	Extended synaptotagmin-2	1
EVI5	O60447	EVI5	rs11808092	1	92607671	C	A	0.2462	-0.146	0.007	91.7	435.02	Ecotropic viral integration site 5 protein homolog	1
EXTL1	Q92935	EXTL1	rs2736831	1	26031165	C	A	0.6801	-0.402	0.007	764.5	3298.04	Exostosin-like 1	1
F10	P00742	F10	rs547138	13	113137856	T	A	0.6029	0.17	0.006	159.6	802.778	Coagulation factor X	1
F11	P03951	F11	rs3756011	4	186285095	C	A	0.3901	0.385	0.006	971.5	4117.36	Coagulation factor XI	1
F11R	Q9Y624	F11R	rs60315407	1	161063015	T	C	0.2912	0.0577692	0.0066564	16.3104	75.3206	Junctional adhesion molecule A	2
F12	P00748	F12	rs1801020	5	177409531	A	G	0.7322	1.167	0.007	6066.9	27793.7	Coagulation factor XII	1
F13B	P05160	F13B	rs12134960	1	197040378	G	C	0.1618	-0.545	0.008	971.6	4641.02	Coagulation factor XIII B chain	1
F2	P00734	F2	rs1799963	11	46739505	G	A	0.0108	0.733	0.031	126.2	559.094	Prothrombin	1
F2R	P25116	F2R	rs250736	5	76738530	G	A	0.1713	-0.14	0.008	64.8	306.25	Proteinase-activated receptor 1	1
F3	P13726	F3	rs6666213	1	94808809	A	G	0.3729	0.173161	0.00573462	174.131	911.781	Tissue factor	2
F7	P08709	F7	rs561241	13	113105720	T	C	0.1163	-0.759	0.009	1412.5	7112.11	Coagulation factor VII	1
FABP1	P07148	FABP1	rs2241883	2	88124547	T	C	0.302	-0.228	0.006	270.2	1444	Fatty acid-binding protein, liver	1
FABP2	P12104	FABP2	rs17009129	4	119359462	C	T	0.3281	-0.21	0.006	228.5	1225	Fatty acid-binding protein, intestinal	1
FABP3	P05413	FABP3	rs12401792	1	31374572	G	T	0.2427	-0.091	0.006	45.3	230.028	Fatty acid-binding protein, heart	1
FABP4	P15090	FABP4	rs72684474	8	81487648	A	T	0.1583	-0.115	0.008	50	206.641	Fatty acid-binding protein, adipocyte	1
FABP5	Q01469	FABP5	rs118019635	8	81281047	C	A	0.0688	-0.209	0.012	66.7	303.34	Fatty acid-binding protein 5	1
FABP6	P51161	FABP6	rs1130435	5	160232266	C	T	0.4071	-0.136	0.006	98.9	513.778	Gastrotropin	1
FABP9	Q0Z7S8	FABP9	rs28497692	8	81500456	G	T	0.0388	-0.208	0.015	43	192.284	Fatty acid-binding protein 9	1
FADD	Q13158	FADD	rs3740720	11	70207441	C	T	0.3944	0.08	0.006	36.2	177.778	FAS-associated death domain protein	1
FAM13A	O94988	FAM13A	rs35916067	4	89014507	T	C	0.1651	-0.173	0.008	97.6	467.641	Protein FAM13A	1
FAM171B	Q6P995	FAM171B	rs12617531	2	186688588	T	A	0.2712	-0.375	0.007	632.4	2869.9	Protein FAM171B	1
FAM172A	Q8WUF8	FAM172A	rs10440717	5	94089147	C	A	0.1298	0.183	0.009	88.7	413.444	Cotranscriptional regulator FAM172A	1
FAM20A	Q96MK3	FAM20A	rs2907374	17	68524286	C	T	0.6645	-0.231	0.006	297.2	1482.25	Pseudokinase FAM20A	1
FAM3B	P58499	FAM3B	rs57529409	21	41346335	C	T	0.0597	-1.087	0.013	1516.9	6991.53	Protein FAM3B	1
FAM3C	Q92520	FAM3C	rs13242463	7	121440228	A	G	0.7209	-0.105	0.007	55	225	Protein FAM3C	1
FAM3D	Q96BQ1	FAM3D	rs12493101	3	58664195	T	C	0.8923	0.489	0.009	718.9	2952.11	Protein FAM3D	1
FAP	Q12884	FAP	rs77577375	2	162198558	T	G	0.011	1.036	0.029	282	1276.21	Prolyl endopeptidase FAP	1
FARSA	Q9Y285	FARSA	rs35087277	19	12924908	T	C	0.0342	-0.124	0.017	12.4	53.2042	Phenylalanine--tRNA ligase alpha subunit	1
FAS	P25445	FAS	rs7911226	10	89009208	A	G	0.3064	-0.26	0.006	399.8	1877.78	Tumor necrosis factor receptor superfamily member 6	1
FASLG	P48023	FASLG	rs859670	1	172704182	C	A	0.155	-0.103	0.008	41.7	165.766	Tumor necrosis factor ligand superfamily member 6	1
FBLN2	P98095	FBLN2	rs28587534	3	13570786	A	G	0.0176	-1.35	0.025	619.2	2916	Fibulin-2	1
FBN2	P35556	FBN2	rs78821460	5	128538456	G	C	0.0807	0.523	0.012	443	1899.51	Fibrillin-2	1
FBP1	P09467	FBP1	rs117815264	9	94598328	C	T	0.0708	-0.572	0.012	506.7	2272.11	Fructose-1,6-bisphosphatase 1	1
FCAMR	Q8WWV6	FCAMR	rs11119933	1	206967095	C	T	0.1835	0.431	0.008	692.5	2902.52	High affinity immunoglobulin alpha and immunoglobulin mu Fc receptor	1
FCAR	P24071	FCAR	rs12608573	19	54879918	C	G	0.216	0.844	0.007	2783.2	14537.5	Immunoglobulin alpha Fc receptor	1
FCER1A	P12319	FCER1A	rs7549785	1	159308078	G	A	0.1592	0.159	0.008	77.4	395.016	High affinity immunoglobulin epsilon receptor subunit alpha	1
FCER2	P06734	FCER2	rs11260012	19	7694683	T	C	0.4941	-0.289	0.006	497.2	2320.03	Low affinity immunoglobulin epsilon Fc receptor	1
FCGR2A	P12318	FCGR2A	rs11810143	1	161510859	A	G	0.1145	-1.453	0.01	4980.3	21112.1	Low affinity immunoglobulin gamma Fc region receptor II-a	1
FCGR2B	P31994	FCGR2B	rs1801274	1	161509955	A	G	0.5293	-0.439	0.006	1067.1	5353.36	Low affinity immunoglobulin gamma Fc region receptor II-b	1
FCN1	O00602	FCN1	rs11103604	9	134965600	G	T	0.2612	0.438	0.007	904.4	3915.18	Ficolin-1	1
FCN2	Q15485	FCN2	rs7041446	9	134884208	G	A	0.464	-0.615	0.006	2254.7	10506.2	Ficolin-2	1
FCRL1	Q96LA6	FCRL1	rs4971154	1	157802090	C	T	0.4922	-0.342	0.006	708.3	3249	Fc receptor-like protein 1	1
FCRL2	Q96LA5	FCRL2	rs12568320	1	157774214	A	G	0.1672	0.759	0.008	1938	9001.27	Fc receptor-like protein 2	1
FCRL3	Q96P31	FCRL3	rs7522061	1	157698600	T	C	0.4823	0.957	0.006	5073.6	25440.2	Fc receptor-like protein 3	1
FCRL5	Q96RD9	FCRL5	rs6683511	1	157545568	A	G	0.213855	-0.480329	0.00701314	1020.54	4690.86	Fc receptor-like protein 5	3
FCRL6	Q6DN72	FCRL6	rs6672434	1	159812894	A	G	0.1952	-0.865	0.008	2791.9	11691	Fc receptor-like protein 6	1
FCRLB	Q6BAA4	FCRLB	rs61801180	1	161718974	G	C	0.0571	1.368	0.013	2336.3	11073.5	Fc receptor-like B	1
FDX1	P10109	FDX1	rs2724424	11	110390646	G	A	0.3483	0.05	0.007	13.2	51.0204	Adrenodoxin, mitochondrial	1
FES	P07332	FES	rs2071382	15	90884967	T	C	0.5304	0.13	0.006	95.2	469.444	Tyrosine-protein kinase Fes/Fps	1
FETUB	Q9UGM5	FETUB	rs114780909	3	186642466	T	A	0.0089	-2.097	0.033	899.8	4038.02	Fetuin-B	1
FGF2	P09038	FGF2	rs2922979	4	122827461	C	G	0.3248	-0.713	0.007	2532.3	10374.9	Fibroblast growth factor 2	1
FGF21	Q9NSA1	FGF21	rs838131	19	48757420	A	C	0.467	-0.125	0.006	88	434.028	Fibroblast growth factor 21	1
FGF23	Q9GZV9	FGF23	rs6489536	12	4382743	G	C	0.3361	0.099	0.006	54.2	272.25	Fibroblast growth factor 23	1
FGF5	P12034	FGF5	rs12509595	4	80261400	T	C	0.2851	0.664	0.006	2316.9	12247.1	Fibroblast growth factor 5	1
FGFBP1	Q14512	FGFBP1	rs9968276	4	15947928	G	A	0.1995	-0.123	0.007	62.2	308.755	Fibroblast growth factor-binding protein 1	1
FGFBP2	Q9BYJ0	FGFBP2	rs35700679	4	15958623	A	G	0.1494	0.705	0.008	1749.3	7766.02	Fibroblast growth factor-binding protein 2	1
FGFBP3	Q8TAT2	FGFBP3	rs11186737	10	91906592	C	T	0.315455	-0.374834	0.00637471	752.643	3457.46	Fibroblast growth factor-binding protein 3	3
FGFR2	P21802	FGFR2	rs2981430	10	121552184	G	A	0.5825	-0.107	0.006	75.3	318.028	Fibroblast growth factor receptor 2	1
FGFR4	P22455	FGFR4	rs351855	5	177093242	G	A	0.2932	0.995	0.006	5218.6	27500.7	Fibroblast growth factor receptor 4	1
FGL1	Q08830	FGL1	rs2073562	8	17885420	A	G	0.6683	0.653	0.006	2388.3	11844.7	Fibrinogen-like protein 1	1
FGR	P09769	FGR	rs3737803	1	27634281	G	A	0.0775	-0.179	0.011	54.8	264.802	Tyrosine-protein kinase Fgr	1
FHIT	P49789	FHIT	rs13070475	3	59983610	G	A	0.6373	0.097	0.006	49.7	261.361	Bis(5'-adenosyl)-triphosphatase	1
FIS1	Q9Y3D6	FIS1	rs74662330	7	101222585	C	T	0.0563	-0.353	0.013	155.2	737.331	Mitochondrial fission 1 protein	1
FKBP1B	P68106	FKBP1B	rs116520786	2	24049775	C	T	0.1967	-0.248	0.008	224.6	961	Peptidyl-prolyl cis-trans isomerase FKBP1B	1
FKBP4	Q02790	FKBP4	rs34915583	12	2785253	T	C	0.0435	-0.135	0.015	18.2	81	Peptidyl-prolyl cis-trans isomerase FKBP4	1
FKBP5	Q13451	FKBP5	rs4236047	6	35723863	C	T	0.7169	-0.211	0.007	208.1	908.592	Peptidyl-prolyl cis-trans isomerase FKBP5	1
FLRT2	O43155	FLRT2	rs17646457	14	85622971	G	A	0.1466	-0.696	0.009	1451.7	5980.44	Leucine-rich repeat transmembrane protein FLRT2	1
FLT3	P36888	FLT3	rs9554228	13	28063701	A	G	0.6168	-0.09	0.006	43.7	225	Receptor-type tyrosine-protein kinase FLT3	1
FLT4	P35916	FLT4	rs34221241	5	180630293	T	C	0.1022	-0.451	0.009	592.2	2511.12	Vascular endothelial growth factor receptor 3	1
FN1	P02751	FN1	rs1250259	2	215435759	T	A	0.7396	0.453	0.007	919.4	4187.94	Fibronectin	1
FNDC1	Q4ZHG4	FNDC1	rs73588939	6	159527088	A	G	0.2825	-0.412	0.007	794.4	3464.16	Fibronectin type III domain-containing protein 1	1
FNTA	P49354	FNTA	rs11990515	8	43087579	G	A	0.0936	-0.084	0.011	14.9	58.314	Protein farnesyltransferase/geranylgeranyltransferase type-1 subunit alpha	1
FOLH1	Q04609	FOLH1	rs61886532	11	49213775	A	G	0.0493	0.194	0.014	40.6	192.02	Glutamate carboxypeptidase 2	1
FOLR1	P15328	FOLR1	rs115974400	11	72167818	T	C	0.0673	-0.186	0.012	57.2	240.25	Folate receptor alpha	1
FOLR2	P14207	FOLR2	rs146893981	11	72206309	C	T	0.0306	0.321	0.017	80.5	356.543	Folate receptor beta	1
FOLR3	P41439	FOLR3	rs115974400	11	72167818	T	C	0.0673058	1.50708	0.012233	3298	15177.7	Folate receptor gamma	3
FOXJ3	Q9UPW0	FOXJ3	rs1139978	1	42191525	T	G	0.1335	-0.096	0.009	25.1	113.778	Forkhead box protein J3	1
FOXO1	Q12778	FOXO1	rs76983463	13	40621517	T	C	0.0411	0.28	0.015	73.5	348.444	Forkhead box protein O1	1
FRZB	Q92765	FRZB	rs13009	2	182834637	C	T	0.087	-0.783	0.011	1192.8	5066.85	Secreted frizzled-related protein 3	1
FSHB	P01225	FSHB	rs11031006	11	30204981	G	A	0.1384	-0.147	0.006	133.1	600.25	Follitropin subunit beta	1
FST	P19883	FST	rs31226	5	54031741	T	C	0.6002	-0.128	0.006	94.3	455.111	Follistatin	1
FSTL1	Q12841	FSTL1	rs1147707	3	120450401	C	T	0.3806	-0.147	0.006	114.4	600.25	Follistatin-related protein 1	1
FSTL3	O95633	FSTL3	rs929263	19	663373	C	T	0.8393	0.099	0.008	34.9	153.141	Follistatin-related protein 3	1
FUCA1	P04066	FUCA1	rs13551	1	23854472	T	C	0.3273	-0.38	0.004	2197.8	9025	Tissue alpha-L-fucosidase	1
FUOM	A2VDF0	FUOM	rs55998424	10	133359518	T	C	0.0399	0.507	0.016	227.7	1004.1	Fucose mutarotase	1
FURIN	P09958	FURIN	rs2071410	15	90877710	C	G	0.3258	0.194692	0.00646989	172.969	905.528	Furin	2
FUT1	P19526	FUT1	rs2071699	19	48751247	G	A	0.0188	-0.163	0.023	11.9	50.225	Galactoside alpha-(1,2)-fucosyltransferase 1	1
FUT3_FUT5	P21217,Q11128	NA	rs17855739	19	5831829	C	T	0.0512	-1.115	0.013	1531.5	7356.36	NA	1
FUT8	Q9BYC5	FUT8	rs2127870	14	65330128	G	C	0.7848	-0.905	0.008	3097.8	12797.3	Alpha-(1,6)-fucosyltransferase	1
FXN	Q16595	FXN	rs3750549	9	69216110	C	A	0.3866	0.077	0.006	33.6	164.694	Frataxin, mitochondrial	1
FXYD5	Q96DB9	FXYD5	rs756845	19	35172347	A	G	0.778	-0.386	0.008	561	2328.06	FXYD domain-containing ion transport regulator 5	1
GAL	P22466	GAL	rs2012605	11	68672639	C	T	0.0905	0.148	0.01	47.9	219.04	Galanin peptides	1
GALNT10	Q86SR1	GALNT10	rs890793	5	154194378	C	T	0.3804	0.374	0.006	792.9	3885.44	Polypeptide N-acetylgalactosaminyltransferase 10	1
GALNT2	Q10471	GALNT2	rs4846914	1	230159944	G	A	0.5857	0.287	0.006	490	2288.03	Polypeptide N-acetylgalactosaminyltransferase 2	1
GALNT3	Q14435	GALNT3	rs2116546	2	165867023	T	C	0.2916	-0.387	0.007	709.2	3056.51	Polypeptide N-acetylgalactosaminyltransferase 3	1
GALNT5	Q7Z7M9	GALNT5	rs6759356	2	157284294	G	C	0.0326	-0.807	0.019	406.9	1804.01	Polypeptide N-acetylgalactosaminyltransferase 5	1
GART	P22102	GART	rs2834234	21	33522316	T	C	0.7731	-0.128	0.007	67.3	334.367	Trifunctional purine biosynthetic protein adenosine-3	1
GAS2	O43903	GAS2	rs2279240	11	22675344	T	C	0.7069	0.11573	0.00646989	63.3761	319.96	Growth arrest-specific protein 2	2
GAS6	Q14393	GAS6	rs6602909	13	113849020	T	C	0.3408	-0.333	0.006	606.9	3080.25	Growth arrest-specific protein 6	1
GASK1A	Q9UFP1	GASK1A	rs1807403	3	43060799	C	T	0.3163	-0.757	0.007	2656.1	11694.9	Golgi-associated kinase 1A	1
GATD3	P0DPI2	GATD3	rs2187313	21	44124713	T	C	0.8098	-0.135	0.008	64.5	284.766	NA	1
GBP1	P32455	GBP1	rs148526074	1	89058073	G	T	0.0255	-1.328	0.019	1009.6	4885.27	Guanylate-binding protein 1	1
GBP2	P32456	GBP2	rs1329123	1	89083237	T	C	0.78	0.126	0.008	61.1	248.062	Guanylate-binding protein 2	1
GBP4	Q96PP9	GBP4	rs608339	1	89186395	A	T	0.4957	-0.81	0.006	3578.9	18225	Guanylate-binding protein 4	1
GC	P02774	GC	rs1352846	4	71752058	A	G	0.2844	1.212	0.007	6833.4	29978.4	Vitamin D-binding protein	1
GCHFR	P30047	GCHFR	rs12903072	15	40796383	A	G	0.4637	0.111	0.006	75.2	342.25	GTP cyclohydrolase 1 feedback regulatory protein	1
GCLM	P48507	GCLM	rs12563495	1	93919068	G	A	0.5087	-0.0548108	0.00646989	15.6043	71.7693	Glutamate--cysteine ligase regulatory subunit	2
GCNT1	Q02742	GCNT1	rs2282683	9	76502835	A	G	0.2133	-0.498	0.007	1058.6	5061.31	Beta-1,3-galactosyl-O-glycosyl-glycoprotein beta-1,6-N-acetylglucosaminyltransferase	1
GDF15	Q99988	GDF15	rs1054221	19	18389048	T	C	0.1424	0.377	0.007	584.2	2900.59	Growth/differentiation factor 15	1
GDNF	P39905	GDNF	rs62360373	5	37820639	G	A	0.0924	-0.395	0.01	309.4	1560.25	Glial cell line-derived neurotrophic factor	1
GFAP	P14136	GFAP	rs59291670	17	44914081	C	T	0.0199	0.254	0.02	35	161.29	Glial fibrillary acidic protein	1
GFER	P55789	GFER	rs61516948	16	1973321	C	T	0.126	-0.0892439	0.00923527	19.8799	93.3808	FAD-linked sulfhydryl oxidase ALR	2
GFRA1	P56159	GFRA1	rs11197603	10	116242259	T	C	0.1465	-0.293	0.008	285	1341.39	GDNF family receptor alpha-1	1
GFRA2	O00451	GFRA2	rs1480999	8	21616577	G	A	0.5554	0.294	0.006	474.1	2401	GDNF family receptor alpha-2	1
GFRA3	O60609	GFRA3	rs56259296	5	138144920	T	A	0.363	0.095	0.007	46.1	184.184	GDNF family receptor alpha-3	1
GFRAL	Q6UXV0	GFRAL	rs72988065	6	55619783	A	G	0.1596	0.374	0.008	458.4	2185.56	GDNF family receptor alpha-like	1
GGACT	Q9BVM4	GGACT	rs9585457	13	100550352	A	C	0.5169	-0.444	0.006	1139.8	5476	Gamma-glutamylaminecyclotransferase	1
GGCT	O75223	GGCT	rs4259	7	30504118	G	A	0.7167	-0.117	0.007	66	279.367	Gamma-glutamylcyclotransferase	1
GGH	Q92820	GGH	rs77642645	8	63020113	G	A	0.0672	0.721	0.012	780.2	3610.01	Gamma-glutamyl hydrolase	1
GGT1	P19440	GGT1	rs3859862	22	24601103	A	G	0.3487	0.25	0.006	386.6	1736.11	Glutathione hydrolase 1 proenzyme	1
GGT5	P36269	GGT5	rs5760275	22	24247481	C	G	0.2056	0.329	0.008	413.1	1691.27	Glutathione hydrolase 5 proenzyme	1
GHR	P10912	GHR	rs6873545	5	42631162	T	C	0.276	-0.685	0.007	2136.7	9576.02	Growth hormone receptor	1
GHRL	Q9UBU3	GHRL	rs34911341	3	10289835	C	T	0.0059	1.38	0.038	291.5	1318.84	Appetite-regulating hormone	1
GIMAP7	Q8NHV1	GIMAP7	rs3735080	7	150520221	C	T	0.2253	-0.6	0.007	1473.2	7346.94	GTPase IMAP family member 7	1
GIMAP8	Q8ND71	GIMAP8	rs79857933	7	150612157	C	G	0.0158417	-0.655083	0.025011	150.482	686.01	GTPase IMAP family member 8	3
GIP	P09681	GIP	rs72833611	17	48958681	C	G	0.1277	0.06	0.009	10.8	44.4444	Gastric inhibitory polypeptide	1
GIPC2	Q8TF65	GIPC2	rs7537908	1	78053255	A	G	0.2027	-0.299	0.007	369.2	1824.51	PDZ domain-containing protein GIPC2	1
GIPC3	Q8TF64	GIPC3	rs34722692	19	3585521	G	A	0.1106	-0.425	0.01	415.1	1806.25	PDZ domain-containing protein GIPC3	1
GIT1	Q9Y2X7	GIT1	rs138723501	17	29588393	C	T	0.0202	0.225	0.023	21.9	95.6994	ARF GTPase-activating protein GIT1	1
GLB1	P16278	GLB1	rs17522953	3	33097272	G	C	0.6013	0.22	0.006	286.6	1344.44	Beta-galactosidase	1
GLO1	Q04760	GLO1	rs4746	6	38682852	T	G	0.4491	-0.326	0.006	616.9	2952.11	Lactoylglutathione lyase	1
GLRX	P35754	GLRX	rs6556886	5	95827745	G	A	0.1291	-0.747	0.009	1504.8	6889	Glutaredoxin-1	1
GLRX5	Q86SX6	GLRX5	rs910792	14	95530485	A	G	0.4269	-0.113	0.006	71.5	354.694	Glutaredoxin-related protein 5, mitochondrial	1
GLT8D2	Q9H1C3	GLT8D2	rs117801489	12	104015054	T	C	0.0161	0.654	0.025	150.6	684.346	Glycosyltransferase 8 domain-containing protein 2	1
GM2A	P17900	GM2A	rs153478	5	151259878	A	G	0.66	-0.664	0.006	2471.6	12247.1	Ganglioside GM2 activator	1
GMFG	O60234	GMFG	rs251906	19	39336198	C	G	0.101	-0.116	0.011	26	111.207	Glia maturation factor gamma	1
GMPR	P36959	GMPR	rs1042391	6	16290530	T	A	0.405	0.252	0.006	362.5	1764	GMP reductase 1	1
GNAS	O95467	GNAS	rs2296528	20	58699095	G	C	0.6376	0.075	0.006	32	156.25	Neuroendocrine secretory protein 55	1
GNLY	P22749	GNLY	rs7603438	2	85708059	A	G	0.2389	0.702	0.007	2087	10057.2	Granulysin	1
GNPDA1	P46926	GNPDA1	rs2232195	5	142007955	A	G	0.2795	-0.098	0.007	41.8	196	Glucosamine-6-phosphate isomerase 1	1
GNPDA2	Q8TDQ7	GNPDA2	rs58248227	4	44659965	T	G	0.620553	0.241273	0.00640285	310.012	1419.94	Glucosamine-6-phosphate isomerase 2	3
GOLGA3	Q08378	GOLGA3	rs11147139	12	132881065	G	A	0.2137	0.122	0.007	60.4	303.755	Golgin subfamily A member 3	1
GOLM2	Q6P4E1	GOLM2	rs550761239	15	44378276	C	T	0.0041	0.593	0.053	28.4	125.187	Protein GOLM2	1
GORASP2	Q9H8Y8	GORASP2	rs13028857	2	170976604	G	A	0.28036	0.0531258	0.0068289	14.138	60.5215	Golgi reassembly-stacking protein 2	3
GP2	P55259	GP2	rs36017565	16	20320176	G	C	0.4795	-0.227	0.006	366.3	1431.36	Pancreatic secretory granule membrane major glycoprotein GP2	1
GP5	P40197	GP5	rs544985059	3	194400446	G	T	0.2475	-0.145	0.007	85.5	429.082	Platelet glycoprotein V	1
GP6	Q9HCN6	GP6	rs1613662	19	55025227	G	A	0.832	0.393	0.008	493.8	2413.27	Platelet glycoprotein VI	1
GPA33	Q99795	GPA33	rs72689399	1	167068884	C	T	0.0152	-0.709	0.024	191.1	872.71	Cell surface A33 antigen	1
GPC1	P35052	GPC1	rs11892254	2	240466447	C	T	0.1108	0.5	0.009	624.6	3086.42	Glypican-1	1
GPC5	P78333	GPC5	rs342706	13	91764804	T	C	0.2772	-0.867	0.007	3423.3	15340.6	Glypican-5	1
GPHA2	Q96T91	GPHA2	rs114391421	11	64962847	C	A	0.0461	0.481528	0.0141751	219.06	1153.96	Glycoprotein hormone alpha-2	2
GPIHBP1	Q8IV16	GPIHBP1	rs6420185	8	143220901	G	A	0.3909	-0.26	0.006	364.1	1877.78	Glycosylphosphatidylinositol-anchored high density lipoprotein-binding protein 1	1
GPNMB	Q14956	GPNMB	rs75801644	7	23266522	G	A	0.0219	-1.074	0.021	565.9	2615.59	Transmembrane glycoprotein NMB	1
GPR158	Q5T848	GPR158	rs78985567	10	25175598	C	A	0.0042	-1.021	0.05	93.5	416.976	Probable G-protein coupled receptor 158	1
GPR15L	Q6UWK7	C10orf99	rs4399275	10	84159182	T	G	0.428	0.216	0.006	275.3	1296	Protein GPR15L	1
GPR37	O15354	GPR37	rs1860147	7	124490118	C	T	0.259	-0.77	0.007	2714.7	12100	Prosaposin receptor GPR37	1
GPRC5C	Q9NQ84	GPRC5C	rs2670824	17	74442833	C	G	0.926	-0.218	0.012	74.7	330.028	G-protein coupled receptor family C group 5 member C	1
GRAP2	O75791	GRAP2	rs148328786	22	39946989	A	G	0.0131	0.285	0.028	23.2	103.603	GRB2-related adapter protein 2	1
GRHPR	Q9UBQ7	GRHPR	rs4878690	9	37422659	C	T	0.3206	0.264	0.007	355.1	1422.37	Glyoxylate reductase/hydroxypyruvate reductase	1
GRIK2	Q13002	GRIK2	rs59321237	6	100881866	C	T	0.0296	0.724	0.018	343	1617.83	Glutamate receptor ionotropic, kainate 2	1
GRK5	P34947	GRK5	rs10886430	10	119250744	A	G	0.1222	-0.389	0.01	345	1513.21	G protein-coupled receptor kinase 5	1
GRN	P28799	GRN	rs5848	17	44352876	C	T	0.2902	-0.25	0.006	351.4	1736.11	Progranulin	1
GRP	P07492	GRP	rs9957264	18	59214401	C	A	0.1652	0.442	0.008	617.6	3052.56	Gastrin-releasing peptide	1
GRPEL1	Q9HAV7	GRPEL1	rs56659624	4	7067650	G	C	0.0945	-0.081	0.011	14	54.2231	GrpE protein homolog 1, mitochondrial	1
GSR	P00390	GSR	rs2551710	8	30699094	T	C	0.326044	-0.122053	0.00648943	78.1878	353.74	Glutathione reductase, mitochondrial	3
GSTA1	P08263	GSTA1	rs6458871	6	52801179	C	T	0.5797	0.318	0.006	595.4	2809	Glutathione S-transferase A1	1
GSTA3	Q16772	GSTA3	rs6458871	6	52801179	C	T	0.5799	0.314	0.006	549.4	2738.78	Glutathione S-transferase A3	1
GSTP1	P09211	GSTP1	rs762803	11	67584785	C	A	0.4392	0.196	0.006	205.9	1067.11	Glutathione S-transferase P	1
GSTT2B	P0CG30	GSTT2B	rs5751777	22	23924860	C	T	0.5851	-1.035	0.006	5875.5	29756.2	Glutathione S-transferase theta-2B	1
GYS1	P13807	GYS1	rs10853805	19	49036836	A	C	0.6215	-0.044	0.006	11.1	53.7778	Glycogen [starch] synthase, muscle	1
GZMA	P12544	GZMA	rs6898349	5	55194112	C	T	0.2159	0.072	0.007	23	105.796	Granzyme A	1
GZMB	P10144	GZMB	rs2273844	14	24634208	G	A	0.230723	-0.352091	0.00697936	554.427	2544.95	Granzyme B	3
GZMH	P20718	GZMH	rs190749747	14	24607097	C	G	0.0103	-0.903	0.031	189	848.501	Granzyme H	1
HADH	Q16836	HADH	rs3796939	4	108026935	T	A	0.9154	-0.097	0.011	16.8	77.7603	Hydroxyacyl-coenzyme A dehydrogenase, mitochondrial	1
HAVCR1	Q96D42	HAVCR1	rs6878069	5	157044058	A	G	0.4809	-0.456	0.005	1498.7	8317.44	Hepatitis A virus cellular receptor 1	1
HBEGF	Q99075	HBEGF	rs6869910	5	140249865	T	C	0.4403	-0.049	0.006	15.2	66.6944	Proheparin-binding EGF-like growth factor	1
HBQ1	P09105	HBQ1	rs3760047	16	231300	G	A	0.8037	0.45	0.008	777.6	3164.06	Hemoglobin subunit theta-1	1
HBZ	P02008	HBZ	rs2461286	16	153255	A	G	0.6602	-1.028	0.007	5397.9	21567	Hemoglobin subunit zeta	1
HCG22	E2RYF7	HCG22	rs2905757	6	31055051	C	T	0.3323	0.401	0.007	787	3281.65	Protein PBMUCL2	1
HCLS1	P14317	HCLS1	rs78654812	3	121659058	C	A	0.1423	-0.107	0.009	34.2	141.346	Hematopoietic lineage cell-specific protein	1
HDDC2	Q7Z4H3	HDDC2	rs3734643	6	125301686	A	G	0.1925	-0.866	0.008	2649.4	11718.1	5'-deoxynucleotidase HDDC2	1
HDGF	P51858	HDGF	rs3806417	1	156741831	C	A	0.3256	1.155	0.007	6757.8	27225	Hepatoma-derived growth factor	1
HDGFL2	Q7Z4V5	HDGFL2	rs8887	19	4502189	T	C	0.5624	-0.048	0.006	13.7	64	Hepatoma-derived growth factor-related protein 2	1
HEBP1	Q9NRV9	HEBP1	rs1941	12	12975329	C	G	0.0357	-0.294	0.017	67	299.087	Heme-binding protein 1	1
HEG1	Q9ULI3	HEG1	rs6438868	3	125009628	C	G	0.6157	0.104	0.006	71.1	300.444	Protein HEG homolog 1	1
HEXIM1	O94992	HEXIM1	rs36160143	17	45167022	C	T	0.1913	0.087	0.008	28.4	118.266	Protein HEXIM1	1
HGF	P14210	HGF	rs5745687	7	81729735	C	T	0.063	-0.183	0.012	51.1	232.562	Hepatocyte growth factor	1
HGFAC	Q04756	HGFAC	rs4690097	4	3444018	C	T	0.6833	-0.491	0.007	1192.8	4920.02	Hepatocyte growth factor activator	1
HIP1R	O75146	HIP1R	rs11060065	12	122801944	A	G	0.0342	-0.249	0.017	50.4	214.536	Huntingtin-interacting protein 1-related protein	1
HJV	Q6ZVN8	HJV	rs41302089	1	145959559	G	T	0.0148	-0.599	0.026	118.2	530.771	Hemojuvelin	1
HLA-A	P04439	HLA-A	rs2245950	6	29976089	G	A	0.359532	0.982529	0.00639086	5134.76	23635.9	HLA class I histocompatibility antigen, A alpha chain	3
HLA-DRA	P01903	HLA-DRA	rs36096565	6	32592248	A	G	0.2	0.678	0.008	1537.1	7182.56	HLA class II histocompatibility antigen, DR alpha chain	1
HLA-E	P13747	HLA-E	rs2853999	6	31358297	A	T	0.1378	0.43	0.009	547.3	2282.72	HLA class I histocompatibility antigen, alpha chain E	1
HMBS	P08397	HMBS	rs72997349	11	119074792	T	C	0.0285	0.383	0.018	102.4	452.744	Porphobilinogen deaminase	1
HMCN2	Q8NDA2	HMCN2	rs1105797	9	130288860	A	G	0.5233	0.608	0.006	2122.4	10268.4	Hemicentin-2	1
HMOX1	P09601	HMOX1	rs2071747	22	35381192	G	C	0.0561	-0.162	0.013	35.5	155.29	Heme oxygenase 1	1
HMOX2	P30519	HMOX2	rs2270363	16	4476291	A	G	0.7353	-0.112	0.007	56.6	256	Heme oxygenase 2	1
HNMT	P50135	HNMT	rs11558538	2	138002079	C	T	0.1045	-1.115	0.01	2823.3	12432.2	Histamine N-methyltransferase	1
HPCAL1	P37235	HPCAL1	rs375285744	2	10336102	T	C	0.1559	0.213	0.009	137	560.111	Hippocalcin-like protein 1	1
HPGDS	O60760	HPGDS	rs4282187	4	94351994	T	C	0.6154	0.459	0.006	1100.3	5852.25	Hematopoietic prostaglandin D synthase	1
HPSE	Q9Y251	HPSE	rs61751211	4	83302273	T	C	0.0106	-0.797	0.033	124.6	583.296	Heparanase	1
HRG	P04196	HRG	rs9898	3	186672838	C	T	0.3432	0.463	0.006	1109.2	5954.69	Histidine-rich glycoprotein	1
HS1BP3	Q53T59	HS1BP3	rs77551133	2	20641063	G	A	0.0064	-0.896	0.039	117.4	527.821	HCLS1-binding protein 3	1
HS3ST3B1	Q9Y662	HS3ST3B1	rs17669311	17	13933734	G	A	0.3807	0.32	0.006	538.7	2844.44	Heparan sulfate glucosamine 3-O-sulfotransferase 3B1	1
HS6ST1	O60243	HS6ST1	rs13014395	2	128314699	G	T	0.2049	-0.246	0.007	238.6	1235.02	Heparan-sulfate 6-O-sulfotransferase 1	1
HSBP1	O75506	HSBP1	rs707236	16	83769555	T	A	0.3359	-0.568	0.007	1647.9	6584.16	Heat shock factor-binding protein 1	1
HSD17B14	Q9BPX1	HSD17B14	rs35299026	19	48815123	G	A	0.0459	-1.551	0.015	2440	10691.6	17-beta-hydroxysteroid dehydrogenase 14	1
HSDL2	Q6YN16	HSDL2	rs10817342	9	112437227	C	T	0.3865	0.588	0.006	1878.2	9604	Hydroxysteroid dehydrogenase-like protein 2	1
HSPA2	P54652	HSPA2	rs12894807	14	64576686	A	G	0.8052	0.126	0.008	60.1	248.062	Heat shock-related 70 kDa protein 2	1
HSPB1	P04792	HSPB1	rs2908203	7	76294901	G	T	0.2458	-0.554	0.007	1291.3	6263.59	Heat shock protein beta-1	1
HSPG2	P98160	HSPG2	rs6695528	1	21821671	G	A	0.295	-0.169	0.007	147.7	582.878	Basement membrane-specific heparan sulfate proteoglycan core protein	1
HYAL1	Q12794	HYAL1	rs116482870	3	50302191	C	T	0.0618	-0.542	0.013	398.1	1738.25	Hyaluronidase-1	1
HYOU1	Q9Y4L1	HYOU1	rs2509121	11	119057542	C	T	0.3986	0.173	0.006	175.7	831.361	Hypoxia up-regulated protein 1	1
ICAM1	P05362	ICAM1	rs5030377	19	10282558	A	G	0.378	0.4022	0.00646989	Inf	3864.48	Intercellular adhesion molecule 1	2
ICAM2	P13598	ICAM2	rs16947438	17	64069138	G	T	0.16006	0.0714425	0.00620424	29.9557	132.598	Intercellular adhesion molecule 2	3
ICAM3	P32942	ICAM3	rs61451658	19	10341244	C	T	0.3085	0.309	0.006	510	2652.25	Intercellular adhesion molecule 3	1
ICAM4	Q14773	ICAM4	rs5030377	19	10282558	A	G	0.3742	-0.11	0.005	91.6	484	Intercellular adhesion molecule 4	1
ICAM5	Q9UMF0	ICAM5	rs281439	19	10289434	G	C	0.7729	0.807	0.007	2858.9	13290.8	Intercellular adhesion molecule 5	1
ICOSLG	O75144	ICOSLG	rs6518352	21	44226815	A	G	0.7209	-0.39048	0.0072	Inf	2941.25	ICOS ligand	2
IDI2	Q9BXS1	IDI2	rs1044261	10	1019770	C	T	0.0745	-0.605	0.012	587.4	2541.84	Isopentenyl-diphosphate delta-isomerase 2	1
IDO1	P14902	IDO1	rs7010461	8	39923925	C	T	0.3408	0.275	0.007	384.8	1543.37	Indoleamine 2,3-dioxygenase 1	1
IDUA	P35475	IDUA	rs3796622	4	989272	T	C	0.6419	0.522	0.006	1493.8	7569	Alpha-L-iduronidase	1
IFI30	P13284	IFI30	rs273266	19	18172691	T	C	0.2215	-0.498	0.007	1082.6	5061.31	Gamma-interferon-inducible lysosomal thiol reductase	1
IFIT3	O14879	IFIT3	rs17096301	10	89336360	C	A	0.2459	-0.117	0.007	59.2	279.367	Interferon-induced protein with tetratricopeptide repeats 3	1
IFNAR1	P17181	IFNAR1	rs914142	21	33353501	G	A	0.7353	-0.442	0.007	878	3987.02	Interferon alpha/beta receptor 1	1
IFNGR1	P15260	IFNGR1	rs9376267	6	137209894	C	T	0.2427	-0.194	0.007	169.9	768.082	Interferon gamma receptor 1	1
IFNGR2	P38484	IFNGR2	rs9808753	21	33415005	A	G	0.1467	1.412	0.009	5671.8	24614.1	Interferon gamma receptor 2	1
IFNL1	Q8IU54	IFNL1	rs30461	19	39298475	A	G	0.1206	-0.088	0.01	17.7	77.44	Interferon lambda-1	1
IFNLR1	Q8IU57	IFNLR1	rs139958347	1	24187233	G	C	0.0373	-0.94	0.018	597.5	2727.16	Interferon lambda receptor 1	1
IGDCC4	Q8TDY8	IGDCC4	rs56362513	15	65509382	T	C	0.0193	0.949	0.021	436.2	2042.18	Immunoglobulin superfamily DCC subclass member 4	1
IGF1R	P08069	IGF1R	rs3743249	15	98962194	G	T	0.2631	0.113	0.007	66.2	260.592	Insulin-like growth factor 1 receptor	1
IGF2R	P11717	IGF2R	rs2297363	6	160085430	G	A	0.1345	0.556	0.009	856.4	3816.49	Cation-independent mannose-6-phosphate receptor	1
IGFBP1	P08833	IGFBP1	rs28705240	7	45880033	T	C	0.519449	-0.0493674	0.00600246	15.7079	67.6429	Insulin-like growth factor-binding protein 1	3
IGFBP2	P18065	IGFBP2	rs4674100	2	216615701	G	A	0.2926	-0.066	0.007	21.2	88.898	Insulin-like growth factor-binding protein 2	1
IGFBP3	P17936	IGFBP3	rs2854746	7	45921046	G	C	0.3996	0.451	0.006	1220.7	5650.03	Insulin-like growth factor-binding protein 3	1
IGFBP4	P22692	IGFBP4	rs1668339	17	40459730	T	C	0.3178	0.05	0.006	15.1	69.4444	Insulin-like growth factor-binding protein 4	1
IGFBP6	P24592	IGFBP6	rs10876406	12	53107653	T	C	0.107	-0.131	0.009	50	211.864	Insulin-like growth factor-binding protein 6	1
IGFBP7	Q16270	IGFBP7	rs6827768	4	57085836	T	A	0.7888	-0.393	0.007	684.7	3152.02	Insulin-like growth factor-binding protein 7	1
IGFBPL1	Q8WX77	IGFBPL1	rs7857243	9	38409084	G	A	0.8068	0.471	0.007	905.7	4527.37	Insulin-like growth factor-binding protein-like 1	1
IGHMBP2	P38935	IGHMBP2	rs10896373	11	68847342	A	T	0.5251	-0.073	0.006	29.8	148.028	DNA-binding protein SMUBP-2	1
IGLC2	P0DOY2	IGLC2	rs2856876	22	22907270	C	A	0.128	0.223	0.009	131.7	613.938	Immunoglobulin lambda constant 2	1
IGSF21	Q96ID5	IGSF21	rs9660126	1	18118103	C	T	0.3179	-0.153	0.006	122.8	650.25	Immunoglobulin superfamily member 21	1
IGSF3	O75054	IGSF3	rs2284860	1	116580265	T	C	0.2169	0.114	0.007	53.8	265.224	Immunoglobulin superfamily member 3	1
IGSF8	Q969P0	IGSF8	rs12092798	1	160102029	T	C	0.2178	0.15	0.007	91.3	459.184	Immunoglobulin superfamily member 8	1
IGSF9	Q9P2J2	IGSF9	rs3747617	1	159943109	C	T	0.0537	-0.483	0.013	283.1	1380.41	Protein turtle homolog A	1
IL10	P22301	IL10	rs3024505	1	206766559	G	A	0.1495	-0.136	0.009	54	228.346	Interleukin-10	1
IL10RA	Q13651	IL10RA	rs3135932	11	117993348	A	G	0.1603	0.183	0.009	101.3	413.444	Interleukin-10 receptor subunit alpha	1
IL10RB	Q08334	IL10RB	rs2515717	21	33289977	G	A	0.4419	0.515	0.006	1579.3	7367.36	Interleukin-10 receptor subunit beta	1
IL12A_IL12B	P29460	IL12B	rs4244437	5	159346109	G	A	0.6887	0.526	0.006	1488.3	7685.44	Interleukin-12 subunit beta	1
IL12B	P29460	IL12B	rs4244437	5	159346109	G	A	0.689	0.542	0.006	1613	8160.11	Interleukin-12 subunit beta	1
IL12RB1	P42701	IL12RB1	rs8109496	19	18079534	C	G	0.206	-0.446	0.008	761.7	3108.06	Interleukin-12 receptor subunit beta-1	1
IL15RA	Q13261	IL15RA	rs3136630	10	5955857	C	T	0.3039	-0.252	0.007	311.7	1296	Interleukin-15 receptor subunit alpha	1
IL16	Q14005	IL16	rs4778639	15	81308110	T	G	0.0863	-0.944	0.011	1708.9	7364.76	Pro-interleukin-16	1
IL17C	Q9P0M4	IL17C	rs17700884	16	88618087	G	T	0.3589	-0.122	0.006	80.3	413.444	Interleukin-17C	1
IL17D	Q8TAD2	IL17D	rs2818979	13	20745284	T	C	0.6877	-0.365	0.006	777.2	3700.69	Interleukin-17D	1
IL17F	Q96PD4	IL17F	rs2397084	6	52237046	T	C	0.0908592	-0.260045	0.0109014	125.039	569.026	Interleukin-17F	3
IL17RA	Q96F46	IL17RA	rs4819959	22	17105741	G	A	0.4986	0.836	0.006	3902.3	19413.8	Interleukin-17 receptor A	1
IL17RB	Q9NRM6	IL17RB	rs6445607	3	53843122	G	T	0.6301	-0.798	0.006	3499.7	17689	Interleukin-17 receptor B	1
IL18	Q14116	IL18	rs2250417	11	112214593	T	C	0.5225	-0.285	0.006	494.2	2256.25	Interleukin-18	1
IL18BP	O95998	IL18BP	rs5743659	11	71998832	G	A	0.0057	-0.525	0.039	39.7	181.213	Interleukin-18-binding protein	1
IL18R1	Q13478	IL18R1	rs6750020	2	102378254	G	A	0.7738	-0.899	0.007	3360.9	16493.9	Interleukin-18 receptor 1	1
IL19	Q9UHD0	IL19	rs2243191	1	206842612	T	C	0.7771	0.359	0.007	558	2630.22	Interleukin-19	1
IL1R1	P14778	IL1R1	rs2287047	2	102157594	G	A	0.3014	-0.185	0.007	172.4	698.469	Interleukin-1 receptor type 1	1
IL1R2	P27930	IL1R2	rs2310170	2	101999692	T	G	0.4016	-0.518	0.006	1561.2	7453.44	Interleukin-1 receptor type 2	1
IL1RAP	Q9NPH3	IL1RAP	rs6444442	3	190628271	A	G	0.8538	-1.405	0.008	5963.5	30844.1	Interleukin-1 receptor accessory protein	1
IL1RL1	Q01638	IL1RL1	rs12470864	2	102309902	G	A	0.3833	-0.678	0.006	2947.1	12769	Interleukin-1 receptor-like 1	1
IL1RL2	Q9HB29	IL1RL2	rs3917265	2	102162001	T	C	0.5384	-0.42	0.006	1090.7	4900	Interleukin-1 receptor-like 2	1
IL1RN	P18510	IL1RN	rs55709272	2	113109711	T	C	0.438	-0.214	0.006	263.8	1272.11	Interleukin-1 receptor antagonist protein	1
IL20RB	Q6UXL0	IL20RB	rs200208638	3	136967117	C	G	0.413921	0.115135	0.00647449	70.0174	316.23	Interleukin-20 receptor subunit beta	3
IL22	Q9GZX6	IL22	rs1026788	12	68257701	T	C	0.584692	0.0827456	0.00597348	42.9085	191.882	Interleukin-22	3
IL22RA1	Q8N6P7	IL22RA1	rs16829209	1	24134805	C	T	0.167	-0.337	0.008	353.8	1774.52	Interleukin-22 receptor subunit alpha-1	1
IL2RA	P01589	IL2RA	rs12722497	10	6053965	C	A	0.0861	0.93	0.011	1589.6	7147.93	Interleukin-2 receptor subunit alpha	1
IL31RA	Q8NI17	IL31RA	rs161651	5	55909767	C	T	0.3057	-0.614	0.007	1829.8	7693.8	Interleukin-31 receptor subunit alpha	1
IL32	P24001	IL32	rs45499297	16	3065271	T	C	0.1035	-0.383	0.01	319.5	1466.89	Interleukin-32	1
IL34	Q6ZMJ4	IL34	rs4985556	16	70660097	C	A	0.116	-1.092	0.01	2680.7	11924.6	Interleukin-34	1
IL36A	Q9UHA7	IL36A	rs13394409	2	113008818	A	T	0.7151	-0.053	0.007	13.3	57.3265	Interleukin-36 alpha	1
IL36G	Q9NZH8	IL36G	rs13407838	2	112987851	A	G	0.1717	-0.105	0.008	36.3	172.266	Interleukin-36 gamma	1
IL4R	P24394	IL4R	rs8060025	16	27315893	T	G	0.6122	0.301	0.006	520.8	2516.69	Interleukin-4 receptor subunit alpha	1
IL5RA	Q01344	IL5RA	rs77400868	3	3109280	A	G	0.1315	0.5	0.009	696	3086.42	Interleukin-5 receptor subunit alpha	1
IL6R	P08887	IL6R	rs4129267	1	154453788	C	T	0.3952	1.088	0.006	6504.2	32881.8	Interleukin-6 receptor subunit alpha	1
IL6ST	P40189	IL6ST	rs11742271	5	55967454	A	G	0.1191	0.265	0.009	182.5	866.975	Interleukin-6 receptor subunit beta	1
IL7	P13232	IL7	rs146201210	8	78835822	C	T	0.0952	-0.177898	0.010729	54.8341	274.932	Interleukin-7	2
IL7R	P16871	IL7R	rs6897932	5	35874473	C	T	0.262	-0.889	0.007	3931.5	16129	Interleukin-7 receptor subunit alpha	1
IMMT	Q16891	IMMT	rs17551822	2	86195293	T	C	0.5297	-0.114	0.006	80	361	MICOS complex subunit MIC60	1
IMPA1	P29218	IMPA1	rs2400589	8	81663548	C	T	0.3005	-0.21	0.007	212.6	900	Inositol monophosphatase 1	1
ING1	Q9UK53	ING1	rs71445078	13	110713605	G	T	0.1784	-0.064	0.008	13.9	64	Inhibitor of growth protein 1	1
INHBB	P09529	INHBB	rs17050272	2	120548864	G	A	0.3978	0.355	0.006	735	3500.69	Inhibin beta B chain	1
INHBC	P55103	INHBC	rs3741414	12	57450266	C	T	0.2336	-0.655	0.007	1817.4	8755.61	Inhibin beta C chain	1
INPP5D	Q92835	INPP5D	rs9247	2	233204655	C	T	0.1939	-0.207	0.008	166.1	669.516	Phosphatidylinositol 3,4,5-trisphosphate 5-phosphatase 1	1
INSL3	P51460	INSL3	rs8112208	19	17821933	C	T	0.2702	0.033	0.004	12.8	68.0625	Insulin-like 3	1
INSL4	Q14641	INSL4	rs41313766	9	5231360	C	T	0.0189	-0.657	0.023	174.2	815.972	Early placenta insulin-like peptide	1
INSL5	Q9Y5Q6	INSL5	rs11809759	1	66804222	A	G	0.3901	0.172	0.006	177.2	821.778	Insulin-like peptide INSL5	1
INSR	P06213	INSR	rs1799815	19	7125508	G	A	0.0654	-0.101	0.013	15	60.3609	Insulin receptor	1
IPCEF1	Q8WWN9	IPCEF1	rs883273	6	154309407	C	A	0.3226	0.086	0.007	38.7	150.939	Interactor protein for cytohesin exchange factors 1	1
IQGAP2	Q13576	IQGAP2	rs10037254	5	76634815	G	A	0.6018	0.136	0.006	105.1	513.778	Ras GTPase-activating-like protein IQGAP2	1
ISLR2	Q6UXK2	ISLR2	rs2062309	15	74177874	T	G	0.2251	0.237	0.007	256.9	1146.31	Immunoglobulin superfamily containing leucine-rich repeat protein 2	1
ISM1	B1AKI9	ISM1	rs1998123	20	13495237	A	G	0.6933	-0.191	0.007	189	744.51	Isthmin-1	1
IST1	P53990	IST1	rs79258602	16	71927632	A	C	0.0221	-0.259	0.021	35.1	152.111	IST1 homolog	1
ITGA11	Q9UKX5	ITGA11	rs2306022	15	68335825	C	T	0.0851	-0.362	0.011	245.5	1083.01	Integrin alpha-11	1
ITGA2	P17301	ITGA2	rs246414	5	52982508	A	G	0.324	0.589	0.006	1859.1	9636.69	Integrin alpha-2	1
ITGA5	P08648	ITGA5	rs17112108	12	54428566	G	T	0.0832	0.092	0.011	17.1	69.9504	Integrin alpha-5	1
ITGA6	P23229	ITGA6	rs11895564	2	172475080	G	A	0.3059	0.223	0.007	247.9	1014.88	Integrin alpha-6	1
ITGAL	P20701	ITGAL	rs11574938	16	30474072	G	C	0.5146	-0.149	0.006	123.7	616.694	Integrin alpha-L	1
ITGAM	P11215	ITGAM	rs11150613	16	31346489	C	T	0.676	0.155005	0.00646989	111.16	573.984	Integrin alpha-M	2
ITGAV	P06756	ITGAV	rs13006483	2	186658023	G	T	0.2737	-0.156	0.007	124.5	496.653	Integrin alpha-V	1
ITGB2	P05107	ITGB2	rs760462	21	44908184	T	C	0.8255	0.146	0.008	79.2	333.062	Integrin beta-2	1
ITGB5	P18084	ITGB5	rs2291090	3	124796799	A	C	0.0336	0.219	0.017	39.3	165.955	Integrin beta-5	1
ITGB6	P18564	ITGB6	rs146596903	2	160119046	C	T	0.6852	0.286	0.006	451.3	2272.11	Integrin beta-6	1
ITGB7	P26010	ITGB7	rs12824946	12	53198668	T	C	0.0935	0.201	0.01	86.7	404.01	Integrin beta-7	1
ITGBL1	O95965	ITGBL1	rs1034270	13	101456046	C	T	0.8446	-0.367	0.008	447.4	2104.52	Integrin beta-like protein 1	1
ITIH1	P19827	ITIH1	rs678	3	52786965	A	T	0.3486	-0.136	0.007	95	377.469	Inter-alpha-trypsin inhibitor heavy chain H1	1
ITIH3	Q06033	ITIH3	rs9881468	3	52794612	C	T	0.3343	0.305	0.006	534.2	2584.03	Inter-alpha-trypsin inhibitor heavy chain H3	1
ITIH4	Q14624	ITIH4	rs4687552	3	52804386	T	C	0.335	0.26	0.006	379.5	1877.78	Inter-alpha-trypsin inhibitor heavy chain H4	1
ITIH5	Q86UX2	ITIH5	rs41298373	10	7580046	G	A	0.0969	0.165	0.011	54.6	225	Inter-alpha-trypsin inhibitor heavy chain H5	1
ITPA	Q9BY32	ITPA	rs1127354	20	3213196	C	A	0.0749	-1.201	0.012	2278.1	10016.7	Inosine triphosphate pyrophosphatase	1
ITPR1	Q14643	ITPR1	rs76604555	3	4814601	G	A	0.1196	-0.144	0.01	49.9	207.36	Inositol 1,4,5-trisphosphate receptor type 1	1
JAM2	P57087	JAM2	rs2829841	21	25650710	C	T	0.146997	0.0832882	0.00830195	22.9592	100.648	Junctional adhesion molecule B	3
JAM3	Q9BX67	JAM3	rs94499	11	134153833	A	G	0.2213	0.113	0.007	52.1	260.592	Junctional adhesion molecule C	1
JPT2	Q9H910	JPT2	rs4424913	16	1648527	C	T	0.1746	0.06	0.008	12.1	56.25	Jupiter microtubule associated homolog 2	1
KAZALD1	Q96I82	KAZALD1	rs11190812	10	101064535	G	A	0.0382	-1.704	0.016	2440.4	11342.2	Kazal-type serine protease inhibitor domain-containing protein 1	1
KCTD5	Q9NXV2	KCTD5	rs71386687	16	2717893	G	T	0.0787	0.083	0.012	11.8	47.8403	BTB/POZ domain-containing protein KCTD5	1
KDR	P35968	KDR	rs34231037	4	55106779	A	G	0.0327	-1.324	0.016	1401.6	6847.56	Vascular endothelial growth factor receptor 2	1
KEL	P23276	KEL	rs8176058	7	142957921	G	A	0.0388	0.653	0.014	454.3	2175.56	Kell blood group glycoprotein	1
KHK	P50053	KHK	rs2304681	2	27092384	G	A	0.3677	-0.433	0.006	1009.7	5208.03	Ketohexokinase	1
KIAA0319	Q5VV43	KIAA0319	rs3181238	6	24654215	C	T	0.6392	0.294	0.006	467.9	2401	Dyslexia-associated protein KIAA0319	1
KIFBP	Q96EK5	KIFBP	rs149884151	10	68874262	A	G	0.0085	0.246	0.034	12.6	52.3495	KIF-binding protein	1
KIR2DL2	P43627	KIR2DL2	rs60955532	19	54741750	C	A	0.5515	0.617	0.006	2248	10574.7	Killer cell immunoglobulin-like receptor 2DL2	1
KIR2DS4	P43632	KIR2DS4	rs7255036	19	54827244	G	C	0.231	1.318	0.008	6574.7	27142.6	Killer cell immunoglobulin-like receptor 2DS4	1
KIR3DL1	P43629	KIR3DL1	rs12150998	19	54831584	A	G	0.5538	-0.919	0.006	4517.2	23460	Killer cell immunoglobulin-like receptor 3DL1	1
KIR3DL2	P43630	KIR3DL2	rs7255106	19	54841538	C	T	0.0356	0.349	0.017	89.4	421.457	Killer cell immunoglobulin-like receptor 3DL2	1
KIRREL2	Q6UWL6	KIRREL2	rs393116	19	35857296	A	G	0.0455	-0.436	0.015	185.8	844.871	Kin of IRRE-like protein 2	1
KIT	P10721	KIT	rs218263	4	54541937	C	T	0.1304	-0.065	0.009	13.6	52.1605	Mast/stem cell growth factor receptor Kit	1
KITLG	P21583	KITLG	rs11610944	12	88992447	A	G	0.6416	-0.058	0.006	19.6	93.4444	Kit ligand	1
KLB	Q86Z14	KLB	rs13103023	4	39455997	G	A	0.3235	-0.769	0.007	3036.3	12068.6	Beta-klotho	1
KLK1	P06870	KLK1	rs601338	19	48703417	G	A	0.5009	0.886	0.006	4421.9	21805.4	Kallikrein-1	1
KLK10	O43240	KLK10	rs2569454	19	51019947	T	C	0.585	0.576	0.006	1762.7	9216	Kallikrein-10	1
KLK11	Q9UBX7	KLK11	rs117268623	19	51024714	C	T	0.0305	-1.153	0.017	953.3	4600.03	Kallikrein-11	1
KLK12	Q9UKR0	KLK12	rs3745540	19	51031874	A	G	0.5765	-1.164	0.006	7334.5	37636	Kallikrein-12	1
KLK13	Q9UKR3	KLK13	rs3760739	19	51035305	G	T	0.3454	-0.449	0.006	1085.9	5600.03	Kallikrein-13	1
KLK14	Q9P0G3	KLK14	rs2569491	19	51081659	G	A	0.3163	0.402	0.006	834.9	4489	Kallikrein-14	1
KLK15	Q9H2R5	KLK15	rs73048483	19	50837287	G	A	0.0693	1.416	0.012	2940	13924	Kallikrein-15	1
KLK3	P07288	KLK3	rs62113212	19	50857584	C	T	0.071	-0.1	0.007	40.1	204.082	Prostate-specific antigen	1
KLK4	Q9Y5K2	KLK4	rs2664153	19	50911996	G	A	0.6369	-0.398	0.006	952.5	4400.11	Kallikrein-4	1
KLK6	Q92876	KLK6	rs268891	19	50968727	A	C	0.646	-0.19	0.006	193.2	1002.78	Kallikrein-6	1
KLK7	P49862	KLK7	rs2659067	19	50982366	A	G	0.912	0.681	0.011	900.3	3832.74	Kallikrein-7	1
KLK8	O60259	KLK8	rs74705037	19	51001552	G	A	0.0427	1.036	0.015	1055.6	4770.2	Kallikrein-8	1
KLKB1	P03952	KLKB1	rs4253306	4	186252876	G	T	0.109	-0.561	0.009	812.9	3885.44	Plasma kallikrein	1
KLRD1	Q13241	KLRD1	rs7135494	12	10317494	C	T	0.5918	-0.417	0.006	1070.1	4830.25	Natural killer cells antigen CD94	1
KLRK1	P26718	KLRK1	rs1600128	12	10383559	G	A	0.6954	-0.514	0.007	1254.9	5391.76	NKG2-D type II integral membrane protein	1
KRT18	P05783	KRT18	rs9668670	12	52884728	T	A	0.658	0.043	0.006	11.9	51.3611	Keratin, type I cytoskeletal 18	1
KRT19	P08727	KRT19	rs7405611	17	41535160	G	A	0.6274	0.148	0.006	124.3	608.444	Keratin, type I cytoskeletal 19	1
KRT5	P13647	KRT5	rs607860	12	52519245	C	T	0.4068	-0.093	0.006	52.4	240.25	Keratin, type II cytoskeletal 5	1
KYAT1	Q16773	KYAT1	rs2293968	9	128824961	G	A	0.6919	-0.141	0.007	96.2	405.735	Kynurenine--oxoglutarate transaminase 1	1
KYNU	Q16719	KYNU	rs78189771	2	142878213	A	G	0.0497	0.552	0.014	356	1554.61	Kynureninase	1
LACRT	Q9GZZ8	LACRT	rs1157486	12	54603499	G	C	0.6922	0.073	0.007	27.8	108.755	Extracellular glycoprotein lacritin	1
LAG3	P18627	LAG3	rs3782735	12	6775910	G	A	0.6054	0.174	0.006	173.6	841	Lymphocyte activation gene 3 protein	1
LAIR1	Q6GTX8	LAIR1	rs111949142	19	54358584	T	A	0.1798	0.672	0.008	1593.3	7056	Leukocyte-associated immunoglobulin-like receptor 1	1
LAIR2	Q6ISS4	LAIR2	rs73070113	19	54502956	A	T	0.1284	-1.055	0.01	2623.7	11130.2	Leukocyte-associated immunoglobulin-like receptor 2	1
LAMA4	Q16363	LAMA4	rs9320394	6	112131921	C	T	0.4364	0.158	0.006	145.9	693.444	Laminin subunit alpha-4	1
LAMB1	P07942	LAMB1	rs403731	7	108103772	A	G	0.4124	-0.625	0.006	2217.9	10850.7	Laminin subunit beta-1	1
LAMP1	P11279	LAMP1	rs114695232	13	113250504	A	G	0.0012	-1.131	0.105	26.2	116.024	Lysosome-associated membrane glycoprotein 1	1
LAMP3	Q9UQV4	LAMP3	rs11921884	3	183110457	G	T	0.6328	0.225	0.006	298.5	1406.25	Lysosome-associated membrane glycoprotein 3	1
LAP3	P28838	LAP3	rs114838597	4	17578371	C	T	0.0262	0.164	0.02	16.3	67.24	Cytosol aminopeptidase	1
LAT	O43561	LAT	rs193652	16	28596296	T	C	0.3874	-0.044	0.006	11.1	53.7778	Linker for activation of T-cells family member 1	1
LATS1	O95835	LATS1	rs9478848	6	149825080	G	T	0.3719	-0.06	0.006	19.5	100	Serine/threonine-protein kinase LATS1	1
LAYN	Q6UX15	LAYN	rs542275	11	111560889	C	T	0.6073	0.361	0.006	820.1	3620.03	Layilin	1
LBP	P18428	LBP	rs2232613	20	38369011	C	T	0.0815	-1.174	0.011	2409.8	11390.7	Lipopolysaccharide-binding protein	1
LCAT	P04180	LCAT	rs112434994	16	67920495	G	C	0.1183	0.175	0.009	79	378.086	Phosphatidylcholine-sterol acyltransferase	1
LCN15	Q6UWW0	LCN15	rs4880140	9	136764124	G	C	0.7745	0.652	0.007	1764.9	8675.59	Lipocalin-15	1
LCP1	P13796	LCP1	rs4941543	13	46134156	T	C	0.9046	-1.447	0.01	4209.4	20938.1	Plastin-2	1
LDLR	P01130	LDLR	rs147223423	19	11121585	A	T	0.0113	0.206	0.029	12.3	50.459	Low-density lipoprotein receptor	1
LDLRAP1	Q5SW96	LDLRAP1	rs75446219	1	25551001	C	T	0.0339	0.185	0.017	27.2	118.426	Low density lipoprotein receptor adapter protein 1	1
LECT2	O14960	LECT2	rs31515	5	135952424	A	G	0.629	-0.789	0.006	4434.6	17292.2	Leukocyte cell-derived chemotaxin-2	1
LEFTY2	O00292	LEFTY2	rs360058	1	225889219	G	T	0.3612	-0.709	0.006	2990.7	13963.4	Left-right determination factor 2	1
LEG1	Q6P5S2	C6orf58	rs1398320	6	127564124	G	A	0.5283	-0.365	0.006	802.3	3700.69	Protein LEG1 homolog	1
LEP	P41159	LEP	rs2071045	7	128252927	T	C	0.226	-0.045	0.006	11.5	56.25	Leptin	1
LEPR	P48357	LEPR	rs61779759	1	65696282	G	A	0.1731	-0.27	0.008	250.6	1139.06	Leptin receptor	1
LGALS1	P09382	LGALS1	rs4820294	22	37675036	G	A	0.3333	-0.279	0.006	413	2162.25	Galectin-1	1
LGALS3	P17931	LGALS3	rs6573005	14	55143524	C	A	0.428516	-0.524778	0.00589555	1722.56	7923.24	Galectin-3	3
LGALS3BP	Q08380	LGALS3BP	rs111526614	17	78966679	C	T	0.0179	-0.49	0.023	97.7	453.875	Galectin-3-binding protein	1
LGALS4	P56470	LGALS4	rs140695578	19	38774589	A	T	0.0307	0.282	0.016	68.6	310.641	Galectin-4	1
LGALS7_LGALS7B	P47929	NA	rs1471431	19	38769554	T	C	0.5625	0.22	0.006	320.7	1344.44	Galectin-7	1
LGALS8	O00214	LGALS8	rs1475133	1	236553386	G	A	0.7553	0.309	0.007	440.4	1948.59	Galectin-8	1
LGALS9	O00182	LGALS9	rs1984547	17	27636291	A	G	0.2429	-0.499	0.007	1185	5081.65	Galectin-9	1
LGMN	Q99538	LGMN	rs148659834	14	92709697	G	A	0.0125	-1.004	0.027	299.7	1382.74	Legumain	1
LHB	P01229	LHB	rs3795050	19	49017606	A	C	0.0618	-0.108	0.013	16.4	69.0178	Lutropin subunit beta	1
LHPP	Q9H008	LHPP	rs11245067	10	124469839	T	C	0.180609	0.448838	0.00772042	735.789	3379.85	Phospholysine phosphohistidine inorganic pyrophosphate phosphatase	3
LIF	P15018	LIF	rs1807711	22	30195180	G	A	0.3857	0.045	0.007	11.3	41.3265	Leukemia inhibitory factor	1
LIFR	P42702	LIFR	rs62353655	5	38493464	G	A	0.0446	-0.36	0.014	136.1	661.224	Leukemia inhibitory factor receptor	1
LILRA2	Q8N149	LILRA2	rs28384500	19	54573515	A	G	0.1134	-0.996	0.01	2301.6	9920.16	Leukocyte immunoglobulin-like receptor subfamily A member 2	1
LILRA3	Q8N6C8	LILRA3	rs367070	19	54296648	A	G	0.2242	-1.209	0.007	5788.4	29830.2	Leukocyte immunoglobulin-like receptor subfamily A member 3	1
LILRA5	A6NI73	LILRA5	rs414135	19	54302597	A	T	0.32176	-0.349825	0.00637172	656.386	3014.31	Leukocyte immunoglobulin-like receptor subfamily A member 5	3
LILRA6	Q6PI73	LILRA6	rs11668526	19	54245208	C	T	0.589	0.79	0.006	3469.8	17336.1	Leukocyte immunoglobulin-like receptor subfamily A member 6	1
LILRB1	Q8NHL6	LILRB1	rs367070	19	54296648	A	G	0.2239	-0.656	0.007	1881.5	8782.37	Leukocyte immunoglobulin-like receptor subfamily B member 1	1
LILRB2	Q8N423	LILRB2	rs383369	19	54280275	T	C	0.2001	-1.147	0.008	5025.4	20556.4	Leukocyte immunoglobulin-like receptor subfamily B member 2	1
LILRB4	Q8NHJ6	LILRB4	rs417477	19	54660452	A	G	0.1178	0.367	0.008	413.4	2104.52	Leukocyte immunoglobulin-like receptor subfamily B member 4	1
LILRB5	O75023	LILRB5	rs12975366	19	54255498	T	C	0.3888	-1.183	0.006	7560.6	38874.7	Leukocyte immunoglobulin-like receptor subfamily B member 5	1
LIPF	P07098	LIPF	rs416237	10	88711863	C	A	0.277007	-0.299887	0.00680354	423.631	1942.88	Gastric triacylglycerol lipase	3
LMNB2	Q03252	LMNB2	rs147978799	19	2419320	C	A	0.051496	0.0943503	0.0131943	12.0643	51.1345	Lamin-B2	3
LMOD1	P29536	LMOD1	rs2819347	1	201915160	C	G	0.348247	-0.188099	0.00580885	229.3	1048.56	Leiomodin-1	3
LONP1	P36776	LONP1	rs3892355	19	5696951	G	A	0.3147	-0.173	0.007	145.6	610.796	Lon protease homolog, mitochondrial	1
LPA	P08519	LPA	rs56393506	6	160668275	C	T	0.1718	0.722	0.008	1600.5	8145.06	Apolipoprotein(a)	1
LPCAT2	Q7L5N7	LPCAT2	rs79575505	16	55556698	C	A	0.0522	-0.252	0.014	73	324	Lysophosphatidylcholine acyltransferase 2	1
LPL	P06858	LPL	rs1801177	8	19948197	G	A	0.0181	-1.491	0.02	1170.6	5557.7	Lipoprotein lipase	1
LPO	P22079	LPO	rs7219860	17	58243910	G	A	0.2195	-0.29	0.007	366.2	1716.33	Lactoperoxidase	1
LRCH4	O75427	LRCH4	rs62482223	7	100601255	C	A	0.2143	0.074	0.007	22.3	111.755	Leucine-rich repeat and calponin homology domain-containing protein 4	1
LRG1	P02750	LRG1	rs8105192	19	4547359	C	G	0.5127	-0.561	0.006	1880.5	8742.25	Leucine-rich alpha-2-glycoprotein	1
LRIG1	Q96JA1	LRIG1	rs2306272	3	66384219	T	C	0.2876	-0.854	0.007	3587.5	14884	Leucine-rich repeats and immunoglobulin-like domains protein 1	1
LRIG3	Q6UXM1	LRIG3	rs11172841	12	58958650	A	C	0.2313	0.092	0.007	35.4	172.735	Leucine-rich repeats and immunoglobulin-like domains protein 3	1
LRP11	Q86VZ4	LRP11	rs2342858	6	149805967	C	T	0.3545	0.584935	0.00646989	Inf	8173.76	Low-density lipoprotein receptor-related protein 11	2
LRPAP1	P30533	LRPAP1	rs143486729	4	3523929	G	A	0.0348	-0.551	0.014	327.9	1548.98	Alpha-2-macroglobulin receptor-associated protein	1
LRRC25	Q8N386	LRRC25	rs1985157	19	18402784	T	C	0.412789	-0.33491	0.00590018	701.501	3222	Leucine-rich repeat-containing protein 25	3
LRRC37A2	A6NM11	LRRC37A2	rs62057151	17	45826476	C	T	0.2227	1.101	0.007	4817.2	24738.8	Leucine-rich repeat-containing protein 37A2	1
LRRC38	Q5VT99	LRRC38	rs375414	1	13494989	G	A	0.324	0.336	0.007	573.2	2304	Leucine-rich repeat-containing protein 38	1
LRRFIP1	Q32MZ4	LRRFIP1	rs3739038	2	237764060	C	G	0.2369	-0.074	0.007	25.2	111.755	Leucine-rich repeat flightless-interacting protein 1	1
LRRN1	Q6UXK5	LRRN1	rs9839475	3	3766094	G	A	0.3462	0.801	0.006	3329.1	17822.2	Leucine-rich repeat neuronal protein 1	1
LRTM2	Q8N967	LRTM2	rs41276696	12	1831348	G	A	0.0386	-0.38	0.016	130	564.062	Leucine-rich repeat and transmembrane domain-containing protein 2	1
LSP1	P33241	LSP1	rs907612	11	1852991	C	T	0.3794	0.146	0.006	121.7	592.111	Lymphocyte-specific protein 1	1
LTA	P01374	LTA	rs2229092	6	31572980	A	C	0.0609	-1.507	0.013	3124.2	13438.2	Lymphotoxin-alpha	1
LTA4H	P09960	LTA4H	rs2660896	12	96030004	T	C	0.4319	0.087	0.006	45.7	210.25	Leukotriene A-4 hydrolase	1
LTB	Q06643	LTB	rs2395470	6	31267484	G	A	0.3376	-0.16	0.007	132	522.449	Lymphotoxin-beta	1
LTBP2	Q14767	LTBP2	rs888414	14	74638202	G	A	0.383	-0.103	0.005	86.9	424.36	Latent-transforming growth factor beta-binding protein 2	1
LTBP3	Q9NS15	LTBP3	rs4099470	11	65552515	C	T	0.0569	0.857	0.013	956.2	4345.85	Latent-transforming growth factor beta-binding protein 3	1
LTBR	P36941	LTBR	rs10849449	12	6389496	A	G	0.655	-0.288859	0.00646989	Inf	1993.33	Tumor necrosis factor receptor superfamily member 3	2
LUZP2	Q86TE4	LUZP2	rs76794772	11	25028282	T	A	0.0342	-0.597	0.018	253.4	1100.03	Leucine zipper protein 2	1
LXN	Q9BS40	LXN	rs8455	3	158670991	T	C	0.533	-0.165	0.006	156.6	756.25	Latexin	1
LY6D	Q14210	LY6D	rs2572925	8	142786489	C	T	0.4036	-0.434	0.006	1085.8	5232.11	Lymphocyte antigen 6D	1
LY75	O60449	LY75	rs72957586	2	159906176	G	A	0.5312	0.928	0.006	4818	23921.8	Lymphocyte antigen 75	1
LY9	Q9HBG7	LY9	rs474918	1	160801407	C	T	0.7791	-0.594	0.007	1406.4	7200.73	T-lymphocyte surface antigen Ly-9	1
LY96	Q9Y6Y9	LY96	rs6472812	8	74004849	A	G	0.9575	-0.196	0.015	39.3	170.738	Lymphocyte antigen 96	1
LYAR	Q9NX58	LYAR	rs11723339	4	4270159	C	T	0.6135	-0.05	0.006	13.9	69.4444	Cell growth-regulating nucleolar protein	1
LYPD3	O95274	LYPD3	rs11666797	19	43458246	C	A	0.1604	-0.428	0.008	610.4	2862.25	Ly6/PLAUR domain-containing protein 3	1
LYPD8	Q6UX82	LYPD8	rs12748771	1	248774730	T	C	0.0986	0.823	0.01	1349.7	6773.29	Ly6/PLAUR domain-containing protein 8	1
LYSMD3	Q7Z3D4	LYSMD3	rs10514327	5	90510448	G	A	0.3806	-0.052	0.006	15.2	75.1111	LysM and putative peptidoglycan-binding domain-containing protein 3	1
LYVE1	Q9Y5Y7	LYVE1	rs114708736	11	10591833	T	A	0.0417	0.336	0.015	109.6	501.76	Lymphatic vessel endothelial hyaluronic acid receptor 1	1
LYZL2	Q7Z4W2	LYZL2	rs116792212	10	30605518	C	T	0.0414	0.502	0.014	265	1285.73	Lysozyme-like protein 2	1
LZTFL1	Q9NQ48	LZTFL1	rs1129183	3	45828480	C	T	0.0768	-0.265	0.012	115.9	487.674	Leucine zipper transcription factor-like protein 1	1
M6PR	P20645	M6PR	rs4883201	12	8929985	A	G	0.1038	-0.288	0.01	169.1	829.44	Cation-dependent mannose-6-phosphate receptor	1
MAMDC2	Q7Z304	MAMDC2	rs12683555	9	69980065	G	T	0.2591	0.213	0.007	222	925.898	MAM domain-containing protein 2	1
MAN1A2	O60476	MAN1A2	rs10923344	1	117554006	G	A	0.5995	0.195	0.006	233.1	1056.25	Mannosyl-oligosaccharide 1,2-alpha-mannosidase IB	1
MAN2B2	Q9Y2E5	MAN2B2	rs2301791	4	6597957	T	A	0.4752	0.818	0.006	4259	18586.8	Epididymis-specific alpha-mannosidase	1
MANF	P55145	MANF	rs9311469	3	51506019	C	A	0.8683	0.097	0.009	26.1	116.16	Mesencephalic astrocyte-derived neurotrophic factor	1
MANSC4	A6NHS7	MANSC4	rs12370269	12	27771725	A	G	0.2214	0.941	0.007	3520.8	18071	MANSC domain-containing protein 4	1
MAP2	P11137	MAP2	rs113770841	2	209496143	G	C	0.0139	0.43	0.026	61	273.521	Microtubule-associated protein 2	1
MAP2K1	Q02750	MAP2K1	rs77428206	15	66484142	C	A	0.0961	0.0775131	0.0103267	12.5164	56.3419	Dual specificity mitogen-activated protein kinase kinase 1	2
MAP4K5	Q9Y4K4	MAP4K5	rs17780143	14	50435050	G	A	0.056	-0.389	0.013	187.5	895.391	Mitogen-activated protein kinase kinase kinase kinase 5	1
MAPK13	O15264	MAPK13	rs12210904	6	36130414	C	A	0.2922	0.058	0.007	16.5	68.6531	Mitogen-activated protein kinase 13	1
MAPK9	P45984	MAPK9	rs11738309	5	180303938	T	C	0.2059	0.138	0.008	73.3	297.562	Mitogen-activated protein kinase 9	1
MAPKAPK2	P49137	MAPKAPK2	rs181345810	1	206685302	A	G	0.0186	-0.638	0.024	154.9	706.674	MAP kinase-activated protein kinase 2	1
MARCO	Q9UEW3	MARCO	rs35288880	2	118970896	C	T	0.1843	-0.324	0.008	367.5	1640.25	Macrophage receptor MARCO	1
MASP1	P48740	MASP1	rs698090	3	187246512	C	T	0.6443	0.193627	0.00646989	171.133	895.65	Mannan-binding lectin serine protease 1	2
MATN2	O00339	MATN2	rs1869609	8	97978993	A	G	0.6449	0.405	0.006	898.5	4556.25	Matrilin-2	1
MATN3	O15232	MATN3	rs11694716	2	20007858	G	A	0.6443	-0.548	0.006	1609.2	8341.78	Matrilin-3	1
MAVS	Q7Z434	MAVS	rs45437096	20	3864282	C	T	0.1396	-0.125	0.009	40.7	192.901	Mitochondrial antiviral-signaling protein	1
MAX	P61244	MAX	rs2781375	14	65102879	A	G	0.4296	-0.083	0.006	38.9	191.361	Protein max	1
MBL2	P11226	MBL2	rs7899547	10	52777079	T	G	0.6596	0.905	0.006	4214.8	22750.7	Mannose-binding protein C	1
MCAM	P43121	MCAM	rs34587557	11	119314967	T	C	0.0499	-0.312	0.013	122.7	576	Cell surface glycoprotein MUC18	1
MCEE	Q96PE7	MCEE	rs6716795	2	71137493	T	C	0.5259	-0.184	0.006	189.8	940.444	Methylmalonyl-CoA epimerase, mitochondrial	1
MCFD2	Q8NI22	MCFD2	rs6419615	2	46925152	G	C	0.7159	-0.146	0.007	99.3	435.02	Multiple coagulation factor deficiency protein 2	1
MDGA1	Q8NFP4	MDGA1	rs9349050	6	37695848	T	C	0.5251	-1.082	0.006	6853.9	32520.1	MAM domain-containing glycosylphosphatidylinositol anchor protein 1	1
MDH1	P40925	MDH1	rs262493	2	63617932	C	A	0.7175	-0.092	0.007	41.3	172.735	Malate dehydrogenase, cytoplasmic	1
MDM1	Q8TC05	MDM1	rs2306393	12	68314981	C	T	0.7145	-0.196	0.007	175.4	784	Nuclear protein MDM1	1
MECR	Q9BV79	MECR	rs12122508	1	29198203	C	T	0.1318	0.107	0.009	30.5	141.346	Enoyl-[acyl-carrier-protein] reductase, mitochondrial	1
MEGF10	Q96KG7	MEGF10	rs1422313	5	127294324	C	T	0.4492	0.403	0.006	1006	4511.36	Multiple epidermal growth factor-like domains protein 10	1
MEGF11	A6BM72	MEGF11	rs11630800	15	66243405	C	T	0.2072	0.16	0.008	94.4	400	Multiple epidermal growth factor-like domains protein 11	1
MEGF9	Q9H1U4	MEGF9	rs1867254	9	120666800	C	T	0.6957	0.326	0.007	540.3	2168.9	Multiple epidermal growth factor-like domains protein 9	1
MELTF	P08582	MELTF	rs3773862	3	197012667	C	T	0.4422	-0.404	0.006	938.4	4533.78	Melanotransferrin	1
MENT	Q9BUN1	C1orf56	rs6657146	1	151046814	A	G	0.00136526	-0.976232	0.0759579	37.0782	165.181	Protein MENT	3
MEP1A	Q16819	MEP1A	rs9472860	6	46792475	T	C	0.3928	-0.186	0.006	221.8	961	Meprin A subunit alpha	1
MEP1B	Q16820	MEP1B	rs680321	18	32217995	T	C	0.4636	-1.07	0.006	6495.7	31802.8	Meprin A subunit beta	1
MEPE	Q9NQ76	MEPE	rs17013212	4	87832908	C	T	0.1413	-0.168	0.008	92.2	441	Matrix extracellular phosphoglycoprotein	1
MERTK	Q12866	MERTK	rs10180345	2	111983716	A	G	0.6259	-0.261	0.006	416.2	1892.25	Tyrosine-protein kinase Mer	1
MET	P08581	MET	rs1858830	7	116672385	C	G	0.437	-0.159	0.006	143.2	702.25	Hepatocyte growth factor receptor	1
METAP2	P50579	METAP2	rs784487	12	95468586	G	A	0.3376	0.055	0.006	17	84.0278	Methionine aminopeptidase 2	1
MFAP4	P55083	MFAP4	rs139356332	17	19385973	G	C	0.0223	-0.715	0.021	257.7	1159.24	Microfibril-associated glycoprotein 4	1
MFGE8	Q08431	MFGE8	rs34239095	15	88912537	C	G	0.2767	0.383	0.007	717.1	2993.65	Lactadherin	1
MGLL	Q99685	MGLL	rs7578	3	127689396	G	A	0.5572	0.0650732	0.00624695	22.8477	108.51	Monoglyceride lipase	2
MGMT	P16455	MGMT	rs1008982	10	129647467	T	C	0.3731	-0.399	0.006	840.9	4422.25	Methylated-DNA--protein-cysteine methyltransferase	1
MIA	Q16674	MIA	rs2233159	19	40777460	C	G	0.9227	-1.335	0.011	2952.8	14729.1	Melanoma-derived growth regulatory protein	1
MICALL2	Q8IY33	MICALL2	rs76060706	7	1443660	T	C	0.0075	-0.576	0.04	45.5	207.36	MICAL-like protein 2	1
MICB_MICA	Q29980,Q29983	NA	rs1051792	6	31411200	G	A	0.2677	-1.096	0.007	5377.8	24514.6	NA	1
MIF	P14174	MIF	rs2330634	22	23908608	C	G	0.5919	-0.112	0.006	71.1	348.444	Macrophage migration inhibitory factor	1
MILR1	Q7Z6M3	MILR1	rs138176943	17	64468504	G	A	0.0566	0.772	0.013	731.4	3526.53	Allergin-1	1
MINDY1	Q8N5J2	MINDY1	rs140386498	1	151000483	A	T	0.011	-0.637	0.029	105.4	482.484	Ubiquitin carboxyl-terminal hydrolase MINDY-1	1
MINK1	Q8N4C8	MINK1	rs560504414	17	5058110	T	C	0.0031	-0.523	0.055	20.8	90.4228	Misshapen-like kinase 1	1
MITD1	Q8WV92	MITD1	rs13798	2	99197151	T	C	0.6499	-0.073	0.006	29.2	148.028	MIT domain-containing protein 1	1
MLN	P12872	MLN	rs9357165	6	33810842	A	G	0.5426	-0.404	0.006	1107.2	4533.78	Promotilin	1
MME	P08473	MME	rs79837905	3	155067802	A	G	0.0799	-0.0992511	0.0103267	19.6818	92.3744	Neprilysin	2
MMP1	P03956	MMP1	rs471994	11	102827000	G	A	0.3694	-0.457	0.006	1097.3	5801.36	Interstitial collagenase	1
MMP10	P09238	MMP10	rs486055	11	102779693	C	T	0.1536	-0.395	0.009	465.3	1926.23	Stromelysin-2	1
MMP12	P39900	MMP12	rs17368814	11	102877965	A	G	0.1204	-0.743	0.009	1592.8	6815.42	Macrophage metalloelastase	1
MMP13	P45452	MMP13	rs562736	11	102956184	A	T	0.560439	-0.138774	0.00627523	107.64	489.054	Collagenase 3	3
MMP3	P08254	MMP3	rs617819	11	102843985	C	G	0.4961	0.475	0.005	2089.4	9025	Stromelysin-1	1
MMP7	P09237	MMP7	rs11568819	11	102530902	G	A	0.0586	0.541	0.013	398.8	1731.84	Matrilysin	1
MMP8	P22894	MMP8	rs35231465	11	102713404	G	A	0.0231	-1.243	0.02	834.3	3862.62	Neutrophil collagenase	1
MMP9	P14780	MMP9	rs17576	20	46011586	A	G	0.3555	0.144	0.006	116.2	576	Matrix metalloproteinase-9	1
MMUT	P22033	MMUT	rs9381785	6	49432524	G	A	0.6258	-0.099	0.007	51.7	200.02	Methylmalonyl-CoA mutase, mitochondrial	1
MNDA	P41218	MNDA	rs2852702	1	158857638	C	G	0.564	0.043	0.006	12.2	51.3611	Myeloid cell nuclear differentiation antigen	1
MOCS2	O96007	MOCS2	rs6880055	5	53093598	A	G	0.3383	0.455	0.006	1065	5750.69	Molybdopterin synthase catalytic subunit	1
MOG	Q16653	MOG	rs9461541	6	29657418	A	G	0.0488	-0.437144	0.0132132	208.05	1094.55	Myelin-oligodendrocyte glycoprotein	2
MPHOSPH8	Q99549	MPHOSPH8	rs35424555	13	19647376	A	G	0.1239	0.091	0.009	20.9	102.235	M-phase phosphoprotein 8	1
MPI	P34949	MPI	rs4886632	15	74881584	G	T	0.5487	0.204	0.006	230.7	1156	Mannose-6-phosphate isomerase	1
MPO	P05164	MPO	rs34097845	17	58281068	C	T	0.0546	-0.509	0.014	298.9	1321.84	Myeloperoxidase	1
MRI1	Q9BV20	MRI1	rs1473197	19	13759586	C	G	0.4237	-0.34	0.006	642.4	3211.11	Methylthioribose-1-phosphate isomerase	1
MSLN	Q13421	MSLN	rs2235503	16	760593	C	A	0.1984	0.737	0.008	2084.8	8487.02	Mesothelin	1
MSMB	P08118	MSMB	rs10993994	10	46046326	T	C	0.5946	0.929	0.006	5453.7	23973.4	Beta-microseminoprotein	1
MSRA	Q9UJ68	MSRA	rs12546887	8	10435366	C	T	0.598	-0.056	0.006	18.3	87.1111	Mitochondrial peptide methionine sulfoxide reductase	1
MST1	P26927	MST1	rs9823546	3	49668079	T	A	0.2888	-1.045	0.007	5024.8	22286.2	Hepatocyte growth factor-like protein	1
MTHFSD	Q2M296	MTHFSD	rs9937249	16	86527295	A	C	0.5865	0.468	0.006	1204.3	6084	Methenyltetrahydrofolate synthase domain-containing protein	1
MTIF3	Q9H2K0	MTIF3	rs1218825	13	27435783	G	C	0.951	0.209	0.014	47	222.862	Translation initiation factor IF-3, mitochondrial	1
MTSS1	O43312	MTSS1	rs72716950	8	124815003	C	T	0.0406	-0.126	0.016	15.3	62.0156	Protein MTSS 1	1
MTSS2	Q765P7	MTSS2	rs74336385	16	70738441	G	A	0.0028	0.794	0.06	38.9	175.121	Protein MTSS 2	1
MTUS1	Q9ULD2	MTUS1	rs142323734	8	17801242	G	A	0.0408	0.431	0.016	166.7	725.629	Microtubule-associated tumor suppressor 1	1
MUC13	Q9H3R2	MUC13	rs1127233	3	124908177	T	G	0.2614	0.24	0.007	258.3	1175.51	Mucin-13	1
MUC16	Q8WXI7	MUC16	rs10421318	19	9010243	G	A	0.356	-0.068	0.007	23.3	94.3673	Mucin-16	1
MUC2	Q02817	MUC2	rs12416873	11	1083581	G	A	0.2184	-0.274	0.006	433.5	2085.44	Mucin-2	1
MYBPC2	Q14324	MYBPC2	rs1726809	19	50457847	G	T	0.1275	-0.077	0.009	16.5	73.1975	Myosin-binding protein C, fast-type	1
MYDGF	Q969H8	MYDGF	rs2003489	19	4655851	G	A	0.0267	-0.294	0.019	51.3	239.435	Myeloid-derived growth factor	1
MYO9B	Q13459	MYO9B	rs921939	19	17203674	G	A	0.4099	-0.044	0.006	11.7	53.7778	Unconventional myosin-IXb	1
MYOC	Q99972	MYOC	rs171003	1	171647381	G	A	0.5862	0.255	0.006	404.1	1806.25	Myocilin	1
MYOM3	Q5VTT5	MYOM3	rs6700245	1	24090925	T	C	0.154	-0.099	0.008	34.8	153.141	Myomesin-3	1
MZB1	Q8WU39	MZB1	rs116498185	5	139190262	C	T	0.0554199	0.207767	0.0134483	53.1181	238.681	Marginal zone B- and B1-cell-specific protein	3
NAAA	Q02083	NAAA	rs111981122	4	75933953	A	C	0.2236	-0.664	0.007	1832.9	8997.88	N-acylethanolamine-hydrolyzing acid amidase	1
NADK	O95544	NADK	rs17162854	1	1762287	A	G	0.4993	0.252	0.006	382.1	1764	NAD kinase	1
NAGK	Q9UJ70	NAGK	rs11680831	2	71065392	T	C	0.3593	-0.219	0.006	252.4	1332.25	N-acetyl-D-glucosamine kinase	1
NAGPA	Q9UK23	NAGPA	rs12599777	16	5029465	A	G	0.1851	-0.414	0.008	584	2678.06	N-acetylglucosamine-1-phosphodiester alpha-N-acetylglucosaminidase	1
NAP1L4	Q99733	NAP1L4	rs4758501	11	2969463	G	T	0.778358	0.250329	0.00717635	265.863	1216.79	Nucleosome assembly protein 1-like 4	3
NAPRT	Q6XQN6	NAPRT	rs9657360	8	143594692	C	T	0.7792	0.39	0.007	598.9	3104.08	Nicotinate phosphoribosyltransferase	1
NBL1	P41271	NBL1	rs12408663	1	19641564	T	C	0.2287	-0.114	0.007	55.9	265.224	Neuroblastoma suppressor of tumorigenicity 1	1
NCAM1	P13591	NCAM1	rs11214489	11	113105212	C	T	0.1873	-0.332	0.007	432.7	2249.47	Neural cell adhesion molecule 1	1
NCAM2	O15394	NCAM2	rs2826851	21	21463626	A	G	0.2725	0.561	0.007	1460.9	6422.88	Neural cell adhesion molecule 2	1
NCAN	O14594	NCAN	rs2228603	19	19219115	C	T	0.0724	-0.272	0.011	135.3	611.438	Neurocan core protein	1
NCR1	O76036	NCR1	rs12459447	19	54897994	G	A	0.0904	-0.414	0.01	346.5	1713.96	Natural cytotoxicity triggering receptor 1	1
NCR3LG1	Q68D85	NCR3LG1	rs12146443	11	17362951	T	C	0.6287	0.34	0.006	753	3211.11	Natural cytotoxicity triggering receptor 3 ligand 1	1
NCS1	P62166	NCS1	rs1054879	9	130233489	G	A	0.5059	0.11	0.005	88	484	Neuronal calcium sensor 1	1
NECTIN2	Q92692	NECTIN2	rs440277	19	44857967	G	A	0.305	-0.174	0.007	154.5	617.878	Nectin-2	1
NECTIN4	Q96NY8	NECTIN4	rs35434391	1	161079719	G	T	0.1096	-0.438	0.01	445.7	1918.44	Nectin-4	1
NELL1	Q92832	NELL1	rs61652119	11	20933724	G	A	0.0473	0.773	0.014	665.5	3048.62	Protein kinase C-binding protein NELL1	1
NELL2	Q99435	NELL2	rs382115	12	44936741	T	C	0.6037	-0.168235	0.00590563	155.486	811.525	Protein kinase C-binding protein NELL2	2
NEO1	Q92859	NEO1	rs12908199	15	73079481	G	C	0.101	0.109	0.01	26.2	118.81	Neogenin	1
NEXN	Q0ZGT2	NEXN	rs17387365	1	77972454	G	T	0.0762	-0.143	0.011	35.4	169	Nexilin	1
NFASC	O94856	NFASC	rs6696330	1	204977259	C	T	0.102641	0.570274	0.00945621	791.624	3636.91	Neurofascin	3
NFATC1	O95644	NFATC1	rs657693	18	79402462	A	G	0.3684	-0.106	0.006	64	312.111	Nuclear factor of activated T-cells, cytoplasmic 1	1
NFE2	Q16621	NFE2	rs10876550	12	54318524	G	A	0.57133	0.0661444	0.00620654	25.7922	113.576	Transcription factor NF-E2 45 kDa subunit	3
NFKB1	P19838	NFKB1	rs230509	4	102557108	G	A	0.6634	-0.119	0.007	73.8	289	Nuclear factor NF-kappa-B p105 subunit	1
NFKBIE	O00221	NFKBIE	rs28362855	6	44266884	G	T	0.0418	-0.529	0.015	258.5	1243.74	NF-kappa-B inhibitor epsilon	1
NFU1	Q9UMS0	NFU1	rs74637005	2	69423598	G	A	0.0344	-0.326	0.017	78.4	367.737	NFU1 iron-sulfur cluster scaffold homolog, mitochondrial	1
NID1	P14543	NID1	rs76183323	1	236067017	G	A	0.0104	-0.766	0.031	130.3	610.568	Nidogen-1	1
NID2	Q14112	NID2	rs2516600	14	52021048	T	C	0.5362	0.574	0.006	1914.1	9152.11	Nidogen-2	1
NINJ1	Q92982	NINJ1	rs35836942	9	93136897	C	T	0.481419	0.215678	0.00624864	260.336	1191.35	Ninjurin-1	3
NIT1	Q86X76	NIT1	rs76502631	1	161118210	G	A	0.0268	-0.717	0.019	314.8	1424.07	Deaminated glutathione amidase	1
NMI	Q13287	NMI	rs1048135	2	151282902	G	A	0.4539	-0.446	0.006	1122.4	5525.44	N-myc-interactor	1
NOS1	P29475	NOS1	rs3844049	12	117441519	T	C	0.4364	-0.11	0.006	76	336.111	Nitric oxide synthase, brain	1
NOS2	P35228	NOS2	rs2297518	17	27769571	G	A	0.1888	-0.0896486	0.00813733	25.3586	121.373	Nitric oxide synthase, inducible	2
NOS3	P29474	NOS3	rs1800783	7	150992309	A	T	0.6196	0.048	0.006	13.5	64	Nitric oxide synthase, endothelial	1
NOTCH2	Q04721	NOTCH2	rs2453044	1	119965901	A	G	0.1399	-0.131	0.009	50.4	211.864	Neurogenic locus notch homolog protein 2	1
NPHS1	O60500	NPHS1	rs33950747	19	35848345	C	T	0.0701	-0.778	0.012	886.3	4203.36	Nephrin	1
NPL	Q9BXD5	NPL	rs116448311	1	183127290	C	T	0.0048	-1.686	0.039	398.7	1868.9	N-acetylneuraminate lyase	1
NPPB	P16860	NPPB	rs198389	1	11859214	A	G	0.4201	0.18	0.006	186.6	900	Natriuretic peptides B	1
NPPC	P23582	NPPC	rs3116222	2	232008880	G	C	0.5881	0.047	0.006	16.5	61.3611	C-type natriuretic peptide	1
NPTX1	Q15818	NPTX1	rs112329494	17	80612742	C	T	0.0856	0.827	0.01	1387.2	6839.29	Neuronal pentraxin-1	1
NPTX2	P47972	NPTX2	rs11760352	7	98653433	T	G	0.7054	0.337	0.006	745	3154.69	Neuronal pentraxin-2	1
NPTXR	O95502	NPTXR	rs111577133	22	38845257	A	G	0.0209	1.99	0.021	1892.1	8979.82	Neuronal pentraxin receptor	1
NPY	P01303	NPY	rs4722337	7	24269479	A	T	0.5547	-0.157	0.006	152.7	684.694	Pro-neuropeptide Y	1
NRCAM	Q92823	NRCAM	rs12056165	7	108339051	C	T	0.296032	0.296996	0.00667374	431.796	1980.44	Neuronal cell adhesion molecule	3
NRP1	O14786	NRP1	rs734186	10	33195901	G	A	0.3747	-0.304	0.006	521.2	2567.11	Neuropilin-1	1
NRP2	O60462	NRP2	rs2289023	2	205121597	A	G	0.2268	-0.18688	0.0072	129.796	673.691	Neuropilin-2	2
NRTN	Q99748	NRTN	rs36055559	19	5799422	G	A	0.1651	-0.085	0.009	20.7	89.1975	Neurturin	1
NSFL1C	Q9UNZ2	NSFL1C	rs6042675	20	1504610	G	C	0.4062	-0.08	0.006	38.3	177.778	NSFL1 cofactor p47	1
NT5C	Q8TCD5	NT5C	rs78625720	17	75144846	G	A	0.0293	-1.566	0.018	1646	7569	5'(3')-deoxyribonucleotidase, cytosolic type	1
NT5C3A	Q9H0P0	NT5C3A	rs4316067	7	33041902	A	G	0.2997	-0.116	0.007	66	274.612	Cytosolic 5'-nucleotidase 3A	1
NT5E	P21589	NT5E	rs2229523	6	85489515	A	G	0.6757	-0.589	0.007	1726.6	7080.02	5'-nucleotidase	1
NTF3	P20783	NTF3	rs55924827	12	5437404	G	C	0.1114	-0.23	0.01	121	529	Neurotrophin-3	1
NTproBNP	P16860	NPPB	rs198389	1	11859214	A	G	0.4199	0.251	0.006	420.5	1750.03	Natriuretic peptides B	1
NTRK3	Q16288	NTRK3	rs28735437	15	87971624	G	C	0.1451	0.251	0.008	191.3	984.391	NT-3 growth factor receptor	1
NUB1	Q9Y5A7	NUB1	rs113920358	7	151341801	C	T	0.1249	-0.266	0.01	168.7	707.56	NEDD8 ultimate buster 1	1
NUCB2	P80303	NUCB2	rs214068	11	17284103	T	C	0.5845	-0.402	0.006	922.3	4489	Nucleobindin-2	1
NUDT15	Q9NV35	NUDT15	rs12429926	13	48109786	T	C	0.0038	-0.438	0.052	16.4	70.9482	Nucleotide triphosphate diphosphatase NUDT15	1
NUDT16	Q96DE0	NUDT16	rs150437674	3	131382112	C	G	0.0108	-1.2	0.03	357.6	1600	U8 snoRNA-decapping enzyme	1
NUDT2	P50583	NUDT2	rs7848667	9	34340951	A	G	0.1637	0.333	0.008	347	1732.64	Bis(5'-nucleosyl)-tetraphosphatase [asymmetrical]	1
NUDT5	Q9UKK9	NUDT5	rs6686	10	12167753	T	C	0.5104	0.056	0.006	19.5	87.1111	ADP-sugar pyrophosphatase	1
NUMB	P49757	NUMB	rs10142359	14	73417832	A	G	0.5022	0.085	0.006	42.4	200.694	Protein numb homolog	1
OBP2B	Q9NPH6	OBP2B	rs4962104	9	133211660	T	C	0.7778	0.697	0.006	2732.1	13494.7	Odorant-binding protein 2b	1
OCLN	Q16625	OCLN	rs78811453	5	69526871	G	C	0.0231	-0.442	0.019	113.3	541.175	Occludin	1
ODAM	A1E959	ODAM	rs76153614	4	70195601	T	C	0.05	-0.585	0.015	354.7	1521	Odontogenic ameloblast-associated protein	1
OGA	O60502	OGA	rs3781299	10	101830837	C	A	0.2914	-0.123846	0.0066564	68.3344	346.167	Protein O-GlcNAcase	2
OGN	P20774	OGN	rs6479416	9	92291589	G	T	0.3811	0.579	0.006	2084.4	9312.25	Mimecan	1
OLFM4	Q6UX06	OLFM4	rs17552047	13	53028327	G	A	0.2751	-0.867	0.007	3023.5	15340.6	Olfactomedin-4	1
OMD	Q99983	OMD	rs10115290	9	92433576	G	A	0.320329	0.07178	0.00629011	29.4364	130.224	Osteomodulin	3
OMG	P23515	OMG	rs11080149	17	31296270	C	T	0.1305	-0.128	0.009	47.2	202.272	Oligodendrocyte-myelin glycoprotein	1
OMP	P47874	OMP	rs2233546	11	77102915	C	T	0.0507	-0.368	0.014	143.6	690.939	Olfactory marker protein	1
OPLAH	O14841	OPLAH	rs55895668	8	143926863	T	C	0.4392	0.181	0.006	184.2	910.028	5-oxoprolinase	1
ORM1	P02763	ORM1	rs10982156	9	114325784	T	A	0.069	0.721	0.013	706.3	3075.98	Alpha-1-acid glycoprotein 1	1
OSCAR	Q8IYS5	OSCAR	rs4442925	19	54051696	C	T	0.4532	0.508	0.006	1481.9	7168.44	Osteoclast-associated immunoglobulin-like receptor	1
OSM	P13725	OSM	rs4823082	22	30204116	G	C	0.0229	-0.198832	0.0169264	28.5877	137.988	Oncostatin-M	2
OSMR	Q99650	OSMR	rs9292723	5	38852470	C	T	0.2788	-0.587	0.007	1701.5	7032.02	Oncostatin-M-specific receptor subunit beta	1
OSTN	P61366	OSTN	rs13322016	3	191125026	A	G	0.7119	-0.1	0.007	45.2	204.082	Osteocrin	1
OTOA	Q7RTW8	OTOA	rs8055493	16	21759695	A	G	0.4214	-0.054	0.006	16.3	81	Otoancorin	1
OXCT1	P55809	OXCT1	rs6451582	5	41884801	T	A	0.2585	0.053	0.007	12.7	57.3265	Succinyl-CoA:3-ketoacid coenzyme A transferase 1, mitochondrial	1
OXT	P01178	OXT	rs877172	20	3069244	T	G	0.3213	0.613	0.007	1705.6	7668.76	Oxytocin-neurophysin 1	1
P4HB	P07237	P4HB	rs9675127	17	81827640	T	G	0.1957	0.087	0.008	28.9	118.266	Protein disulfide-isomerase	1
PACS2	Q86VP3	PACS2	rs7149013	14	105293503	T	C	0.2906	0.176	0.007	148.7	632.163	Phosphofurin acidic cluster sorting protein 2	1
PADI2	Q9Y2J8	PADI2	rs2235910	1	17099334	G	T	0.6115	0.128	0.006	87.3	455.111	Protein-arginine deiminase type-2	1
PADI4	Q9UM07	PADI4	rs2240336	1	17347907	C	T	0.4218	-0.253	0.006	366.3	1778.03	Protein-arginine deiminase type-4	1
PAEP	P09466	PAEP	rs9409964	9	135580082	G	A	0.1844	0.869	0.007	3299.7	15411.4	Glycodelin	1
PAG1	Q9NWQ8	PAG1	rs17578845	8	81131763	T	A	0.354	-0.072	0.007	27.5	105.796	Phosphoprotein associated with glycosphingolipid-enriched microdomains 1	1
PALM	O75781	PALM	rs12610821	19	719295	C	G	0.0624	0.306	0.012	134.5	650.25	Paralemmin-1	1
PALM2	Q8IXS6	PALM2AKAP2	rs2795054	9	109782422	A	T	0.754	-0.22	0.007	219.8	987.755	Paralemmin-2	1
PAM	P19021	PAM	rs149802978	5	103011162	C	G	0.0497	-1.103	0.014	1360.4	6207.19	Peptidyl-glycine alpha-amidating monooxygenase	1
PAMR1	Q6UXH9	PAMR1	rs61736408	11	35434513	T	C	0.158	-0.481	0.008	772.5	3615.02	Inactive serine protease PAMR1	1
PAPPA	Q13219	PAPPA	rs117448041	9	115580321	T	C	0.0194	0.209	0.022	21.5	90.25	Pappalysin-1	1
PARD3	Q8TEW0	PARD3	rs9418120	10	34771573	G	A	0.2734	0.072	0.007	24	105.796	Partitioning defective 3 homolog	1
PARK7	Q99497	PARK7	rs34157438	1	7963526	C	T	0.1663	0.206	0.008	141.4	663.062	Parkinson disease protein 7	1
PARP1	P09874	PARP1	rs1805404	1	226402257	G	A	0.1505	-0.156	0.008	76.7	380.25	Poly [ADP-ribose] polymerase 1	1
PBK	Q96KB5	PBK	rs7824054	8	27858838	C	G	0.6663	0.049	0.007	12.2	49	Lymphokine-activated killer T-cell-originated protein kinase	1
PBLD	P30039	PBLD	rs61854835	10	68279137	A	G	0.247	0.576	0.007	1394.1	6770.94	Phenazine biosynthesis-like domain-containing protein	1
PBXIP1	Q96AQ6	PBXIP1	rs2135219	1	154884741	G	A	0.360794	0.0496256	0.00635892	14.2224	60.9039	Pre-B-cell leukemia transcription factor-interacting protein 1	3
PCBD1	P61457	PCBD1	rs2630336	10	70888665	G	T	0.3637	-0.186	0.006	192.4	961	Pterin-4-alpha-carbinolamine dehydratase	1
PCBP2	Q15366	PCBP2	rs10876550	12	54318524	G	A	0.572	0.048	0.006	14.2	64	Poly(rC)-binding protein 2	1
PCDH1	Q08174	PCDH1	rs1124066	5	141883523	A	G	0.5894	0.078	0.006	37	169	Protocadherin-1	1
PCDH12	Q9NPG4	PCDH12	rs164075	5	141956699	G	T	0.5275	0.325	0.006	600.4	2934.03	Protocadherin-12	1
PCDH17	O14917	PCDH17	rs7333078	13	59459137	C	G	0.3895	0.345	0.006	700.3	3306.25	Protocadherin-17	1
PCDH7	O60245	PCDH7	rs1374657	4	30835521	C	T	0.2899	-0.118	0.007	70	284.163	Protocadherin-7	1
PCDH9	Q9HC56	PCDH9	rs73196184	13	67234051	G	A	0.1135	0.337	0.0099846	216.324	1139.2	Protocadherin-9	2
PCDHB15	Q9Y5E8	PCDHB15	rs2740584	5	141182193	C	T	0.2368	-0.406	0.007	685.9	3364	Protocadherin beta-15	1
PCOLCE	Q15113	PCOLCE	rs4548095	7	100629042	C	T	0.6427	0.169	0.01	63.7	285.61	Procollagen C-endopeptidase enhancer 1	1
PCSK7	Q16549	PCSK7	rs171052	11	117211047	C	G	0.2489	-0.375	0.007	579.2	2869.9	Proprotein convertase subtilisin/kexin type 7	1
PCSK9	Q8NBP7	PCSK9	rs11591147	1	55039974	G	T	0.0165	-1.121	0.023	502.3	2375.5	Proprotein convertase subtilisin/kexin type 9	1
PDCD1	Q15116	PDCD1	rs75960776	2	241862555	T	C	0.163356	-0.293853	0.00813655	284.882	1304.31	Programmed cell death protein 1	3
PDCD1LG2	Q9BQ51	PDCD1LG2	rs2381282	9	5514839	T	C	0.4496	0.58	0.006	2119.5	9344.44	Programmed cell death 1 ligand 2	1
PDCD5	O14737	PDCD5	rs10402931	19	32581163	G	A	0.694	0.376	0.007	691.9	2885.22	Programmed cell death protein 5	1
PDCD6	O75340	PDCD6	rs9654451	5	299428	C	T	0.126	-1.506	0.009	5682.7	28000.4	Programmed cell death protein 6	1
PDE5A	O76074	PDE5A	rs58583086	4	119635207	A	G	0.623	-0.159	0.006	137.6	702.25	cGMP-specific 3',5'-cyclic phosphodiesterase	1
PDGFA	P04085	PDGFA	rs28391135	7	592557	C	T	0.0037	-0.582	0.051	29.3	130.228	Platelet-derived growth factor subunit A	1
PDGFC	Q9NRA1	PDGFC	rs2341218	4	156191576	A	G	0.3073	-0.086	0.007	36.6	150.939	Platelet-derived growth factor C	1
PDGFRA	P16234	PDGFRA	rs35597368	4	54273604	T	C	0.1144	-0.425	0.009	449.7	2229.94	Platelet-derived growth factor receptor alpha	1
PDGFRB	P09619	PDGFRB	rs2304058	5	150128981	C	G	0.5482	1.176	0.006	7866.4	38416	Platelet-derived growth factor receptor beta	1
PDIA3	P30101	PDIA3	rs693919	15	43810130	G	A	0.711999	0.0553411	0.00695926	14.7369	63.2367	Protein disulfide-isomerase A3	3
PDIA4	P13667	PDIA4	rs11974627	7	149030076	G	T	0.2004	-0.108	0.008	44.1	182.25	Protein disulfide-isomerase A4	1
PDIA5	Q14554	PDIA5	rs3804749	3	123114156	C	T	0.5789	-0.247	0.006	321.3	1694.69	Protein disulfide-isomerase A5	1
PDZD2	O15018	PDZD2	rs183711	5	31638368	T	G	0.915	0.42	0.011	312	1457.85	PDZ domain-containing protein 2	1
PDZK1	Q5T2W1	PDZK1	rs1471633	1	145711327	A	C	0.5173	-0.114	0.006	74.9	361	Na(+)/H(+) exchange regulatory cofactor NHE-RF3	1
PEAR1	Q5VY43	PEAR1	rs4661012	1	156915699	T	G	0.3649	-0.211	0.006	247.3	1236.69	Platelet endothelial aggregation receptor 1	1
PECAM1	P16284	PECAM1	rs1122800	17	64314005	C	G	0.5357	0.046	0.006	14.2	58.7778	Platelet endothelial cell adhesion molecule	1
PECR	Q9BY49	PECR	rs10197542	2	216039171	A	C	0.1118	-0.447	0.01	442.4	1998.09	Peroxisomal trans-2-enoyl-CoA reductase	1
PENK	P01210	PENK	rs2609983	8	56472807	G	A	0.4852	-0.289	0.006	501.7	2320.03	Proenkephalin-A	1
PEPD	P12955	PEPD	rs17569	19	33391316	G	A	0.1518	-0.478	0.008	697.8	3570.06	Xaa-Pro dipeptidase	1
PER3	P56645	PER3	rs228648	1	7853370	G	A	0.5619	0.357	0.006	716.7	3540.25	Period circadian protein homolog 3	1
PF4	P02776	PF4	rs11574452	4	73980944	C	A	0.0461	-0.187	0.015	35.4	155.418	Platelet factor 4	1
PFKFB2	O60825	PFKFB2	rs1560	1	207077286	A	G	0.4758	-0.186	0.006	206.9	961	6-phosphofructo-2-kinase/fructose-2,6-bisphosphatase 2	1
PGA4	P0DJD7	PGA4	rs4414241	11	61205040	C	T	0.2537	0.075	0.008	21	87.8906	Pepsin A-4	1
PGD	P52209	PGD	rs2229688	1	10413143	G	A	0.0194	0.92	0.022	383.1	1748.76	6-phosphogluconate dehydrogenase, decarboxylating	1
PGF	P49763	PGF	rs91144	14	74982814	G	A	0.472763	0.149323	0.00540628	167.197	762.88	Placenta growth factor	3
PGLYRP1	O75594	PGLYRP1	rs2072563	19	46023390	G	A	0.319	-0.285	0.006	434.1	2256.25	Peptidoglycan recognition protein 1	1
PGLYRP2	Q96PD5	PGLYRP2	rs34440547	19	15472052	C	T	0.2162	-1.14	0.008	4988.8	20306.2	N-acetylmuramoyl-L-alanine amidase	1
PGLYRP4	Q96LB8	PGLYRP4	rs72708715	1	153344676	A	C	0.0616	0.915	0.013	1074.5	4953.99	Peptidoglycan recognition protein 4	1
PHACTR2	O75167	PHACTR2	rs9484759	6	143537546	A	G	0.1999	0.246	0.008	228.5	945.562	Phosphatase and actin regulator 2	1
PHLDB1	Q86UU1	PHLDB1	rs633683	11	118634025	T	C	0.5939	-0.044	0.006	12.3	53.7778	Pleckstrin homology-like domain family B member 1	1
PI16	Q6UXB8	PI16	rs62406524	6	36958200	G	C	0.0917	-0.422	0.011	350.5	1471.77	Peptidase inhibitor 16	1
PI3	P19957	PI3	rs35770435	20	45160163	C	T	0.177	0.345	0.008	450.3	1859.77	Elafin	1
PIBF1	Q8WXW3	PIBF1	rs2147807	13	72852036	T	C	0.7117	-0.065	0.007	21.2	86.2245	NA	1
PIGR	P01833	PIGR	rs291103	1	206933734	G	A	0.0457	-0.519	0.018	191.4	831.361	Polymeric immunoglobulin receptor	1
PIK3AP1	Q6ZUJ8	PIK3AP1	rs41317268	10	96709357	A	G	0.1911	-0.23	0.008	198	826.562	Phosphoinositide 3-kinase adapter protein 1	1
PIK3IP1	Q96FE7	PIK3IP1	rs5749246	22	31285076	A	G	0.2177	-0.33	0.007	478.8	2222.45	Phosphoinositide-3-kinase-interacting protein 1	1
PILRA	Q9UKJ1	PILRA	rs1859788	7	100374211	A	G	0.6865	0.979	0.006	4948.6	26623.4	Paired immunoglobulin-like type 2 receptor alpha	1
PILRB	Q9UKJ0	PILRB	rs1859788	7	100374211	A	G	0.6866	1.134	0.007	6463.7	26244	Paired immunoglobulin-like type 2 receptor beta	1
PINLYP	A6NC86	PINLYP	rs3213276	19	43569642	C	T	0.5878	0.755584	0.00646989	Inf	13638.7	phospholipase A2 inhibitor and Ly6/PLAUR domain-containing protein	2
PKD2	Q13563	PKD2	rs2728104	4	88051854	T	C	0.1088	-0.142	0.01	45.7	201.64	Polycystin-2	1
PKLR	P30613	PKLR	rs113312468	1	155420695	T	C	0.0642	-0.366	0.012	191.3	930.25	Pyruvate kinase PKLR	1
PKN3	Q6P5Z2	PKN3	rs13283282	9	128703202	C	G	0.1427	0.207	0.009	119.9	529	Serine/threonine-protein kinase N3	1
PLA2G15	Q8NCC3	PLA2G15	rs7672	16	68260897	C	G	0.7216	-0.242	0.007	283.5	1195.18	Phospholipase A2 group XV	1
PLA2G1B	P04054	PLA2G1B	rs11065078	12	120310782	C	T	0.2155	-0.061	0.007	15.9	75.9388	Phospholipase A2	1
PLA2G2A	P14555	PLA2G2A	rs11573156	1	19979653	G	C	0.2216	0.721	0.007	2153.3	10609	Phospholipase A2, membrane associated	1
PLA2G4A	P47712	PLA2G4A	rs12720707	1	186988864	G	A	0.0796	0.125	0.011	28	129.132	Cytosolic phospholipase A2	1
PLAT	P00750	PLAT	rs2020921	8	42187447	G	A	0.0236	-0.297	0.019	54.6	244.346	Tissue-type plasminogen activator	1
PLAUR	Q03405	PLAUR	rs2302524	19	43652320	T	C	0.1667	-0.169	0.008	103.4	446.266	Urokinase plasminogen activator surface receptor	1
PLB1	Q6P1J6	PLB1	rs6753929	2	28539114	G	C	0.2509	-0.987	0.007	4717.1	19881	Phospholipase B1, membrane-associated	1
PLCB2	Q00722	PLCB2	rs4924450	15	40305028	G	A	0.7087	-0.152	0.007	112.8	471.51	1-phosphatidylinositol 4,5-bisphosphate phosphodiesterase beta-2	1
PLEKHO1	Q53GL0	PLEKHO1	rs112720009	1	150053195	T	C	0.157	0.066	0.009	14.1	53.7778	Pleckstrin homology domain-containing family O member 1	1
PLIN3	O60664	PLIN3	rs8289	19	4859925	T	C	0.7513	0.084	0.007	31.7	144	Perilipin-3	1
PLSCR3	Q9NRY6	PLSCR3	rs2277641	17	7393802	G	A	0.0214	-0.194	0.021	18.8	85.3424	Phospholipid scramblase 3	1
PLTP	P55058	PLTP	rs6073958	20	45923216	T	C	0.202	-0.501	0.007	1006.5	5122.47	Phospholipid transfer protein	1
PLXDC1	Q8IUK5	PLXDC1	rs75143957	17	39076352	T	A	0.0437	-0.561	0.015	296	1398.76	Plexin domain-containing protein 1	1
PLXDC2	Q6UX71	PLXDC2	rs4748650	10	20294310	A	C	0.2066	0.078	0.007	25	124.163	Plexin domain-containing protein 2	1
PLXNA4	Q9HCM2	PLXNA4	rs6467443	7	132553252	G	T	0.2119	0.102	0.008	39.8	162.562	Plexin-A4	1
PLXNB2	O15031	PLXNB2	rs11547731	22	50283705	T	C	0.6548	-0.704	0.006	2792.1	13767.1	Plexin-B2	1
PM20D1	Q6GTS8	PM20D1	rs112268616	1	205847765	T	C	0.3491	-0.82	0.007	3425.5	13722.4	N-fatty-acyl-amino acid synthase/hydrolase PM20D1	1
PMM2	O15305	PMM2	rs34258285	16	8813057	A	C	0.0243	-0.643	0.02	221.5	1033.62	Phosphomannomutase 2	1
PMS1	P54277	PMS1	rs62184283	2	189801179	G	A	0.1988	0.056	0.008	12	49	PMS1 protein homolog 1	1
PNLIPRP1	P54315	PNLIPRP1	rs3816355	10	116600036	T	C	0.635102	-0.215304	0.00619881	263.603	1206.39	Inactive pancreatic lipase-related protein 1	3
PNLIPRP2	P54317	PNLIPRP2	rs4751995	10	116638373	A	G	0.5179	1.133	0.006	7313.6	35658	Pancreatic lipase-related protein 2	1
PODXL	O00592	PODXL	rs3212298	7	131508980	C	T	0.0449	-0.555	0.014	325.3	1571.56	Podocalyxin	1
PODXL2	Q9NZ53	PODXL2	rs114895876	3	127634127	A	G	0.0119529	-1.11578	0.0286857	330.222	1512.96	Podocalyxin-like protein 2	3
POMC	P01189	POMC	rs3754861	2	25170853	A	C	0.0799	0.136	0.011	33.5	152.86	Pro-opiomelanocortin	1
PON1	P27169	PON1	rs705379	7	95324583	G	A	0.4661	-0.739	0.006	3107.3	15170	Serum paraoxonase/arylesterase 1	1
PON2	Q15165	PON2	rs3735586	7	95406270	A	T	0.2439	-0.902	0.007	3349.8	16604.2	Serum paraoxonase/arylesterase 2	1
PON3	Q15166	PON3	rs149867961	7	95396432	T	C	0.0262	-1.022	0.019	638.4	2893.31	Serum paraoxonase/lactonase 3	1
POSTN	Q15063	POSTN	rs9547922	13	37517180	A	G	0.3614	0.244	0.006	322	1653.78	Periostin	1
PPCDC	Q96CD2	PPCDC	rs2304904	15	75023634	G	A	0.0729	0.647	0.012	661.9	2907.01	Phosphopantothenoylcysteine decarboxylase	1
PPIE	Q9UNP9	PPIE	rs12086750	1	39744796	G	C	0.3664	-0.051	0.006	14.5	72.25	Peptidyl-prolyl cis-trans isomerase E	1
PPL	O60437	PPL	rs57092250	16	4953699	A	G	0.1242	0.136	0.009	46.5	228.346	Periplakin	1
PPM1F	P49593	PPM1F	rs5750281	22	21973415	C	T	0.0447	-0.132	0.015	18.3	77.44	Protein phosphatase 1F	1
PPME1	Q9Y570	PPME1	rs77806870	11	74340639	T	C	0.0519	-0.098	0.013	12.3	56.8284	Protein phosphatase methylesterase 1	1
PPP1R14A	Q96A00	PPP1R14A	rs71354995	19	38301201	A	G	0.2566	-0.221	0.007	215	996.755	Protein phosphatase 1 regulatory subunit 14A	1
PPP1R14D	Q9NXH3	PPP1R14D	rs11855641	15	40795819	A	G	0.3427	0.056	0.006	17.4	87.1111	Protein phosphatase 1 regulatory subunit 14D	1
PPP2R5A	Q15172	PPP2R5A	rs75232123	1	212286273	C	G	0.0201	-0.306	0.022	44.2	193.463	Serine/threonine-protein phosphatase 2A 56 kDa regulatory subunit alpha isoform	1
PRAP1	Q96NZ9	PRAP1	rs143674922	10	133348399	G	A	0.0174	-1.3	0.023	674.4	3194.71	Proline-rich acidic protein 1	1
PRDX1	Q06830	PRDX1	rs487174	1	45543864	A	G	0.9028	0.102	0.01	22.1	104.04	Peroxiredoxin-1	1
PRDX2	P32119	PRDX2	rs72999884	19	12522200	C	G	0.0132986	-0.833986	0.0266899	213.614	976.391	Peroxiredoxin-2	3
PRDX3	P30048	PRDX3	rs7358070	10	119197216	G	C	0.3246	-0.0636162	0.00646989	20.5288	96.6812	Thioredoxin-dependent peroxide reductase, mitochondrial	2
PRDX6	P30041	PRDX6	rs7524592	1	173496918	T	G	0.1887	0.169	0.008	104.6	446.266	Peroxiredoxin-6	1
PRELP	P51888	PRELP	rs41313926	1	203483281	G	A	0.0107	-2.256	0.028	1395.7	6491.76	Prolargin	1
PRG2	P13727	PRG2	rs3741085	11	57399496	C	T	0.118	0.15	0.009	62.4	277.778	Bone marrow proteoglycan	1
PRG3	Q9Y2Y8	PRG3	rs669661	11	57380702	A	G	0.9951	0.969	0.044	108	485.001	Proteoglycan 3	1
PRKAB1	Q9Y478	PRKAB1	rs11064881	12	119709120	G	A	0.071082	0.329798	0.0120341	164.626	751.05	5'-AMP-activated protein kinase subunit beta-1	3
PRKG1	Q13976	PRKG1	rs1937682	10	51919222	A	T	0.2367	-0.214	0.007	192.3	934.612	cGMP-dependent protein kinase 1	1
PRND	Q9UKY0	PRND	rs36029876	20	4743342	C	A	0.1032	-0.361	0.01	288.1	1303.21	Prion-like protein doppel	1
PROC	P04070	PROC	rs1799809	2	127418299	G	A	0.5639	0.193	0.006	243.7	1034.69	Vitamin K-dependent protein C	1
PROCR	Q9UNN8	PROCR	rs11907011	20	35179967	C	T	0.0888	0.713	0.011	898.8	4201.4	Endothelial protein C receptor	1
PROK1	P58294	PROK1	rs1857513	1	110450835	G	A	0.1642	0.493	0.006	1370	6751.36	Prokineticin-1	1
PRR4	Q16378	PRR4	rs1063193	12	10847181	C	T	0.5586	-0.771	0.006	3355.2	16512.2	Proline-rich protein 4	1
PRRT3	Q5FWE3	PRRT3	rs3846167	3	9954742	T	C	0.2596	-0.211	0.007	204.5	908.592	Proline-rich transmembrane protein 3	1
PRSS2	P07478	PRSS2	rs3752404	7	142762725	A	G	0.4175	-0.137	0.006	110	521.361	Trypsin-2	1
PRSS22	Q9GZN4	PRSS22	rs8046218	16	2858702	C	T	0.3283	0.248	0.007	306	1255.18	Brain-specific serine protease 4	1
PRSS27	Q9BQR3	PRSS27	rs71386687	16	2717893	G	T	0.0783	0.371	0.011	256.5	1137.53	Serine protease 27	1
PRSS53	Q2L4Q9	PRSS53	rs7199949	16	31084843	G	C	0.396	0.848	0.006	4172.2	19975.1	Serine protease 53	1
PRSS8	Q16651	PRSS8	rs59735493	16	31121779	G	A	0.2989	0.112	0.006	72.1	348.444	Prostasin	1
PRTFDC1	Q9NRG1	PRTFDC1	rs143356584	10	24952573	C	T	0.0128	-0.837	0.028	201.8	893.583	Phosphoribosyltransferase domain-containing protein 1	1
PRTG	Q2VWP7	PRTG	rs10851591	15	55711507	A	G	0.677	0.433	0.006	974.4	5208.03	Protogenin	1
PRTN3	P24158	PRTN3	rs10425544	19	836043	T	C	0.7194	0.497	0.007	1012.9	5041	Myeloblastin	1
PSAP	P07602	PSAP	rs9415044	10	71779829	G	T	0.5301	-0.191	0.006	224.3	1013.36	Prosaposin	1
PSAPL1	Q6NUJ1	PSAPL1	rs61318481	4	7432136	C	G	0.178	0.617	0.008	1395.4	5948.27	Proactivator polypeptide-like 1	1
PSCA	O43653	PSCA	rs2976388	8	142678838	G	A	0.4146	1.163	0.006	7487.8	37571.4	Prostate stem cell antigen	1
PSG1	P11464	PSG1	rs12986075	19	42868882	G	A	0.1903	-0.962	0.008	3363.6	14460.1	Pregnancy-specific beta-1-glycoprotein 1	1
PSMD5	Q16401	PSMD5	rs12684934	9	120830881	C	T	0.57352	-0.0486766	0.00640213	13.5392	57.8085	26S proteasome non-ATPase regulatory subunit 5	3
PSMD9	O00233	PSMD9	rs1720066	12	121926076	C	A	0.2924	-0.199	0.007	203.8	808.184	26S proteasome non-ATPase regulatory subunit 9	1
PSME1	Q06323	PSME1	rs2236352	14	24141524	T	C	0.2673	0.1	0.007	47.5	204.082	Proteasome activator complex subunit 1	1
PSME2	Q9UL46	PSME2	rs2236352	14	24141524	T	C	0.2672	0.111	0.007	58.8	251.449	Proteasome activator complex subunit 2	1
PSMG4	Q5JS54	PSMG4	rs4959788	6	3264292	C	T	0.8032	-0.179	0.008	112.7	500.641	Proteasome assembly chaperone 4	1
PSRC1	Q6PGN9	PSRC1	rs34863121	1	109280836	C	T	0.012	0.734	0.028	146.4	687.189	Proline/serine-rich coiled-coil protein 1	1
PSTPIP2	Q9H939	PSTPIP2	rs72642434	18	45992711	T	A	0.1413	-0.222	0.009	130.1	608.444	Proline-serine-threonine phosphatase-interacting protein 2	1
PTGES2	Q9H7Z7	PTGES2	rs55965570	9	128078721	G	A	0.1998	-0.094	0.008	33	138.062	Prostaglandin E synthase 2	1
PTGR1	Q14914	PTGR1	rs7871740	9	111566193	C	A	0.0533	0.755	0.013	692.7	3372.93	Prostaglandin reductase 1	1
PTN	P21246	PTN	rs1431092	7	137331563	T	A	0.4219	0.142	0.006	124.7	560.111	Pleiotrophin	1
PTPRB	P23467	PTPRB	rs2465811	12	70596274	T	C	0.2914	-0.354	0.006	658.4	3481	Receptor-type tyrosine-protein phosphatase beta	1
PTPRC	P08575	PTPRC	rs552839429	1	198726860	T	C	0.0161	-0.737	0.024	209.3	943.002	Receptor-type tyrosine-protein phosphatase C	1
PTPRF	P10586	PTPRF	rs12076635	1	43560985	G	C	0.7648	0.094	0.007	41	180.327	Receptor-type tyrosine-protein phosphatase F	1
PTPRH	Q9HD43	PTPRH	rs2288523	19	55191542	C	A	0.1307	0.884861	0.0086495	Inf	10465.7	Receptor-type tyrosine-protein phosphatase H	2
PTPRK	Q15262	PTPRK	rs9321109	6	128056352	G	A	0.8289	-0.119692	0.0083205	41.8656	206.935	Receptor-type tyrosine-protein phosphatase kappa	2
PTPRM	P28827	PTPRM	rs72911294	18	8253604	C	T	0.2601	-0.083	0.006	38.8	191.361	Receptor-type tyrosine-protein phosphatase mu	1
PTPRN2	Q92932	PTPRN2	rs11761540	7	158114702	C	T	0.3495	-0.154	0.006	127.9	658.778	Receptor-type tyrosine-protein phosphatase N2	1
PTPRS	Q13332	PTPRS	rs55763631	19	5293572	C	A	0.0464	0.653	0.015	394.6	1895.15	Receptor-type tyrosine-protein phosphatase S	1
PTPRZ1	P23471	PTPRZ1	rs7797305	7	121848083	C	T	0.4866	-0.172289	0.00573462	172.428	902.616	Receptor-type tyrosine-protein phosphatase zeta	2
PTS	Q03393	PTS	rs12796145	11	112205864	G	C	0.2328	-0.238592	0.00739973	197.867	1039.63	6-pyruvoyl tetrahydrobiopterin synthase	2
PTX3	P26022	PTX3	rs57861002	3	157446159	T	C	0.0031	-0.877	0.061	46.5	206.7	Pentraxin-related protein PTX3	1
PVALB	P20472	PVALB	rs4821544	22	36862461	T	C	0.3128	-0.816	0.007	3259.4	13588.9	Parvalbumin alpha	1
PVR	P15151	PVR	rs2301274	19	44643102	T	C	0.2521	-0.783	0.007	2626.4	12512	Poliovirus receptor	1
PXDNL	A1KZ92	PXDNL	rs6473600	8	51453657	G	A	0.1288	-0.345	0.009	301.5	1469.44	Peroxidasin-like protein	1
PXN	P49023	PXN	rs4767884	12	120224174	T	C	0.7766	0.769	0.007	2373	12068.6	Paxillin	1
PYDC1	Q8WXC3	PYDC1	rs8062426	16	31252232	G	A	0.6704	0.302	0.006	596.6	2533.44	Pyrin domain-containing protein 1	1
PYY	P10082	PYY	rs111218914	17	43976027	T	C	0.665	0.242	0.007	299.1	1195.18	Peptide YY	1
PZP	P20742	PZP	rs1017301	12	9210335	C	A	0.6747	0.328	0.005	994	4303.36	Pregnancy zone protein	1
QDPR	P09417	QDPR	rs28382333	4	17515619	C	T	0.252125	-0.444405	0.00702571	870.721	4001.08	Dihydropteridine reductase	3
QPCT	Q16769	QPCT	rs2255991	2	37352828	C	T	0.0096	-1.639	0.032	570.5	2623.36	Glutaminyl-peptide cyclotransferase	1
QSOX1	O00391	QSOX1	rs12371	1	180194255	A	G	0.0853	-1.076	0.011	2067	9568.4	Sulfhydryl oxidase 1	1
RAB11FIP3	O75154	RAB11FIP3	rs9921779	16	498573	C	G	0.0338	-0.155	0.017	19.6	83.1315	Rab11 family-interacting protein 3	1
RAB2B	Q8WUD1	RAB2B	rs59852035	14	21464324	T	C	0.141122	-0.229665	0.00884651	147.865	673.978	Ras-related protein Rab-2B	3
RAB6A	P20340	RAB6A	rs11235928	11	73853674	T	C	0.128146	0.071741	0.00861637	16.0781	69.3244	Ras-related protein Rab-6A	3
RABEP1	Q15276	RABEP1	rs28461369	17	5294746	T	C	0.496436	0.0767981	0.00609464	35.6805	158.783	Rab GTPase-binding effector protein 1	3
RABEPK	Q7Z6M1	RABEPK	rs113258444	9	125201980	A	G	0.1457	0.208	0.009	119.9	534.123	Rab9 effector protein with kelch motifs	1
RABGAP1L	Q5R372	RABGAP1L	rs2901785	1	174135605	G	A	0.4607	0.062	0.006	23.1	106.778	Rab GTPase-activating protein 1-like	1
RAD23B	P54727	RAD23B	rs1805335	9	107318737	A	G	0.5469	-0.057	0.006	19.1	90.25	UV excision repair protein RAD23 homolog B	1
RALB	P11234	RALB	rs3980213	2	120247403	A	G	0.692533	-0.119292	0.00683388	67.5089	304.711	Ras-related protein Ral-B	3
RALY	Q9UKM9	RALY	rs1054534	20	34017521	G	C	0.585418	0.0711567	0.00630573	28.8052	127.339	RNA-binding protein Raly	3
RANBP1	P43487	RANBP1	rs117718692	22	20129821	G	T	0.0531	0.122	0.014	18.4	75.9388	Ran-specific GTPase-activating protein	1
RARRES1	P49788	RARRES1	rs6441224	3	158732628	T	C	0.5353	0.447	0.006	1102.3	5550.25	Retinoic acid receptor responder protein 1	1
RARRES2	Q99969	RARRES2	rs3735169	7	150337289	A	G	0.251	0.217	0.007	217.9	961	Retinoic acid receptor responder protein 2	1
RASSF2	P50749	RASSF2	rs1104902	20	4823485	C	A	0.5646	0.097	0.006	54.2	261.361	Ras association domain-containing protein 2	1
RBKS	Q9H477	RBKS	rs140948699	2	27858572	C	G	0.0089	-1.79	0.032	697.2	3129	Ribokinase	1
RBM17	Q96I25	RBM17	rs11256771	10	6104299	C	T	0.0369	-0.366	0.016	111.1	523.266	Splicing factor 45	1
RBP1	P09455	RBP1	rs2071387	3	139538761	A	G	0.1901	0.121	0.008	51.1	228.766	Retinol-binding protein 1	1
RBP2	P50120	RBP2	rs2083336	3	139482430	T	G	0.4113	-0.069	0.006	27.7	132.25	Retinol-binding protein 2	1
RBP5	P82980	RBP5	rs76904513	12	7125522	A	G	0.0891	-0.499	0.01	503.7	2490.01	Retinol-binding protein 5	1
RBP7	Q96R05	RBP7	rs1220399	1	9935196	G	A	0.7606	0.294	0.007	374.1	1764	Retinoid-binding protein 7	1
RBPMS2	Q6ZRY4	RBPMS2	rs11634545	15	64795700	G	C	0.9374	-0.168	0.013	37.3	167.006	RNA-binding protein with multiple splicing 2	1
RECK	O95980	RECK	rs71521299	9	36058819	T	G	0.0156	-0.859	0.024	275.5	1281.04	Reversion-inducing cysteine-rich protein with Kazal motifs	1
REEP4	Q9H6H4	REEP4	rs117291678	8	22135897	G	C	0.0175	-0.597	0.023	146	673.741	Receptor expression-enhancing protein 4	1
REG1A	P05451	REG1A	rs11126696	2	79096762	A	G	0.6133	0.244	0.006	351.9	1653.78	Lithostathine-1-alpha	1
REG1B	P48304	REG1B	rs11126696	2	79096762	A	G	0.6138	0.338	0.006	669.4	3173.44	Lithostathine-1-beta	1
REG3A	Q06141	REG3A	rs147616162	2	79168385	T	A	0.0564	0.396	0.013	215.7	927.905	Regenerating islet-derived protein 3-alpha	1
REG3G	Q6UW15	REG3G	rs2861742	2	79080691	A	G	0.7466	-0.27512	0.0072	275.688	1460.09	Regenerating islet-derived protein 3-gamma	2
REG4	Q9BYZ8	REG4	rs79795228	1	119816663	C	A	0.0167	0.609	0.023	156.6	701.098	Regenerating islet-derived protein 4	1
RELT	Q969Z4	RELT	rs56801796	11	73379220	A	G	0.216	0.369	0.007	641.7	2778.8	Tumor necrosis factor receptor superfamily member 19L	1
REN	P00797	REN	rs193280350	1	204179521	G	A	0.0076	0.835	0.035	127	569.163	Renin	1
RET	P07949	RET	rs1852959	10	42864188	T	C	0.1704	0.455	0.008	712.9	3234.77	Proto-oncogene tyrosine-protein kinase receptor Ret	1
RETN	Q9HD89	RETN	rs3219175	19	7668969	G	A	0.0118	1.408	0.031	442.9	2062.92	Resistin	1
RGMA	Q96B86	RGMA	rs3752102	15	93072785	C	A	0.4653	-0.223	0.006	307.5	1381.36	Repulsive guidance molecule A	1
RGMB	Q6NW40	RGMB	rs56870134	5	98437819	C	T	0.5567	0.171	0.006	173.8	812.25	RGM domain family member B	1
RHOC	P08134	RHOC	rs1006298	1	112519337	G	C	0.4813	0.076	0.006	33.9	160.444	Rho-related GTP-binding protein RhoC	1
RIDA	P52758	RIDA	rs2242197	8	98106394	A	C	0.310409	-0.314147	0.00652074	505.775	2320.98	2-iminobutanoate/2-iminopropanoate deaminase	3
RILP	Q96NA2	RILP	rs34982553	17	1647937	C	T	0.0062	0.518	0.048	26.6	116.46	Rab-interacting lysosomal protein	1
RILPL2	Q969X0	RILPL2	rs186269301	12	123432729	G	A	0.027	0.228	0.019	33.3	144	RILP-like protein 2	1
RLN2	P04090	RLN2	rs4742081	9	5334933	C	G	0.2309	0.159	0.007	105.3	515.939	Prorelaxin H2	1
RNASE1	P07998	RNASE1	rs17254387	14	20812519	G	A	0.6914	0.206	0.006	226.5	1178.78	Ribonuclease pancreatic	1
RNASE10	Q5GAN6	RNASE10	rs7144945	14	20503283	C	T	0.518	-0.78	0.006	3406.3	16900	Inactive ribonuclease-like protein 10	1
RNASE3	P12724	RNASE3	rs147307766	14	20917832	C	T	0.0518	0.545	0.014	340.5	1515.43	Eosinophil cationic protein	1
RNASE4	P34096	RNASE4	rs1888560	14	20696086	C	T	0.3175	-0.304	0.006	484.3	2567.11	Ribonuclease 4	1
RNASE6	Q93091	RNASE6	rs1045922	14	20781965	G	A	0.2372	-0.427	0.007	853.8	3721	Ribonuclease K6	1
RNASEH2A	O75792	RNASEH2A	rs115191768	19	12809758	T	A	0.0359	-0.294	0.017	69.8	299.087	Ribonuclease H2 subunit A	1
RNASET2	O00584	RNASET2	rs3756838	6	166957763	G	A	0.2182	0.449	0.007	863.5	4114.31	Ribonuclease T2	1
RNF149	Q8NC42	RNF149	rs12621632	2	101280863	C	T	0.4038	0.264	0.006	407.3	1936	E3 ubiquitin-protein ligase RNF149	1
RNF43	Q68DV7	RNF43	rs34523089	17	58358748	C	T	0.152	0.149	0.009	65.5	274.086	E3 ubiquitin-protein ligase RNF43	1
ROBO1	Q9Y6N7	ROBO1	rs3773244	3	78735620	G	A	0.1939	0.238	0.008	213.3	885.062	Roundabout homolog 1	1
ROBO2	Q9HCK4	ROBO2	rs775722	3	77594465	T	C	0.4477	-0.099	0.006	63.1	272.25	Roundabout homolog 2	1
ROBO4	Q8WZ75	ROBO4	rs59648931	11	124897171	T	C	0.2459	-0.109	0.007	54.5	242.469	Roundabout homolog 4	1
ROR1	Q01973	ROR1	rs4915946	1	64143352	C	G	0.1796	-0.359	0.008	462.5	2013.77	Inactive tyrosine-protein kinase transmembrane receptor ROR1	1
RPA2	P15927	RPA2	rs17185052	1	27914572	G	A	0.0651	0.21	0.013	60.2	260.947	Replication protein A 32 kDa subunit	1
RPE	Q96AT9	RPE	rs7585265	2	210020298	C	T	0.3452	-0.054	0.006	16.3	81	Ribulose-phosphate 3-epimerase	1
RPL14	P50914	RPL14	rs41485644	3	40458560	G	A	0.0448	-0.135	0.015	18.6	81	60S ribosomal protein L14	1
RRM2	P31350	RRM2	rs6737932	2	10124166	T	C	0.7395	-0.055	0.007	13.4	61.7347	Ribonucleoside-diphosphate reductase subunit M2	1
RRM2B	Q7LG56	RRM2B	rs1037699	8	102238702	C	T	0.0767984	0.196228	0.0116935	62.4735	281.6	Ribonucleoside-diphosphate reductase subunit M2 B	3
RSPO1	Q2MKA7	RSPO1	rs36043533	1	37613845	T	G	0.0566	0.468	0.013	286.8	1296	R-spondin-1	1
RSPO3	Q9BXY4	RSPO3	rs1936801	6	127115168	A	G	0.5236	0.152	0.006	161	641.778	R-spondin-3	1
RTBDN	Q9BSG5	RTBDN	rs8109193	19	12820551	T	G	0.2758	-0.17	0.007	138	589.796	Retbindin	1
RTN4IP1	Q8WWV3	RTN4IP1	rs2054365	6	106629627	G	A	0.3958	0.096	0.006	52.5	256	Reticulon-4-interacting protein 1, mitochondrial	1
RTN4R	Q9BZR6	RTN4R	rs75765	22	20187436	C	T	0.7361	-0.291	0.007	391.7	1728.18	Reticulon-4 receptor	1
RWDD1	Q9H446	RWDD1	rs147899431	6	116571518	G	C	0.0427	0.273	0.015	72.5	331.24	RWD domain-containing protein 1	1
S100A11	P31949	S100A11	rs3007678	1	152040041	G	C	0.0471	0.31	0.014	106.8	490.306	Protein S100-A11	1
S100A12	P80511	S100A12	rs3014874	1	153365467	G	A	0.2599	-0.235	0.007	256.4	1127.04	Protein S100-A12	1
S100A13	Q99584	S100A13	rs114678888	1	153622972	C	A	0.0383	-0.474	0.016	198.6	877.641	Protein S100-A13	1
S100A14	Q9HCY8	S100A14	rs11548102	1	153614780	A	T	0.4794	-0.176	0.006	179.5	860.444	Protein S100-A14	1
S100A16	Q96FQ6	S100A16	rs11548102	1	153614780	A	T	0.4793	-0.102	0.006	57.8	289	Protein S100-A16	1
S100A4	P26447	S100A4	rs41265164	1	153547727	G	A	0.0618	0.373	0.013	178.9	823.249	Protein S100-A4	1
S100P	P25815	S100P	rs11553058	4	6675703	A	G	0.05831	-0.512178	0.0131604	330.586	1514.62	Protein S100-P	3
SAA4	P35542	SAA4	rs111925329	11	18222375	C	A	0.9633	-1.007	0.017	753.9	3508.82	Serum amyloid A-4 protein	1
SAMD9L	Q8IVG5	SAMD9L	rs17165120	7	93147778	A	C	0.0707	-0.531	0.012	433.3	1958.06	Sterile alpha motif domain-containing protein 9-like	1
SARG	Q9BW04	C1orf116	rs74441312	1	207032059	T	G	0.0173	0.237	0.024	22.4	97.5156	Specifically androgen-regulated gene protein	1
SAT2	Q96F10	SAT2	rs13894	17	7626584	G	A	0.0738	-1.024	0.012	1623.4	7281.78	Thialysine N-epsilon-acetyltransferase	1
SBSN	Q6UWP8	SBSN	rs59756125	19	35529215	C	T	0.24759	0.57965	0.00707539	1459.43	6711.67	Suprabasin	3
SCAMP3	O14828	SCAMP3	rs1142287	1	155260340	C	T	0.2675	-0.08	0.007	29.7	130.612	Secretory carrier-associated membrane protein 3	1
SCARA5	Q6ZMJ2	SCARA5	rs2685417	8	27949917	G	C	0.2623	-0.327	0.006	553.5	2970.25	Scavenger receptor class A member 5	1
SCARB2	Q14108	SCARB2	rs28563976	4	76176220	A	C	0.1431	-0.31	0.008	314	1501.56	Lysosome membrane protein 2	1
SCARF1	Q14162	SCARF1	rs2272011	17	1638896	G	A	0.5946	-0.381	0.006	823.8	4032.25	Scavenger receptor class F member 1	1
SCARF2	Q96GP6	SCARF2	rs9610447	22	20414601	C	T	0.7543	0.323	0.006	594.2	2898.03	Scavenger receptor class F member 2	1
SCG3	Q8WXD2	SCG3	rs2606145	15	51688114	G	A	0.7621	0.7	0.007	2117	10000	Secretogranin-3	1
SCGB1A1	P11684	SCGB1A1	rs3741240	11	62419070	G	A	0.3478	-0.336	0.006	655.5	3136	Uteroglobin	1
SCGB3A1	Q96QR1	SCGB3A1	rs307802	5	180592237	T	C	0.3998	0.123	0.006	91.5	420.25	Secretoglobin family 3A member 1	1
SCGB3A2	Q96PL1	SCGB3A2	rs10463391	5	147833986	G	T	0.202	-0.245	0.008	230.3	937.891	Secretoglobin family 3A member 2	1
SCGN	O76038	SCGN	rs2064126	6	25669268	A	G	0.2774	-0.09	0.007	38.5	165.306	Secretagogin	1
SCLY	Q96I15	SCLY	rs62196005	2	238098489	A	T	0.2873	0.201	0.007	205.5	824.51	Selenocysteine lyase	1
SCN4B	Q8IWT1	SCN4B	rs1793137	11	118145353	C	T	0.627922	-0.597625	0.00624352	1991.62	9162.17	Sodium channel subunit beta-4	3
SCP2	P22307	SCP2	rs1242331	1	52927236	A	G	0.6622	0.048	0.007	12	47.0204	Non-specific lipid-transfer protein	1
SCPEP1	Q9HB40	SCPEP1	rs34449028	17	57008002	A	T	0.3006	-0.359	0.007	585.3	2630.22	Retinoid-inducible serine carboxypeptidase	1
SCRG1	O75711	SCRG1	rs1992466	4	173409512	C	A	0.442399	0.105223	0.00539439	84.0103	380.484	Scrapie-responsive protein 1	3
SCRN1	Q12765	SCRN1	rs17324153	7	29926525	T	C	0.0405	0.247	0.016	56.3	238.316	Secernin-1	1
SCT	P09683	SCT	rs117230113	11	440601	C	T	0.0163	-0.166	0.025	10.9	44.0896	Secretin	1
SDC1	P18827	SDC1	rs907866	2	20171619	G	A	0.4494	0.131	0.006	106.1	476.694	Syndecan-1	1
SDC4	P31431	SDC4	rs2741454	20	45345679	C	T	0.4923	-0.226	0.006	302.4	1418.78	Syndecan-4	1
SDCCAG8	Q86SQ7	SDCCAG8	rs953492	1	243307890	A	G	0.5262	0.2	0.006	238.8	1111.11	Serologically defined colon cancer antigen 8	1
SDHB	P21912	SDHB	rs1497406	1	16178825	A	G	0.5646	0.06	0.006	21.4	100	Succinate dehydrogenase	1
SDK2	Q58EX2	SDK2	rs11655934	17	73591438	G	A	0.1462	-0.662	0.009	1225.6	5410.42	Protein sidekick-2	1
SEC31A	O94979	SEC31A	rs11541628	4	82844452	C	A	0.0242	-0.318	0.02	55.6	252.81	Protein transport protein Sec31A	1
SEL1L	Q9UBV2	SEL1L	rs11499034	14	81506097	T	C	0.014	-1.216	0.026	472.9	2187.36	Protein sel-1 homolog 1	1
SELE	P16581	SELE	rs7515714	1	169738588	A	G	0.6661	-0.097	0.005	72	376.36	E-selectin	1
SELENOP	P49908	SELENOP	rs230808	5	42793751	G	A	0.2602	-0.111	0.007	56.4	251.449	Selenoprotein P	1
SELL	P14151	SELL	rs2223286	1	169696491	T	C	0.3195	-0.407	0.006	888.4	4601.36	L-selectin	1
SELP	P16109	SELP	rs6136	1	169594713	T	G	0.1077	-0.413	0.01	388.3	1705.69	P-selectin	1
SEMA3F	Q13275	SEMA3F	rs74461473	3	50213314	C	T	0.1082	-0.201	0.01	95.6	404.01	Semaphorin-3F	1
SEMA4D	Q92854	SEMA4D	rs34544762	9	89491898	C	T	0.2481	0.092	0.007	37.5	172.735	Semaphorin-4D	1
SEMA6C	Q9H3T2	SEMA6C	rs11204771	1	151081704	G	A	0.7705	0.102	0.008	41.3	162.562	Semaphorin-6C	1
SEMA7A	O75326	SEMA7A	rs78994380	15	74400071	C	A	0.1074	-0.228	0.01	117.5	519.84	Semaphorin-7A	1
SEPTIN8	Q92599	SEPTIN8	rs30514	5	132779155	C	T	0.1391	-0.147	0.009	59.4	266.778	Septin-8	1
SEPTIN9	Q9UHD8	SEPTIN9	rs72896180	17	77455655	C	T	0.0154	-0.366	0.025	46.9	214.33	Septin-9	1
SERPINA1	P01009	SERPINA1	rs17580	14	94380925	T	A	0.0456	-0.371	0.015	135.8	611.738	Alpha-1-antitrypsin	1
SERPINA11	Q86U17	SERPINA11	rs12888805	14	94446462	G	A	0.4011	-0.625	0.006	2705.6	10850.7	Serpin A11	1
SERPINA12	Q8IW75	SERPINA12	rs4900235	14	94522365	C	T	0.2193	0.752	0.007	2282.9	11540.9	Serpin A12	1
SERPINA3	P01011	SERPINA3	rs61976127	14	94631329	A	G	0.1773	-0.445	0.008	645.2	3094.14	Alpha-1-antichymotrypsin	1
SERPINA4	P29622	SERPINA4	rs5511	14	94567258	A	T	0.2256	0.612	0.007	1529.9	7643.76	Kallistatin	1
SERPINA5	P05154	SERPINA5	rs1130267	14	94596770	G	A	0.5835	0.199	0.006	227.5	1100.03	Plasma serine protease inhibitor	1
SERPINA6	P08185	SERPINA6	rs61981775	14	94363087	C	A	0.502798	-0.205723	0.00559206	295.547	1353.39	Corticosteroid-binding globulin	3
SERPINA9	Q86WD7	SERPINA9	rs11850199	14	94476326	C	A	0.2686	-0.495	0.007	1107.4	5000.51	Serpin A9	1
SERPINB1	P30740	SERPINB1	rs2293772	6	2835597	A	G	0.5853	0.088	0.006	44.7	215.111	Leukocyte elastase inhibitor	1
SERPINB5	P36952	SERPINB5	rs1840557	18	63503234	G	A	0.6243	0.06	0.007	19.3	73.4694	Serpin B5	1
SERPINB6	P35237	SERPINB6	rs9405601	6	2972663	G	A	0.4398	0.159	0.006	147.3	702.25	Serpin B6	1
SERPINB8	P50452	SERPINB8	rs3826616	18	63987229	A	G	0.5779	-0.727	0.006	3056.1	14681.4	Serpin B8	1
SERPINB9	P50453	SERPINB9	rs7751676	6	2931645	C	T	0.0655	0.188	0.012	51	245.444	Serpin B9	1
SERPINE1	P05121	SERPINE1	rs2227674	7	101132927	A	G	0.2102	-0.109	0.007	47.5	242.469	Plasminogen activator inhibitor 1	1
SERPINE2	P07093	SERPINE2	rs68066031	2	224015781	T	C	0.2218	-0.63	0.007	1562.2	8100	Glia-derived nexin	1
SERPINF1	P36955	SERPINF1	rs58697961	17	1762130	G	A	0.3523	-0.283	0.006	443.7	2224.69	Pigment epithelium-derived factor	1
SERPINF2	P08697	SERPINF2	rs11078597	17	1715069	T	C	0.1923	-0.213	0.008	173.2	708.891	Alpha-2-antiplasmin	1
SERPING1	P05155	SERPING1	rs28362944	11	57598250	T	C	0.0471	-0.437	0.014	214.4	974.332	Plasma protease C1 inhibitor	1
SERPINH1	P50454	SERPINH1	rs599816	11	75582937	G	A	0.551	0.13	0.006	93.7	469.444	Serpin H1	1
SERPINI1	Q99574	SERPINI1	rs2055026	3	167745080	T	G	0.2303	0.454	0.007	869.6	4206.45	Neuroserpin	1
SERPINI2	O75830	SERPINI2	rs12495408	3	167451063	G	A	0.1293	0.499	0.008	861	3890.64	Serpin I2	1
SESTD1	Q86VW0	SESTD1	rs10170520	2	179229886	A	T	0.3485	-0.103	0.007	55	216.51	SEC14 domain and spectrin repeat-containing protein 1	1
SETMAR	Q53H47	SETMAR	rs11915920	3	4368850	C	T	0.4854	-0.217	0.006	293.4	1308.03	Histone-lysine N-methyltransferase SETMAR	1
SEZ6	Q53EL9	SEZ6	rs12941884	17	28957425	A	G	0.1331	-0.086	0.009	20.4	91.3086	Seizure protein 6 homolog	1
SEZ6L	Q9BYH1	SEZ6L	rs137203	22	26292865	G	T	0.0258	-0.556	0.019	189.5	856.332	Seizure 6-like protein	1
SEZ6L2	Q6UXD5	SEZ6L2	rs11344	16	29899197	C	G	0.3506	0.15	0.006	144.8	625	Seizure 6-like protein 2	1
SF3B4	Q15427	SF3B4	rs16836630	1	149927059	G	C	0.0793	-0.092	0.011	15.1	69.9504	Splicing factor 3B subunit 4	1
SFRP1	Q8N474	SFRP1	rs72643819	8	41309674	G	T	0.3777	-0.188	0.006	206.1	981.778	Secreted frizzled-related protein 1	1
SFRP4	Q6FHJ7	SFRP4	rs75207237	7	37932788	T	A	0.1225	0.28	0.009	201	967.901	Secreted frizzled-related protein 4	1
SFTPA1	Q8IWL2	SFTPA1	rs1965708	10	79557289	G	T	0.1984	-0.274	0.008	265.1	1173.06	Pulmonary surfactant-associated protein A1	1
SFTPA2	Q8IWL1	SFTPA2	rs17886395	10	79558907	C	G	0.1365	0.914	0.009	2216.2	10313.5	Pulmonary surfactant-associated protein A2	1
SFTPD	P35247	SFTPD	rs721917	10	79946568	A	G	0.426	-0.755	0.006	3560.7	15834	Pulmonary surfactant-associated protein D	1
SGSH	P51688	SGSH	rs7503034	17	80210594	C	T	0.3308	-0.887	0.006	4751	21854.7	N-sulphoglucosamine sulphohydrolase	1
SH2B3	Q9UQQ2	SH2B3	rs10849949	12	111455733	A	G	0.2317	-0.082	0.007	27.5	137.224	SH2B adapter protein 3	1
SH3BP1	Q9Y3L3	SH3BP1	rs12710562	22	37633716	A	G	0.1964	0.281	0.008	273.7	1233.77	SH3 domain-binding protein 1	1
SH3GLB2	Q9NR46	SH3GLB2	rs17455517	9	129023090	G	T	0.458	-0.266	0.006	421.2	1965.44	Endophilin-B2	1
SHBG	P04278	SHBG	rs727428	17	7634474	T	C	0.5541	0.272	0.006	514.8	2055.11	Sex hormone-binding globulin	1
SHH	Q15465	SHH	rs10225292	7	156380544	T	C	0.379	-0.055	0.007	16.6	61.7347	Sonic hedgehog protein	1
SHISA5	Q8N114	SHISA5	rs7434077	3	48503583	A	C	0.0711	-0.237	0.012	90.1	390.062	Protein shisa-5	1
SHMT1	P34896	SHMT1	rs669340	17	18360643	G	C	0.6339	0.727	0.006	2834.4	14681.4	Serine hydroxymethyltransferase, cytosolic	1
SHPK	Q9UHJ6	SHPK	rs222780	17	3616353	G	A	0.1023	-0.119	0.01	29.8	141.61	Sedoheptulokinase	1
SIAE	Q9HAT2	SIAE	rs78778622	11	124660768	T	C	0.0556	-0.429	0.013	227.5	1089	Sialate O-acetylesterase	1
SIGLEC1	Q9BZZ2	SIGLEC1	rs189448562	20	3724468	G	C	0.0109	-1.838	0.029	878.1	4016.94	Sialoadhesin	1
SIGLEC10	Q96LC7	SIGLEC10	rs148783636	19	51407725	T	C	0.0191	-1.518	0.024	902.4	4000.56	Sialic acid-binding Ig-like lectin 10	1
SIGLEC5	O15389	SIGLEC5	rs1106476	19	51627384	T	A	0.1123	-1.169	0.01	3143.7	13665.6	Sialic acid-binding Ig-like lectin 5	1
SIGLEC6	O43699	SIGLEC6	rs62617068	19	51531295	C	A	0.012	-1.77	0.028	896.3	3996.05	Sialic acid-binding Ig-like lectin 6	1
SIGLEC7	Q9Y286	SIGLEC7	rs140185670	19	51142883	G	C	0.0658	-0.618	0.013	531.4	2259.91	Sialic acid-binding Ig-like lectin 7	1
SIGLEC8	Q9NYZ4	SIGLEC8	rs36518	19	51439649	G	A	0.1377	0.65	0.009	1247.2	5216.05	Sialic acid-binding Ig-like lectin 8	1
SIGLEC9	Q9Y336	SIGLEC9	rs2673908	19	51124509	T	G	0.5658	-0.565	0.005	2328.9	12769	Sialic acid-binding Ig-like lectin 9	1
SIL1	Q9H173	SIL1	rs11957633	5	139028705	T	C	0.3234	0.06	0.007	18.7	73.4694	Nucleotide exchange factor SIL1	1
SIRPA	P78324	SIRPA	rs146490405	20	1915151	G	A	0.3789	-1.234	0.006	8139.5	42298.8	Tyrosine-protein phosphatase non-receptor type substrate 1	1
SIRPB1	O00241	SIRPB1	rs79462675	20	1616529	C	A	0.1285	-0.944	0.009	2400.4	11001.7	Signal-regulatory protein beta-1	1
SIRT2	Q8IXJ6	SIRT2	rs144373891	19	38889130	C	T	0.009	-0.698	0.032	102.5	475.785	NAD-dependent protein deacetylase sirtuin-2	1
SKAP1	Q86WV1	SKAP1	rs16956892	17	48446557	C	G	0.2782	0.052	0.007	13.9	55.1837	Src kinase-associated phosphoprotein 1	1
SLAMF1	Q13291	SLAMF1	rs7550771	1	160612934	G	T	0.3233	0.097	0.007	47.6	192.02	Signaling lymphocytic activation molecule	1
SLAMF6	Q96DU3	SLAMF6	rs12119876	1	160490119	C	A	0.1989	-0.206	0.008	152.8	663.062	SLAM family member 6	1
SLAMF7	Q9NQ25	SLAMF7	rs11581248	1	160750284	C	T	0.1283	-0.932	0.009	2215.9	10723.8	SLAM family member 7	1
SLAMF8	Q9P0V8	SLAMF8	rs34687326	1	159830120	G	A	0.1155	-1.357	0.01	4295.8	18414.5	SLAM family member 8	1
SLC16A1	P53985	SLC16A1	rs6670866	1	112886205	A	G	0.5614	-0.0561189	0.00646989	16.2935	75.2359	Monocarboxylate transporter 1	2
SLC27A4	Q6P1M0	SLC27A4	rs145033206	9	128301890	C	T	0.128583	0.0893474	0.00929618	21.1444	92.3751	Long-chain fatty acid transport protein 4	3
SLC39A14	Q15043	SLC39A14	rs35486529	8	22394355	C	T	0.2536	-0.103	0.007	45.9	216.51	Zinc transporter ZIP14	1
SLC39A5	Q6ZMH5	SLC39A5	rs147572362	12	56231330	T	C	0.007	-0.687	0.035	87.1	385.281	Zinc transporter ZIP5	1
SLC4A1	P02730	SLC4A1	rs5035	17	44261630	T	G	0.0425	-0.146	0.015	21.9	94.7378	Band 3 anion transport protein	1
SLC9A3R1	O14745	SLC9A3R1	rs8064299	17	74766507	C	A	0.5305	0.092	0.006	48.8	235.111	Na(+)/H(+) exchange regulatory cofactor NHE-RF1	1
SLC9A3R2	Q15599	SLC9A3R2	rs3211995	16	2039005	G	A	0.169	-0.138	0.008	61.1	297.562	Na(+)/H(+) exchange regulatory cofactor NHE-RF2	1
SLIT2	O94813	SLIT2	rs587668	4	20189349	C	T	0.6982	-0.056	0.007	15.6	64	Slit homolog 2 protein	1
SLITRK1	Q96PX8	SLITRK1	rs2876803	13	83794650	T	A	0.1784	0.157	0.008	87.7	385.141	SLIT and NTRK-like protein 1	1
SLITRK6	Q9H5Y7	SLITRK6	rs12863734	13	85796436	G	A	0.0168	-1.412	0.024	755.4	3461.36	SLIT and NTRK-like protein 6	1
SLMAP	Q14BN4	SLMAP	rs1354034	3	56815721	T	C	0.5893	0.072	0.006	30.7	144	Sarcolemmal membrane-associated protein	1
SLURP1	P55000	SLURP1	rs2585135	8	142732775	A	G	0.540303	0.393298	0.00604018	922.572	4239.78	Secreted Ly-6/uPAR-related protein 1	3
SMAD1	Q15797	SMAD1	rs34978105	4	145558095	C	A	0.5385	-0.044	0.006	11.4	53.7778	Mothers against decapentaplegic homolog 1	1
SMAD3	P84022	SMAD3	rs34189958	15	67064143	C	A	0.2329	0.23384	0.0072	200.681	1054.81	Mothers against decapentaplegic homolog 3	2
SMOC1	Q9H4F8	SMOC1	rs1958078	14	69888141	A	C	0.8372	0.358	0.008	455.1	2002.56	SPARC-related modular calcium-binding protein 1	1
SMOC2	Q9H3U7	SMOC2	rs11759500	6	168466737	T	C	0.2716	-0.384	0.006	784.1	4096	SPARC-related modular calcium-binding protein 2	1
SMPD1	P17405	SMPD1	rs1050239	11	6394233	G	A	0.2366	-0.433	0.007	869	3826.31	Sphingomyelin phosphodiesterase	1
SMPD3	Q9NY59	SMPD3	rs2307022	16	68348075	A	G	0.671921	0.0456615	0.00666229	11.143	46.9735	Sphingomyelin phosphodiesterase 3	3
SMPDL3A	Q92484	SMPDL3A	rs28385609	6	122801319	C	T	0.137	-1.029	0.009	3153.2	13072.1	Acid sphingomyelinase-like phosphodiesterase 3a	1
SNAP25	P60880	SNAP25	rs362562	20	10262538	G	A	0.4096	-0.111	0.006	73.2	342.25	Synaptosomal-associated protein 25	1
SNAP29	O95721	SNAP29	rs5759874	22	20662861	A	G	0.086	-0.127698	0.0114692	25.8633	123.965	Synaptosomal-associated protein 29	2
SNCA	P37840	SNCA	rs17016299	4	89865514	C	A	0.082	-0.087	0.011	13.8	62.5537	Alpha-synuclein	1
SNCG	O76070	SNCG	rs873110	10	86964862	C	T	0.2441	-1.047	0.007	4960	22371.6	Gamma-synuclein	1
SNED1	Q8TER0	SNED1	rs4234090	2	240982765	C	T	0.3646	0.116	0.006	73.4	373.778	Sushi, nidogen and EGF-like domain-containing protein 1	1
SNX15	Q9NRS6	SNX15	rs2670910	11	65039664	G	A	0.0911	-0.776	0.011	1167.9	4976.66	Sorting nexin-15	1
SNX18	Q96RF0	SNX18	rs5019420	5	54514352	G	A	0.8083	-0.088	0.008	28.2	121	Sorting nexin-18	1
SNX2	O60749	SNX2	rs27740	5	122869077	A	T	0.5655	0.096	0.006	53.4	256	Sorting nexin-2	1
SNX9	Q9Y5X1	SNX9	rs688181	6	157671606	T	C	0.7212	-0.084	0.007	35	144	Sorting nexin-9	1
SOD2	P04179	SOD2	rs9457699	6	159650620	T	G	0.3006	0.157	0.006	130.2	684.694	Superoxide dismutase [Mn], mitochondrial	1
SOD3	P08294	SOD3	rs1799895	4	24800212	C	G	0.0129	2.254	0.026	1656.2	7515.56	Extracellular superoxide dismutase	1
SORBS1	Q9BX66	SORBS1	rs57682907	10	95396116	T	G	0.0655	0.085	0.012	11.2	50.1736	Sorbin and SH3 domain-containing protein 1	1
SORCS2	Q96PQ0	SORCS2	rs4234798	4	7218206	T	G	0.6201	-0.424	0.006	1084.3	4993.78	VPS10 domain-containing receptor SorCS2	1
SORT1	Q99523	SORT1	rs61394658	1	109330668	G	A	0.2233	-0.184	0.007	142.6	690.939	Sortilin	1
SOST	Q9BQB4	SOST	rs76410205	17	43730140	C	T	0.0788	-0.097	0.01	19.7	94.09	Sclerostin	1
SPAG1	Q07617	SPAG1	rs2439457	8	100212436	T	C	0.572	-0.71	0.006	2779.2	14002.8	Sperm-associated antigen 1	1
SPARCL1	Q14515	SPARCL1	rs56273319	4	87491872	A	G	0.3749	0.701	0.006	2645.3	13650	SPARC-like protein 1	1
SPINK1	P00995	SPINK1	rs7725017	5	147838260	C	A	0.6188	-0.387	0.006	835.3	4160.25	Serine protease inhibitor Kazal-type 1	1
SPINK2	P20155	SPINK2	rs6820553	4	56824794	A	T	0.0275	1.338	0.017	1301.1	6194.62	Serine protease inhibitor Kazal-type 2	1
SPINK4	O60575	SPINK4	rs1630171	9	33234041	A	G	0.1702	1.055	0.008	3639.7	17391	Serine protease inhibitor Kazal-type 4	1
SPINK5	Q9NQ38	SPINK5	rs2052534	5	148125196	T	C	0.6132	0.413	0.006	987.1	4738.03	Serine protease inhibitor Kazal-type 5	1
SPINK6	Q6UWN8	SPINK6	rs12717962	5	148186561	A	G	0.5614	-0.355	0.006	777	3500.69	Serine protease inhibitor Kazal-type 6	1
SPINK8	P0C7L1	SPINK8	rs11718350	3	48319502	T	G	0.3044	-0.463	0.007	979.3	4374.88	Serine protease inhibitor Kazal-type 8	1
SPINT1	O43278	SPINT1	rs17658212	15	40853721	C	T	0.057	-0.655	0.013	513	2538.61	Kunitz-type protease inhibitor 1	1
SPINT2	O43291	SPINT2	rs71354995	19	38301201	A	G	0.2567	-0.17	0.007	135.9	589.796	Kunitz-type protease inhibitor 2	1
SPINT3	P49223	SPINT3	rs6032259	20	45512691	A	G	0.532	0.098	0.004	142.8	600.25	Kunitz-type protease inhibitor 3	1
SPOCK1	Q08629	SPOCK1	rs717968	5	137556203	A	C	0.3668	-0.131	0.006	97.7	476.694	Testican-1	1
SPON1	Q9HCB6	SPON1	rs10832164	11	14026933	C	T	0.5116	-0.288	0.006	541.1	2304	Spondin-1	1
SPON2	Q9BUD6	SPON2	rs6836335	4	1171960	T	C	0.1229	0.293	0.009	221.2	1059.86	Spondin-2	1
SPP1	P10451	SPP1	rs4660	4	87982853	G	A	0.0029	-0.899	0.057	55.2	248.754	Osteopontin	1
SPRED2	Q7Z698	SPRED2	rs7583469	2	65424222	T	C	0.5779	-0.063	0.006	22.9	110.25	Sprouty-related, EVH1 domain-containing protein 2	1
SPRR3	Q9UBC9	SPRR3	rs61811427	1	152995943	C	T	0.5561	0.233	0.006	358.4	1508.03	Small proline-rich protein 3	1
SPRY2	O43597	SPRY2	rs504122	13	80337390	G	A	0.359	-0.084	0.006	38	196	Protein sprouty homolog 2	1
SPTLC1	O15269	SPTLC1	rs45461899	9	92068074	C	A	0.0234	-0.563	0.021	164.7	718.751	Serine palmitoyltransferase 1	1
SRP14	P37108	SRP14	rs7535	15	40036374	G	C	0.9216	-0.091	0.011	15.3	68.438	Signal recognition particle 14 kDa protein	1
SSC4D	Q8WTU2	SSC4D	rs12540573	7	76409696	A	C	0.064	0.702	0.012	783.5	3422.25	Scavenger receptor cysteine-rich domain-containing group B protein	1
SSC5D	A1L4H1	SSC5D	rs55799523	19	55488178	C	A	0.2747	0.53	0.007	1347.2	5732.65	Soluble scavenger receptor cysteine-rich domain-containing protein SSC5D	1
ST13	P50502	ST13	rs5995963	22	40906969	A	T	0.5342	-0.052	0.006	17.1	75.1111	Hsc70-interacting protein	1
ST3GAL1	Q11201	ST3GAL1	rs9643300	8	133490905	C	T	0.5693	-0.227	0.006	312.8	1431.36	CMP-N-acetylneuraminate-beta-galactosamide-alpha-2,3-sialyltransferase 1	1
ST6GAL1	P15907	ST6GAL1	rs4686837	3	187021889	G	A	0.3127	-0.17	0.006	152.6	802.778	Beta-galactoside alpha-2,6-sialyltransferase 1	1
ST8SIA1	Q92185	ST8SIA1	rs2300738	12	22280702	A	G	0.0712	-0.083	0.012	10.8	47.8403	Alpha-N-acetylneuraminide alpha-2,8-sialyltransferase	1
STAB2	Q8WWQ8	STAB2	rs115840458	12	103640270	A	G	0.0646	0.786	0.012	952.3	4290.25	Stabilin-2	1
STAT2	P52630	STAT2	rs61754171	12	56343473	A	G	0.018	-0.582	0.024	129.8	588.062	Signal transducer and activator of transcription 2	1
STC1	P52823	STC1	rs57247992	8	23875381	G	A	0.0765	0.104461	0.0112708	18.4057	85.9021	Stanniocalcin-1	2
STC2	O76061	STC2	rs12520511	5	173335800	C	T	0.340002	0.0620457	0.00623347	22.6142	99.0749	Stanniocalcin-2	3
STK4	Q13043	STK4	rs2299978	20	45059065	T	C	0.4741	0.053	0.00646989	14.6746	67.1055	Serine/threonine-protein kinase 4	2
STX16	O14662	STX16	rs218476	20	58662614	G	A	0.3826	0.055	0.006	17.2	84.0278	Syntaxin-16	1
STX7	O15400	STX7	rs3813356	6	132513379	C	T	0.4405	-0.582	0.006	1960.4	9409	Syntaxin-7	1
STX8	Q9UNK0	STX8	rs71358249	17	9429485	T	C	0.244	0.103	0.007	44	216.51	Syntaxin-8	1
STXBP1	P61764	STXBP1	rs2251106	9	127526885	C	T	0.6457	-0.057	0.006	17.8	90.25	Syntaxin-binding protein 1	1
SUGP1	Q8IWZ8	SUGP1	rs17751061	19	19302283	C	T	0.1538	0.324	0.008	319.3	1640.25	SURP and G-patch domain-containing protein 1	1
SULT1A1	P50225	SULT1A1	rs148788997	16	30311847	G	C	0.1261	0.153326	0.00980361	49.0611	244.6	Sulfotransferase 1A1	2
SULT2A1	Q06520	SULT2A1	rs62129966	19	47871693	C	A	0.1595	-0.363	0.008	415.1	2058.89	Bile salt sulfotransferase	1
SUMF1	Q8NBK3	SUMF1	rs10494172	3	4368935	G	C	0.4852	-0.105	0.006	60.8	306.25	Formylglycine-generating enzyme	1
SUMF2	Q8NBJ7	SUMF2	rs35384521	7	56078132	G	A	0.0184	-1.516	0.022	996.2	4748.46	Inactive C-alpha-formylglycine-generating enzyme 2	1
SUSD2	Q9UGT4	SUSD2	rs117587385	22	24181236	G	A	0.036	1.194	0.016	1206.3	5568.89	Sushi domain-containing protein 2	1
SUSD4	Q5VX71	SUSD4	rs61837633	1	223270840	G	T	0.3911	-0.376	0.006	787.4	3927.11	Sushi domain-containing protein 4	1
SUSD5	O60279	SUSD5	rs6773595	3	33152646	T	C	0.815083	-0.484125	0.00729403	958.526	4405.35	Sushi domain-containing protein 5	3
SV2A	Q7L0J3	SV2A	rs72692819	1	149931230	G	C	0.0771	-0.289	0.012	134	580.007	Synaptic vesicle glycoprotein 2A	1
SWAP70	Q9UH65	SWAP70	rs74992301	11	9652446	T	C	0.0583	0.298	0.013	115.3	525.467	Switch-associated protein 70	1
TACC3	Q9Y6A5	TACC3	rs7676700	4	1736402	A	G	0.456481	0.21122	0.00615417	257.426	1177.96	Transforming acidic coiled-coil-containing protein 3	3
TACSTD2	P09758	TACSTD2	rs7333	1	58575548	C	T	0.1767	-0.893	0.008	2430.3	12460.1	Tumor-associated calcium signal transducer 2	1
TAFA5	Q7Z5A7	TAFA5	rs97762	22	48370238	C	T	0.7401	0.177	0.007	133.2	639.367	Chemokine-like protein TAFA-5	1
TANK	Q92844	TANK	rs2358016	2	161150919	C	G	0.4886	-0.047	0.006	13.9	61.3611	TRAF family member-associated NF-kappa-B activator	1
TARBP2	Q15633	TARBP2	rs10876550	12	54318524	G	A	0.5723	0.045	0.006	12.3	56.25	RISC-loading complex subunit TARBP2	1
TBC1D17	Q9HA65	TBC1D17	rs746738	19	49883083	T	C	0.437	0.395	0.006	914.4	4334.03	TBC1 domain family member 17	1
TBC1D23	Q9NUY8	TBC1D23	rs1609481	3	100257618	T	C	0.577	-0.152	0.006	133.4	641.778	TBC1 domain family member 23	1
TBCA	O75347	TBCA	rs254415	5	77775879	G	T	0.2945	0.14	0.007	94.1	400	Tubulin-specific chaperone A	1
TBCB	Q99426	TBCB	rs2231569	19	36114973	G	T	0.041	0.131	0.016	16.1	67.0352	Tubulin-folding cofactor B	1
TBCC	Q15814	TBCC	rs2234026	6	42745880	A	G	0.9876	0.595	0.027	103.1	485.631	Tubulin-specific chaperone C	1
TCL1A	P56279	TCL1A	rs78986913	14	95696081	G	A	0.041	-0.688	0.015	470.9	2103.75	T-cell leukemia/lymphoma protein 1A	1
TCN1	P20061	TCN1	rs34324219	11	59855905	C	A	0.1049	-0.748	0.01	1316.8	5595.04	Transcobalamin-1	1
TCN2	P20062	TCN2	rs740234	22	30612758	A	G	0.197	0.623	0.007	1574.6	7921	Transcobalamin-2	1
TCTN3	Q6NUS6	TCTN3	rs12357173	10	95684846	C	T	0.3337	0.635	0.006	2173	11200.7	Tectonic-3	1
TDGF1	P13385	TDGF1	rs112481213	3	46577748	T	A	0.2353	1.32	0.007	6925.3	35559.2	Teratocarcinoma-derived growth factor 1	1
TDP1	Q9NUW8	TDP1	rs7144865	14	89935058	G	T	0.0292	0.264	0.019	41.5	193.064	Tyrosyl-DNA phosphodiesterase 1	1
TDRKH	Q9Y2W6	TDRKH	rs2495396	1	151772452	T	C	0.5007	-0.314	0.006	558.3	2738.78	Tudor and KH domain-containing protein	1
TEF	Q10587	TEF	rs2234053	22	41381311	G	T	0.2209	0.075	0.008	22.4	87.8906	Thyrotroph embryonic factor	1
TEK	Q02763	TEK	rs682632	9	27183465	A	C	0.9616	-1.038	0.016	952.9	4208.77	Angiopoietin-1 receptor	1
TEX101	Q9BY14	TEX101	rs35033974	19	43416460	G	T	0.1217	-0.344	0.007	567.1	2415.02	Testis-expressed protein 101	1
TF	P02787	TF	rs8177245	3	133760386	A	G	0.3349	0.329	0.006	570.5	3006.69	Serotransferrin	1
TFF1	P04155	TFF1	rs3761376	21	42366929	G	A	0.2419	-0.287	0.007	382.4	1681	Trefoil factor 1	1
TFF2	Q03403	TFF2	rs225343	21	42355671	A	C	0.7127	0.12	0.006	76	400	Trefoil factor 2	1
TFPI	P10646	TFPI	rs7576066	2	187479054	G	A	0.2969	0.35	0.006	643.7	3402.78	Tissue factor pathway inhibitor	1
TFPI2	P48307	TFPI2	rs62466699	7	93949980	T	C	0.0575	0.235	0.013	77.3	326.775	Tissue factor pathway inhibitor 2	1
TFRC	P02786	TFRC	rs3817672	3	196073940	C	T	0.5457	-0.51	0.006	1571.9	7225	Transferrin receptor protein 1	1
TG	P01266	TG	rs75143612	8	132837410	G	C	0.0256	0.233	0.019	34.1	150.385	Thyroglobulin	1
TGFA	P01135	TGFA	rs6708912	2	70547952	C	A	0.1159	0.178	0.01	77.6	316.84	Protransforming growth factor alpha	1
TGFB1	P01137	TGFB1	rs73045269	19	41319286	C	T	0.1628	0.289	0.008	273.7	1305.02	Transforming growth factor beta-1 proprotein	1
TGFB2	P61812	TGFB2	rs12034138	1	218519299	C	T	0.1342	0.203	0.009	103.3	508.753	Transforming growth factor beta-2 proprotein	1
TGFBI	Q15582	TGFBI	rs13159365	5	136053744	C	T	0.4978	-0.547	0.006	1803.9	8311.36	Transforming growth factor-beta-induced protein ig-h3	1
TGFBR2	P37173	TGFBR2	rs55762812	3	30471101	A	G	0.1055	-0.07	0.009	13.3	60.4938	TGF-beta receptor type-2	1
TGFBR3	Q03167	TGFBR3	rs1805110	1	91861488	G	A	0.0865	-0.234	0.011	106.6	452.529	Transforming growth factor beta receptor type 3	1
TGM2	P21980	TGM2	rs742413	20	38169085	C	T	0.6136	0.168	0.006	166	784	Protein-glutamine gamma-glutamyltransferase 2	1
TGOLN2	O43493	TGOLN2	rs4247303	2	85326957	G	A	0.4849	-0.688	0.006	2870.9	13148.4	Trans-Golgi network integral membrane protein 2	1
THBD	P07204	THBD	rs1042579	20	23048087	G	A	0.1849	0.199	0.007	154.4	808.184	Thrombomodulin	1
THBS2	P35442	THBS2	rs78109196	6	169224606	C	A	0.0961	0.639	0.01	837.4	4083.21	Thrombospondin-2	1
THBS4	P35443	THBS4	rs2438632	5	80096370	G	T	0.3928	0.225	0.006	289.3	1406.25	Thrombospondin-4	1
THOP1	P52888	THOP1	rs2741990	19	2796646	C	T	0.2932	0.260043	0.00646989	304.376	1615.46	Thimet oligopeptidase	2
THPO	P40225	THPO	rs78565404	3	184372454	C	T	0.056	0.138	0.014	23.6	97.1633	Thrombopoietin	1
THTPA	Q9BU02	THTPA	rs28403575	14	23556131	C	T	0.0895	-0.754	0.011	1071.9	4698.48	Thiamine-triphosphatase	1
THY1	P04216	THY1	rs55933700	11	119423203	G	T	0.0242	-1.073	0.021	592.6	2610.72	Thy-1 membrane glycoprotein	1
TIE1	P35590	TIE1	rs3768046	1	43300755	A	G	0.6254	0.195	0.006	236.5	1056.25	Tyrosine-protein kinase receptor Tie-1	1
TIGAR	Q9NQ88	TIGAR	rs3217860	12	4289884	A	G	0.2485	-0.061	0.007	16.2	75.9388	Fructose-2,6-bisphosphatase TIGAR	1
TIGIT	Q495A1	TIGIT	rs6792290	3	114294347	C	G	0.288	0.094	0.007	41.4	180.327	T-cell immunoreceptor with Ig and ITIM domains	1
TIMD4	Q96H15	TIMD4	rs55776147	5	156973797	A	G	0.6302	-0.226	0.006	305.4	1418.78	T-cell immunoglobulin and mucin domain-containing protein 4	1
TIMM10	P62072	TIMM10	rs2848626	11	57516515	C	T	0.7734	-0.213	0.007	181.8	925.898	Mitochondrial import inner membrane translocase subunit Tim10	1
TIMP2	P16035	TIMP2	rs7405712	17	78927069	G	A	0.44	0.089	0.006	46.6	220.028	Metalloproteinase inhibitor 2	1
TIMP3	P35625	TIMP3	rs5749504	22	32766845	C	T	0.7262	-0.646462	0.0066564	Inf	9432.05	Metalloproteinase inhibitor 3	2
TIMP4	Q99727	TIMP4	rs167408	3	12046948	A	G	0.8357	0.435	0.008	667	2956.64	Metalloproteinase inhibitor 4	1
TINAGL1	Q9GZM7	TINAGL1	rs945214	1	31581704	A	G	0.6181	-0.082	0.006	38	186.778	Tubulointerstitial nephritis antigen-like	1
TJAP1	Q5JTD0	TJAP1	rs140868873	6	43501561	G	A	0.00586281	-0.329637	0.0393522	16.2637	70.1672	Tight junction-associated protein 1	3
TK1	P04183	TK1	rs144204502	17	78187152	C	T	0.0129	-0.327	0.028	30.3	136.389	Thymidine kinase, cytosolic	1
TLR1	Q15399	TLR1	rs5743618	4	38797027	C	A	0.2704	0.495	0.008	941.9	3828.52	Toll-like receptor 1	1
TLR3	O15455	TLR3	rs3775291	4	186082920	C	T	0.2892	-1.154	0.007	6353.3	27177.9	Toll-like receptor 3	1
TLR4	O00206	TLR4	rs4986791	9	117713324	C	T	0.0614	-0.331	0.013	139.2	648.29	Toll-like receptor 4	1
TMED8	Q6PL24	TMED8	rs11620921	14	77473622	A	G	0.5927	-0.069	0.006	27.8	132.25	Protein TMED8	1
TMEM106A	Q96A25	TMEM106A	rs6503726	17	43132725	T	C	0.3594	-0.103	0.006	56.4	294.694	Transmembrane protein 106A	1
TMEM132A	Q24JP5	TMEM132A	rs2074417	11	60930171	C	T	0.3988	0.608	0.006	1980.1	10268.4	Transmembrane protein 132A	1
TMEM25	Q86YD3	TMEM25	rs45558732	11	118532247	G	T	0.0324	-1.005	0.018	704	3117.36	Transmembrane protein 25	1
TMPRSS11D	O60235	TMPRSS11D	rs17088693	4	67843972	T	C	0.0355	-0.339	0.016	94.4	448.91	Transmembrane protease serine 11D	1
TMPRSS15	P98073	TMPRSS15	rs2824805	21	18398417	G	C	0.1739	0.118	0.008	48.5	217.562	Enteropeptidase	1
TMPRSS5	Q9H3S3	TMPRSS5	rs7114195	11	113690699	A	C	0.6504	0.781	0.006	3276.2	16943.4	Transmembrane protease serine 5	1
TNC	P24821	TNC	rs58160054	9	115140574	G	C	0.2988	-0.257	0.006	367.4	1834.69	Tenascin	1
TNFAIP8	O95379	TNFAIP8	rs1035376	5	119312555	G	A	0.8834	0.115	0.01	31.2	132.25	Tumor necrosis factor alpha-induced protein 8	1
TNFAIP8L2	Q6P589	TNFAIP8L2	rs4970991	1	151031527	T	C	0.7796	0.064	0.008	16.3	64	Tumor necrosis factor alpha-induced protein 8-like protein 2	1
TNFRSF10A	O00220	TNFRSF10A	rs13278062	8	23225458	G	T	0.4969	-0.463	0.006	1302.2	5954.69	Tumor necrosis factor receptor superfamily member 10A	1
TNFRSF10B	O14763	TNFRSF10B	rs13265018	8	23028507	A	G	0.8903	0.525	0.009	740	3402.78	Tumor necrosis factor receptor superfamily member 10B	1
TNFRSF11A	Q9Y6Q6	TNFRSF11A	rs113339733	18	62351096	G	A	0.1836	-0.585	0.008	1249.2	5347.27	Tumor necrosis factor receptor superfamily member 11A	1
TNFRSF11B	O00300	TNFRSF11B	rs6469812	8	119115831	T	C	0.552189	0.185052	0.00560373	238.422	1090.52	Tumor necrosis factor receptor superfamily member 11B	3
TNFRSF12A	Q9NP84	TNFRSF12A	rs74758164	16	3020627	C	T	0.038	0.147	0.015	22.6	96.04	Tumor necrosis factor receptor superfamily member 12A	1
TNFRSF13B	O14836	TNFRSF13B	rs4792800	17	16941853	A	G	0.1057	-0.166	0.01	66.2	275.56	Tumor necrosis factor receptor superfamily member 13B	1
TNFRSF13C	Q96RJ3	TNFRSF13C	rs77874543	22	41926712	G	C	0.0779648	-0.787119	0.01134	1048.12	4817.87	Tumor necrosis factor receptor superfamily member 13C	3
TNFRSF14	Q92956	TNFRSF14	rs2495366	1	2557491	G	A	0.5038	0.113	0.006	78.8	354.694	Tumor necrosis factor receptor superfamily member 14	1
TNFRSF17	Q02223	TNFRSF17	rs11570136	16	11964975	T	A	0.325	-0.138	0.006	101.8	529	Tumor necrosis factor receptor superfamily member 17	1
TNFRSF19	Q9NS68	TNFRSF19	rs4770465	13	23594603	A	G	0.3074	0.238	0.006	320.9	1573.44	Tumor necrosis factor receptor superfamily member 19	1
TNFRSF1A	P19438	TNFRSF1A	rs4149584	12	6333477	C	T	0.0159	-0.284	0.023	34.2	152.469	Tumor necrosis factor receptor superfamily member 1A	1
TNFRSF1B	P20333	TNFRSF1B	rs5746011	1	12189947	T	C	0.0376	-0.382	0.016	133.5	570.016	Tumor necrosis factor receptor superfamily member 1B	1
TNFRSF4	P43489	TNFRSF4	rs3813202	1	1215384	G	A	0.0389	-0.288	0.015	79.9	368.64	Tumor necrosis factor receptor superfamily member 4	1
TNFRSF6B	O95407	TNFRSF6B	rs6011040	20	63706054	A	G	0.6724	-0.3	0.006	485.3	2500	Tumor necrosis factor receptor superfamily member 6B	1
TNFRSF8	P28908	TNFRSF8	rs35249183	1	12039288	A	G	0.0956	0.333	0.01	223.1	1108.89	Tumor necrosis factor receptor superfamily member 8	1
TNFRSF9	Q07011	TNFRSF9	rs2493214	1	7934360	A	G	0.2051	-0.183	0.007	133.8	683.449	Tumor necrosis factor receptor superfamily member 9	1
TNFSF10	P50591	TNFSF10	rs79287178	3	172576710	G	A	0.0292	-0.529	0.018	188.5	863.707	Tumor necrosis factor ligand superfamily member 10	1
TNFSF11	O14788	TNFSF11	rs2062305	13	42478744	G	A	0.5225	-0.114	0.006	79.8	361	Tumor necrosis factor ligand superfamily member 11	1
TNFSF12	O43508	TNFSF12	rs80067372	17	7549435	G	A	0.2752	0.375	0.007	665.9	2869.9	Tumor necrosis factor ligand superfamily member 12	1
TNFSF13	O75888	TNFSF13	rs3803800	17	7559652	A	G	0.7716	-0.313	0.007	444	1999.37	Tumor necrosis factor ligand superfamily member 13	1
TNFSF13B	Q9Y275	TNFSF13B	rs374039502	13	108308037	T	A	0.02	0.759	0.022	260.7	1190.25	Tumor necrosis factor ligand superfamily member 13B	1
TNFSF14	O43557	TNFSF14	rs344560	19	6665009	T	C	0.9461	0.555	0.014	360.7	1571.56	Tumor necrosis factor ligand superfamily member 14	1
TNFSF8	P32971	TNFSF8	rs10081728	9	114933405	T	C	0.4156	-0.226	0.006	295	1418.78	Tumor necrosis factor ligand superfamily member 8	1
TNIP1	Q15025	TNIP1	rs12518386	5	151058524	G	A	0.2545	-0.048	0.007	11.6	47.0204	TNFAIP3-interacting protein 1	1
TNN	Q9UQP3	TNN	rs77382942	1	175122510	T	A	0.6318	-0.864	0.006	4041.1	20736	Tenascin-N	1
TNR	Q92752	TNR	rs2235256	1	175599911	A	G	0.451	-0.365	0.006	796.8	3700.69	Tenascin-R	1
TNXB	P22105	TNXB	rs9267797	6	32062923	C	T	0.0163	1.577	0.024	960.2	4317.59	Tenascin-X	1
TOP2B	Q02880	TOP2B	rs73054085	3	25670337	C	T	0.1907	0.095	0.008	33.4	141.016	DNA topoisomerase 2-beta	1
TOR1AIP1	Q5JTV8	TOR1AIP1	rs486906	1	179894102	G	T	0.6151	0.72	0.006	2786.8	14400	Torsin-1A-interacting protein 1	1
TP53	P04637	TP53	rs1641549	17	7671457	C	T	0.2697	0.064	0.007	18	83.5918	Cellular tumor antigen p53	1
TP53I3	Q53FA7	TP53I3	rs1134516	2	24119662	G	A	0.1577	-0.593	0.008	1073.5	5494.52	Quinone oxidoreductase PIG3	1
TPK1	Q9H3S4	TPK1	rs10261806	7	144835011	G	A	0.4186	-0.331	0.006	617.8	3043.36	Thiamin pyrophosphokinase 1	1
TPMT	P51580	TPMT	rs1142345	6	18130687	T	C	0.0486	-1.105	0.014	1266.1	6229.72	Thiopurine S-methyltransferase	1
TPPP3	Q9BW30	TPPP3	rs13334882	16	67351455	T	C	0.0908	-0.121	0.012	25.1	101.674	Tubulin polymerization-promoting protein family member 3	1
TPSAB1	Q15661	TPSAB1	rs8051930	16	1245817	T	A	0.4785	0.814	0.006	3832.7	18405.4	Tryptase alpha/beta-1	1
TPSD1	Q9BZJ3	TPSD1	rs2745083	16	1234173	C	A	0.5199	0.264	0.006	385.4	1936	Tryptase delta	1
TRDMT1	O14717	TRDMT1	rs11254406	10	17149693	A	G	0.4637	-0.14	0.006	110.5	544.444	tRNA (cytosine(38)-C(5))-methyltransferase	1
TREH	O43280	TREH	rs558593	11	118691811	C	T	0.3202	0.872	0.007	3849.8	15518	Trehalase	1
TREML2	Q5T2D2	TREML2	rs11759347	6	41199359	C	A	0.2367	0.301	0.007	392.6	1849	Trem-like transcript 2 protein	1
TRIM25	Q14258	TRIM25	rs205498	17	56901433	G	A	0.7365	-0.097	0.007	45.8	192.02	E3 ubiquitin/ISG15 ligase TRIM25	1
TRIM40	Q6P9F5	TRIM40	rs757262	6	30147178	C	T	0.2244	-0.27	0.007	284.2	1487.76	E3 ubiquitin ligase TRIM40	1
TRIM5	Q9C035	TRIM5	rs11821656	11	5667914	G	C	0.1435	-0.403	0.009	469.1	2005.05	Tripartite motif-containing protein 5	1
TRIM58	Q8NG06	TRIM58	rs10749636	1	247857146	G	A	0.7486	0.229	0.007	223.3	1070.22	E3 ubiquitin-protein ligase TRIM58	1
TSC22D1	Q15714	TSC22D1	rs963569	13	44668243	C	T	0.7859	-0.067	0.007	18.8	91.6122	TSC22 domain family protein 1	1
TSPAN15	O95858	TSPAN15	rs1227967	10	69508078	T	C	0.5027	-0.059	0.006	20.1	96.6944	Tetraspanin-15	1
TSPAN8	P19075	TSPAN8	rs3763978	12	71139754	C	G	0.3953	0.481	0.006	1379.5	6426.69	Tetraspanin-8	1
TSPYL1	Q9H0U9	TSPYL1	rs61746508	6	116279453	C	A	0.0154	-0.427	0.025	63.7	291.726	Testis-specific Y-encoded-like protein 1	1
TST	Q16762	TST	rs4821544	22	36862461	T	C	0.3128	-0.101	0.007	49.3	208.184	Thiosulfate sulfurtransferase	1
TTF2	Q9UNY4	TTF2	rs3754109	1	117058997	G	A	0.0578	0.752	0.013	694.2	3346.18	Transcription termination factor 2	1
TTR	P02766	TTR	rs1667229	18	31562243	T	C	0.5514	0.121	0.006	94.2	406.694	Transthyretin	1
TWF2	Q6IBS0	TWF2	rs610060	3	52239405	G	A	0.5022	-0.064	0.006	24.8	113.778	Twinfilin-2	1
TXNDC15	Q96J42	TXNDC15	rs3733897	5	134887903	A	G	0.1324	1.156	0.009	3669.8	16498	Thioredoxin domain-containing protein 15	1
TXNDC5	Q8NBS9	TXNDC5	rs7764128	6	7881972	G	A	0.1199	-0.148	0.01	53.8	219.04	Thioredoxin domain-containing protein 5	1
TXNDC9	O14530	TXNDC9	rs2290261	2	99404721	A	G	0.4135	-0.05	0.006	15.3	69.4444	Thioredoxin domain-containing protein 9	1
TYMP	P19971	TYMP	rs131805	22	50525724	T	C	0.7896	0.22	0.008	185.4	756.25	Thymidine phosphorylase	1
TYRO3	Q06418	TYRO3	rs17676332	15	41567301	C	T	0.2939	-0.646	0.007	2027.1	8516.65	Tyrosine-protein kinase receptor TYRO3	1
TYRP1	P17643	TYRP1	rs10960751	9	12675264	T	C	0.6001	-0.077	0.006	31.7	164.694	5,6-dihydroxyindole-2-carboxylic acid oxidase	1
UBE2L6	O14933	UBE2L6	rs28362947	11	57601535	C	G	0.2591	0.255	0.007	293.6	1327.04	Ubiquitin/ISG15-conjugating enzyme E2 L6	1
ULBP2	Q9BZM5	ULBP2	rs62441838	6	149979178	A	T	0.164094	-0.623836	0.00819347	1260.79	5797.02	UL16-binding protein 2	3
UMOD	P07911	UMOD	rs12917707	16	20356368	G	T	0.173	-0.951	0.008	3313.3	14131.3	Uromodulin	1
UNC5D	Q6UXZ4	UNC5D	rs13260977	8	35247637	A	G	0.4179	-0.0612324	0.00646989	19.1296	89.5714	Netrin receptor UNC5D	2
UROD	P06132	UROD	rs2298005	1	45010991	G	A	0.2541	-0.479	0.007	1037.9	4682.47	Uroporphyrinogen decarboxylase	1
UROS	P10746	UROS	rs12253180	10	125783601	A	G	0.7936	-0.135	0.008	67.2	284.766	Uroporphyrinogen-III synthase	1
USP28	Q96RU2	USP28	rs4288784	11	113874886	C	G	0.0716	-0.144	0.012	32.1	144	Ubiquitin carboxyl-terminal hydrolase 28	1
USP8	P40818	USP8	rs4380013	15	50467231	G	A	0.2018	0.094	0.008	34.1	138.062	Ubiquitin carboxyl-terminal hydrolase 8	1
UXS1	Q8NBZ7	UXS1	rs894392	2	106173204	T	C	0.0801	0.182	0.011	56.8	273.752	UDP-glucuronic acid decarboxylase 1	1
VAMP5	O95183	VAMP5	rs6547623	2	85574841	T	A	0.2981	0.086	0.007	35.5	150.939	Vesicle-associated membrane protein 5	1
VAMP8	Q9BV40	VAMP8	rs3731828	2	85579143	C	T	0.2797	-0.168	0.007	130.7	576	Vesicle-associated membrane protein 8	1
VASH1	Q7L8A9	VASH1	rs11159226	14	76715089	T	G	0.0673	0.215	0.012	67.1	321.007	Tubulinyl-Tyr carboxypeptidase 1	1
VASN	Q6EMK4	VASN	rs35713275	16	4381359	G	A	0.0603	-0.896	0.013	1004.5	4750.39	Vasorin	1
VAT1	Q99536	VAT1	rs9911630	17	43036325	A	G	0.3499	-0.145	0.007	109.3	429.082	Synaptic vesicle membrane protein VAT-1 homolog	1
VAV3	Q9UKW4	VAV3	rs1619485	1	108065725	T	C	0.4542	-0.054	0.006	17.1	81	Guanine nucleotide exchange factor VAV3	1
VCAM1	P19320	VCAM1	rs12240047	1	100715786	T	C	0.2105	-0.102	0.007	42.7	212.327	Vascular cell adhesion protein 1	1
VCAN	P13611	VCAN	rs309559	5	83537550	A	G	0.4801	-0.63	0.006	2445.8	11025	Versican core protein	1
VEGFA	P15692	VEGFA	rs6921438	6	43957870	G	A	0.4842	-0.675	0.006	2751.7	12656.2	Vascular endothelial growth factor A	1
VEGFB	P49765	VEGFB	rs660442	11	64275525	G	A	0.1934	0.118	0.008	51.9	217.562	Vascular endothelial growth factor B	1
VGF	O15240	VGF	rs34985488	7	101174620	A	G	0.0809	-0.115	0.011	24.5	109.298	Neurosecretory protein VGF	1
VIT	Q6UXI7	VIT	rs11124542	2	36767296	A	C	0.4105	0.413	0.006	1223.6	4738.03	Vitrin	1
VMO1	Q7Z5L0	VMO1	rs8078118	17	4786743	C	A	0.4191	0.732	0.006	3082.1	14884	Vitelline membrane outer layer protein 1 homolog	1
VNN1	O95497	VNN1	rs9389026	6	132694981	C	T	0.248116	-0.994255	0.00708219	4281.96	19708.8	Pantetheinase	3
VNN2	O95498	VNN2	rs9493425	6	132753506	A	G	0.3231	-0.666903	0.00646989	Inf	10625.1	Vascular non-inflammatory molecule 2	2
VPS4B	O75351	VPS4B	rs116847314	18	63389774	A	C	0.0222	0.151	0.021	12.2	51.7029	Vacuolar protein sorting-associated protein 4B	1
VSIG10	Q8N0Z9	VSIG10	rs7307331	12	118071386	G	A	0.3106	0.769	0.007	2873	12068.6	V-set and immunoglobulin domain-containing protein 10	1
VSIG10L	Q86VR7	VSIG10L	rs1035454	19	51342302	T	C	0.5874	0.211	0.006	236.4	1236.69	V-set and immunoglobulin domain-containing protein 10-like	1
VSIG2	Q96IQ7	VSIG2	rs11604175	11	124749511	C	T	0.2681	0.207	0.007	202.1	874.469	V-set and immunoglobulin domain-containing protein 2	1
VSIR	Q9H7M9	VSIR	rs10999992	10	71769141	T	C	0.1456	0.443	0.009	562.9	2422.83	V-type immunoglobulin domain-containing suppressor of T-cell activation	1
VSNL1	P62760	VSNL1	rs4832496	2	17571271	G	A	0.2783	0.311	0.006	557.5	2686.69	Visinin-like protein 1	1
VSTM1	Q6UX27	VSTM1	rs2433724	19	54042277	T	C	0.4201	-0.759	0.006	3102.8	16002.2	V-set and transmembrane domain-containing protein 1	1
VSTM2L	Q96N03	VSTM2L	rs76728310	20	37981113	T	C	0.1847	-0.143	0.008	68.4	319.516	V-set and transmembrane domain-containing protein 2-like protein	1
VTCN1	Q7Z7D3	VTCN1	rs17036896	1	117168093	A	C	0.0018	1.56	0.08	84.6	380.25	V-set domain-containing T-cell activation inhibitor 1	1
VTI1A	Q96AJ9	VTI1A	rs79671623	10	112381345	G	A	0.1133	-0.09	0.01	20.2	81	Vesicle transport through interaction with t-SNAREs homolog 1A	1
VWA1	Q6PCB0	VWA1	rs528749486	1	1499128	C	T	0.013	-1.494	0.027	654.4	3061.78	von Willebrand factor A domain-containing protein 1	1
VWC2	Q2TAL6	VWC2	rs769604	7	49775794	C	G	0.4661	-0.444	0.006	1222.7	5476	Brorin	1
VWC2L	B2RUY7	VWC2L	rs10932542	2	214526257	G	A	0.2421	0.102	0.007	46.6	212.327	von Willebrand factor C domain-containing protein 2-like	1
VWF	P04275	VWF	rs68120218	12	6032283	G	A	0.3414	0.094	0.006	49	245.444	von Willebrand factor	1
WARS	P23381	WARS1	rs4905957	14	100370893	C	T	0.7391	0.232	0.007	240.8	1098.45	Tryptophan--tRNA ligase, cytoplasmic	1
WASF1	Q92558	WASF1	rs1980532	6	110399006	A	G	0.4533	-0.287	0.006	465.9	2288.03	Wiskott-Aldrich syndrome protein family member 1	1
WASF3	Q9UPY6	WASF3	rs9507754	13	26650968	T	A	0.5622	0.126	0.006	86.6	441	Wiskott-Aldrich syndrome protein family member 3	1
WASHC3	Q9Y3C0	WASHC3	rs1858173	12	102233833	A	C	0.2184	-0.089	0.007	33.6	161.653	WASH complex subunit 3	1
WFDC1	Q9HC57	WFDC1	rs400345	16	84294888	C	T	0.1887	-0.343	0.008	399	1838.27	WAP four-disulfide core domain protein 1	1
WFDC12	Q8WWY7	WFDC12	rs13042449	20	45124820	G	A	0.426	-0.427	0.006	1303.3	5064.69	WAP four-disulfide core domain protein 12	1
WFDC2	Q14508	WFDC2	rs973446	20	45465735	C	G	0.0889	-0.127	0.01	36.3	161.29	WAP four-disulfide core domain protein 2	1
WFIKKN1	Q96NZ8	WFIKKN1	rs55798945	16	619708	T	G	0.3026	0.273	0.007	379.6	1521	WAP, Kazal, immunoglobulin, Kunitz and NTR domain-containing protein 1	1
WFIKKN2	Q8TEU8	WFIKKN2	rs4591185	17	50832073	T	A	0.6393	-0.67	0.006	2349.5	12469.4	WAP, Kazal, immunoglobulin, Kunitz and NTR domain-containing protein 2	1
WIF1	Q9Y5W5	WIF1	rs466776	12	64943909	G	A	0.4496	-0.182	0.006	206.8	920.111	Wnt inhibitory factor 1	1
WNT9A	O14904	WNT9A	rs68160490	1	227890431	G	A	0.3978	-0.123	0.006	98.7	420.25	Protein Wnt-9a	1
WWP2	O00308	WWP2	rs72783184	16	69798268	C	T	0.0756	-0.291	0.011	142.6	699.843	NEDD4-like E3 ubiquitin-protein ligase WWP2	1
XCL1	P47992	XCL1	rs7543171	1	168535895	G	C	0.1922	0.828	0.008	2523.2	10712.2	Lymphotactin	1
XRCC4	Q13426	XRCC4	rs1805377	5	83353124	G	A	0.123	0.097	0.01	22.5	94.09	DNA repair protein XRCC4	1
YAP1	P46937	YAP1	rs10791554	11	102052822	G	A	0.4531	0.0586077	0.00552547	23.6287	112.505	Transcriptional coactivator YAP1	2
YES1	P07947	YES1	rs2741189	18	707511	G	C	0.219	0.086	0.007	30.5	150.939	Tyrosine-protein kinase Yes	1
YJU2	Q9BW85	YJU2	rs353698	19	4240951	A	G	0.2402	0.061	0.007	16.7	75.9388	Splicing factor YJU2	1
YOD1	Q5VVQ6	YOD1	rs1044145	1	207044014	T	C	0.5455	0.108	0.006	70.2	324	Ubiquitin thioesterase OTU1	1
ZBP1	Q9H171	ZBP1	rs45521631	20	57620293	C	T	0.0254	-0.915	0.02	473.4	2093.06	Z-DNA-binding protein 1	1
ZBTB16	Q05516	ZBTB16	rs73000929	11	114082900	G	A	0.0343	0.851	0.017	571.5	2505.89	Zinc finger and BTB domain-containing protein 16	1
ZBTB17	Q13105	ZBTB17	rs848217	1	15945755	A	G	0.4968	-0.044	0.006	12	53.7778	Zinc finger and BTB domain-containing protein 17	1
ZFYVE19	Q96K21	ZFYVE19	rs11858010	15	40806965	T	C	0.3594	-0.37	0.006	744.5	3802.78	Abscission/NoCut checkpoint regulator	1
ZP3	P21754	ZP3	rs10281089	7	76388680	C	T	0.4303	1.11	0.006	6724	34225	Zona pellucida sperm-binding protein 3	1
ZPR1	O75312	ZPR1	rs61905116	11	116778822	A	G	0.0624	0.11	0.013	16.7	71.5976	Zinc finger protein ZPR1	1

## Sheet: Table 17
Table 17 Summary of the characteristics of studies used as outcome data sources for MR analyses.
Outcome	Number of cases	Number of controls	Ancestry of participants	Consortium	PubMed ID	Estimated proportion* of UKB participants
CAD (Mainly MI)	63746	130681	European and South Asian	CARDIoGRAMplusC4D	21378990	0
Stroke	60341	454450	Multi-ancestry	MEGASTROKE	29531354	0
Heart failure	115150	1550330	Multi-ancestry		36376295	0.24
cIMT	71128		European	CHARGE & UCLEB	30510157	0
Carotid plaques	21,540 out of 48,434 participants		European			0
* The number is likely to be underestimated since the same individual participants could be enrolled in both UKB and other UK cohorts included in the consortia listed above.

## Sheet: Table 18
Table 18 Descriptive statistics of the markers of subclinical CVD in POEM.
Variable	Unit	N	Mean (SD)
IMGSM		496	66.68 (15.18)
IMT	mm	496	.65 (.13)
LA	mm	487	37.66 (4.64)
LVEDD	mm	477	52.68 (5.49)
A	cm/s	483	38.95 (10.52)
E/A-ratio		483	1.54 (.44)
LVMI	g/m2.7	477	35.34 (7.36)
AIx		500	141.15 (21.4)
VO2max	L/min	454	2.32 (.67)
EDV	%	377	567.07 (335.31)
FMD	%	464	6.48 (4.78)
Brachial Flow change	%	445	921 (314)

## Sheet: Table 1
Table 1 Proteins associated with combined incident CVD-endpoint in the UKB in both discovery and validation cohorts at FDR < 0.05.
Protein	HR	95%CI lower	95%CI Upper	pval
ADM	3.5	2.71	4.51	<1.00e-17
PGF	2.53	2.09	3.07	<1.00e-17
SHISA5	2.5	2.07	3.02	<1.00e-17
WFDC2	2.48	2.17	2.84	<1.00e-17
PLAUR	2.46	1.99	3.03	<1.00e-17
LGALS9	2.42	2	2.93	<1.00e-17
EDA2R	2.36	2	2.79	<1.00e-17
LTBP2	2.35	1.97	2.79	<1.00e-17
TNFRSF11B	2.25	1.88	2.7	<1.00e-17
SPON2	2.16	1.82	2.56	<1.00e-17
EFNA4	2.15	1.79	2.57	<1.00e-17
IGFBP4	2.12	1.83	2.45	<1.00e-17
ANGPT2	2.09	1.8	2.43	<1.00e-17
NPC2	2.08	1.8	2.41	<1.00e-17
GDF15	2.02	1.83	2.22	<1.00e-17
VSIG4	2	1.72	2.33	<1.00e-17
OCLN	1.94	1.67	2.24	<1.00e-17
RNASE6	1.94	1.66	2.26	<1.00e-17
IGFBP7	1.88	1.62	2.17	<1.00e-17
RBFOX3	1.86	1.63	2.12	<1.00e-17
AREG	1.75	1.55	1.98	<1.00e-17
MMP12	1.73	1.56	1.92	<1.00e-17
CXCL17	1.69	1.5	1.91	<1.00e-17
FGL1	1.59	1.42	1.77	<1.00e-17
HAVCR1	1.51	1.39	1.65	<1.00e-17
NTproBNP	1.44	1.37	1.52	<1.00e-17
NPPB	1.27	1.21	1.33	<1.00e-17
RNASE1	2.9	2.25	3.73	2.22e-16
EDN1	2.58	2.06	3.25	2.22e-16
SCARB2	2.22	1.84	2.7	4.441e-16
FSTL3	2.21	1.83	2.68	4.441e-16
CDCP1	1.53	1.38	1.7	6.661e-16
TIMP1	2.09	1.74	2.5	1.11e-15
PSAP	1.93	1.64	2.27	1.11e-15
CHCHD10	1.87	1.61	2.18	1.11e-15
B2M	1.53	1.38	1.7	2.887e-15
ACVRL1	2.64	2.07	3.37	4.219e-15
REG1A	1.56	1.39	1.74	5.107e-15
PIGR	1.89	1.6	2.22	1.51e-14
TNFRSF1B	1.61	1.42	1.82	2.798e-14
TNFRSF1A	2.27	1.84	2.8	2.82e-14
INHBB	1.65	1.45	1.88	2.82e-14
TNFRSF12A	1.91	1.61	2.25	3.197e-14
TNFRSF4	1.74	1.51	2.01	3.553e-14
COL6A3	2.04	1.7	2.46	5.04e-14
CD302	2.03	1.69	2.44	5.884e-14
IL6	1.28	1.2	1.36	6.328e-14
TNFRSF10A	1.83	1.56	2.15	1.605e-13
EPHA2	2.02	1.68	2.44	1.903e-13
CD80	1.92	1.62	2.29	2.063e-13
SMPD1	1.54	1.37	1.73	2.394e-13
IFI30	1.87	1.58	2.21	2.487e-13
FGF23	1.41	1.28	1.54	2.687e-13
MZB1	1.51	1.35	1.69	2.738e-13
HLAE	2.13	1.74	2.61	2.998e-13
GFRA1	2.27	1.82	2.83	3.093e-13
FSTL1	2.77	2.11	3.65	4.137e-13
ADAM12	1.72	1.49	2	4.152e-13
EFEMP1	2	1.66	2.41	4.383e-13
THBS2	1.65	1.44	1.9	4.643e-13
SPINK1	1.7	1.47	1.96	5.436e-13
CKAP4	2.09	1.71	2.56	5.542e-13
CST3	2.33	1.85	2.94	6.197e-13
TFF3	1.54	1.37	1.74	6.255e-13
CTSL	2.35	1.86	2.96	7.01e-13
ASGR1	2.08	1.7	2.55	1.144e-12
IGFBPL1	1.8	1.53	2.12	1.576e-12
YAP1	2.61	2	3.41	1.582e-12
AGRN	1.88	1.58	2.24	1.754e-12
PALM2	1.8	1.53	2.12	1.942e-12
CSF1	2.18	1.75	2.71	2.387e-12
REG3A	1.38	1.26	1.51	2.832e-12
EGFR	0.27	0.19	0.39	3.243e-12
TNFRSF9	1.48	1.32	1.65	3.757e-12
TREM2	1.48	1.32	1.65	4.183e-12
CHI3L1	1.28	1.2	1.38	4.488e-12
LAMP3	1.47	1.32	1.65	4.779e-12
TNFRSF10B	1.33	1.22	1.44	6.162e-12
CRIM1	2.73	2.05	3.64	6.336e-12
CD274	1.72	1.47	2.01	6.835e-12
NT5C1A	1.67	1.44	1.93	7.883e-12
LY96	1.7	1.46	1.98	9.89e-12
NPDC1	1.99	1.63	2.43	1.01e-11
CD74	1.78	1.51	2.11	1.043e-11
LILRB4	1.62	1.41	1.86	1.085e-11
CLSTN2	1.58	1.39	1.81	1.13e-11
RELT	2.22	1.76	2.79	1.176e-11
NECTIN2	2	1.64	2.44	1.193e-11
SPON1	1.84	1.54	2.19	1.21e-11
CXCL9	1.31	1.21	1.42	1.681e-11
IL19	1.3	1.2	1.4	1.755e-11
PI3	1.42	1.28	1.57	2.47e-11
MMP7	1.56	1.37	1.78	3.285e-11
COL18A1	2.55	1.94	3.37	3.309e-11
CHGA	1.25	1.17	1.33	3.341e-11
ST6GAL1	1.91	1.57	2.31	3.721e-11
SORCS2	1.79	1.51	2.13	4.241e-11
IL2RA	1.57	1.37	1.8	4.85e-11
COLEC12	2.34	1.82	3.01	4.89e-11
CD300E	1.62	1.4	1.88	6.354e-11
ULBP2	1.7	1.45	1.99	6.794e-11
LAIR1	1.59	1.38	1.83	8.262e-11
LRG1	2.28	1.78	2.93	8.607e-11
TNF	1.47	1.31	1.65	1.156e-10
TFPI2	1.41	1.27	1.57	1.168e-10
SPP1	1.53	1.34	1.75	1.462e-10
CD83	1.72	1.46	2.04	1.507e-10
EFNA1	2.04	1.64	2.54	1.883e-10
ANGPTL4	1.58	1.37	1.82	1.888e-10
MAMDC2	1.9	1.56	2.32	2.157e-10
NEFL	1.52	1.34	1.73	2.179e-10
CKB	1.47	1.3	1.66	2.402e-10
SIGLEC1	1.55	1.35	1.77	2.776e-10
SDC1	1.56	1.36	1.79	2.801e-10
CCL7	1.32	1.21	1.43	2.91e-10
REG1B	1.36	1.24	1.5	3.151e-10
ADAMTSL2	1.87	1.54	2.27	3.742e-10
GPR37	1.37	1.24	1.51	3.829e-10
FABP1	1.22	1.15	1.3	3.865e-10
BST2	1.36	1.24	1.5	4.274e-10
PLA2G15	1.98	1.6	2.46	4.377e-10
VWA1	1.57	1.36	1.81	4.741e-10
HAVCR2	1.73	1.45	2.05	5.117e-10
CD27	1.55	1.35	1.78	6.53e-10
LRIG1	1.72	1.44	2.04	7.89e-10
TFF2	1.36	1.23	1.51	9.92e-10
RNASE4	2	1.6	2.5	1.012e-09
IL18BP	1.77	1.47	2.13	1.023e-09
SEPTIN8	1.88	1.54	2.31	1.032e-09
COL4A1	1.59	1.37	1.85	1.079e-09
MSR1	1.51	1.32	1.72	1.258e-09
TNFRSF11A	1.64	1.4	1.93	1.28e-09
TNFSF13B	1.72	1.44	2.05	1.457e-09
ICAM1	1.81	1.49	2.2	1.524e-09
CTHRC1	1.99	1.59	2.49	2.193e-09
VWC2	1.65	1.4	1.94	2.206e-09
LAYN	1.72	1.44	2.06	2.327e-09
GM2A	1.44	1.28	1.63	2.384e-09
SFTPA2	1.39	1.25	1.55	2.482e-09
CCL3	1.23	1.15	1.32	3.129e-09
NBL1	2.12	1.65	2.72	3.56e-09
ITGBL1	1.65	1.4	1.95	4.027e-09
MRC1	2.03	1.6	2.58	4.381e-09
PRAP1	1.79	1.47	2.18	4.866e-09
TNFRSF6B	1.34	1.21	1.48	5.198e-09
ACTA2	1.41	1.25	1.58	5.597e-09
CD59	2.32	1.75	3.09	6.237e-09
ADA2	1.5	1.31	1.72	6.743e-09
LTBR	1.85	1.5	2.28	6.748e-09
IGFBP2	1.34	1.21	1.48	7.367e-09
STC1	1.46	1.28	1.65	7.581e-09
SFRP1	1.44	1.27	1.63	7.75e-09
TPP1	1.41	1.26	1.59	7.882e-09
HGF	1.64	1.38	1.94	1.031e-08
FABP3	1.46	1.28	1.67	1.039e-08
MDK	1.32	1.2	1.45	1.185e-08
ORM1	2.73	1.93	3.85	1.247e-08
SPINT1	1.88	1.51	2.34	1.47e-08
LGALS4	1.37	1.23	1.53	1.535e-08
CCL15	1.46	1.28	1.66	1.759e-08
PLA2G2A	1.29	1.18	1.41	1.841e-08
FBLN2	1.89	1.52	2.37	1.847e-08
FAM3C	1.87	1.5	2.32	2.038e-08
AGR2	1.19	1.12	1.27	2.492e-08
DLL1	1.78	1.45	2.18	2.615e-08
TNFRSF17	1.62	1.36	1.91	2.822e-08
TNFRSF19	1.77	1.45	2.17	2.836e-08
CD79B	1.44	1.26	1.63	2.906e-08
DEFA1_DEFA1B	1.32	1.2	1.46	3.204e-08
MSLN	1.3	1.19	1.43	3.455e-08
LILRA5	1.7	1.41	2.05	3.565e-08
TNFRSF8	1.43	1.26	1.62	3.865e-08
REG4	1.4	1.24	1.57	3.929e-08
CLEC5A	1.73	1.42	2.1	4.419e-08
FAM20A	1.99	1.55	2.55	5.272e-08
SERPINA3	2.48	1.78	3.44	5.83e-08
SLAMF7	1.31	1.19	1.45	5.97e-08
ELN	1.76	1.44	2.16	6.283e-08
ITGA11	0.61	0.51	0.73	6.645e-08
CALCA	1.27	1.17	1.39	7.181e-08
TNFRSF14	1.7	1.4	2.07	7.702e-08
CCDC80	1.56	1.32	1.83	7.806e-08
TXNDC15	1.75	1.42	2.14	7.889e-08
FUT3_FUT5	1.42	1.25	1.61	8.133e-08
SIGLEC10	1.49	1.29	1.73	8.373e-08
CEACAM5	1.28	1.17	1.41	9.255e-08
CD4	1.49	1.29	1.73	9.749e-08
CCL21	1.42	1.25	1.62	9.983e-08
EPHB4	1.9	1.5	2.4	1.023e-07
C7	1.86	1.48	2.33	1.029e-07
KRT19	1.27	1.16	1.38	1.034e-07
ASGR2	2.02	1.56	2.61	1.065e-07
SEL1L	1.51	1.3	1.76	1.103e-07
RRM2	1.3	1.18	1.43	1.24e-07
CLEC14A	1.71	1.4	2.08	1.263e-07
CD14	1.45	1.26	1.66	1.361e-07
GGT5	1.89	1.49	2.41	1.727e-07
TIMP4	1.47	1.27	1.7	1.828e-07
IL1RL1	1.43	1.25	1.64	1.844e-07
TGFBR2	1.62	1.35	1.94	2.065e-07
NPL	1.49	1.28	1.73	2.157e-07
SCRG1	1.71	1.4	2.1	2.276e-07
HSPG2	1.9	1.49	2.43	2.607e-07
CXCL13	1.22	1.13	1.31	2.856e-07
SERPINA11	1.46	1.27	1.7	3.172e-07
KLK4	1.26	1.15	1.37	3.243e-07
CD300A	1.85	1.46	2.34	3.251e-07
CD300LF	1.34	1.2	1.5	3.316e-07
GAST	1.13	1.08	1.18	3.36e-07
CNTN1	0.58	0.47	0.72	3.371e-07
C9	1.42	1.24	1.63	3.601e-07
FGF21	1.14	1.08	1.2	3.953e-07
CEACAM6	1.43	1.24	1.64	4.835e-07
CFB	1.79	1.43	2.24	4.879e-07
CCL14	1.43	1.24	1.65	5.049e-07
CTSZ	1.62	1.34	1.95	5.308e-07
ITIH4	1.92	1.49	2.47	5.536e-07
LRRN1	0.67	0.57	0.78	5.548e-07
NECTIN4	1.6	1.33	1.93	5.627e-07
MMP3	1.35	1.2	1.52	5.792e-07
BCAN	0.64	0.53	0.76	6.387e-07
SLAMF8	1.35	1.2	1.53	6.956e-07
CCN3	1.54	1.3	1.83	7.014e-07
VCAM1	1.69	1.37	2.07	7.133e-07
MFAP4	1.75	1.4	2.19	7.175e-07
BSG	2.2	1.61	3.01	7.598e-07
DTNB	1.45	1.25	1.68	7.647e-07
EPO	1.21	1.12	1.31	7.699e-07
TCN2	1.55	1.3	1.85	7.896e-07
IGLC2	1.57	1.31	1.87	8.047e-07
CTSD	1.39	1.22	1.59	8.66e-07
RNASET2	1.76	1.4	2.2	8.841e-07
NCR3LG1	1.68	1.36	2.06	8.995e-07
LY6D	1.48	1.26	1.73	9.04e-07
CDH2	1.53	1.29	1.82	9.66e-07
TGFA	1.36	1.2	1.54	1.089e-06
RNF149	1.76	1.4	2.21	1.108e-06
CCL20	1.16	1.09	1.23	1.156e-06
CCL18	1.2	1.12	1.3	1.157e-06
TAFA5	1.58	1.32	1.91	1.17e-06
IL1RN	1.28	1.16	1.41	1.504e-06
CD99L2	1.89	1.46	2.44	1.541e-06
ITGA5	1.79	1.41	2.27	1.65e-06
RSPO3	1.73	1.38	2.16	1.712e-06
RSPO1	1.51	1.28	1.79	1.723e-06
ANGPTL1	1.66	1.35	2.05	1.724e-06
BMPER	2.1	1.55	2.84	1.725e-06
VSIG2	1.29	1.16	1.44	1.765e-06
DSC2	1.58	1.31	1.9	1.786e-06
UMOD	0.77	0.69	0.86	1.883e-06
LGALS1	1.52	1.28	1.81	1.925e-06
PTGDS	1.62	1.33	1.98	1.957e-06
RARRES2	1.34	1.19	1.51	1.964e-06
FABP4	1.35	1.19	1.53	2.041e-06
TFF1	1.19	1.11	1.28	2.063e-06
PIK3IP1	1.76	1.39	2.22	2.11e-06
ITIH3	1.47	1.25	1.73	2.57e-06
ATRAID	1.58	1.31	1.92	2.611e-06
IL18R1	1.54	1.29	1.85	2.847e-06
MSTN	0.75	0.67	0.85	2.964e-06
EBI3_IL27	1.56	1.29	1.88	2.994e-06
CHRDL1	1.62	1.32	1.98	3.114e-06
MAD1L1	1.27	1.15	1.4	3.446e-06
NUCB2	1.46	1.24	1.71	3.698e-06
IL17C	1.19	1.1	1.28	3.879e-06
LTBP3	1.27	1.15	1.4	4.096e-06
CXCL16	1.8	1.4	2.32	4.19e-06
IL15	1.49	1.25	1.76	4.278e-06
LGMN	1.46	1.24	1.71	4.683e-06
HSPB6	1.44	1.23	1.68	4.683e-06
TNC	1.33	1.18	1.5	4.727e-06
CD300C	1.51	1.27	1.8	4.744e-06
FGA	1.72	1.36	2.16	4.783e-06
LMNB2	1.75	1.38	2.23	4.833e-06
SIRPB1	1.36	1.19	1.55	4.973e-06
LAG3	1.36	1.19	1.55	5.012e-06
B4GALT1	1.64	1.32	2.02	5.063e-06
DPP7	1.26	1.14	1.4	5.455e-06
GIPC2	1.69	1.35	2.12	5.636e-06
PRSS8	1.4	1.21	1.62	5.75e-06
MATN2	1.6	1.3	1.95	5.831e-06
PTN	1.31	1.17	1.48	5.957e-06
KLK8	1.49	1.25	1.77	6.168e-06
ICAM5	1.36	1.19	1.55	6.19e-06
LMOD1	1.54	1.28	1.86	6.575e-06
SIGLEC8	1.44	1.23	1.69	6.735e-06
HNMT	1.33	1.17	1.5	7.082e-06
TINAGL1	1.85	1.41	2.42	7.437e-06
PILRA	1.4	1.21	1.63	7.477e-06
IMMT	1.37	1.19	1.57	7.932e-06
POF1B	1.38	1.2	1.6	8.347e-06
PYY	1.17	1.09	1.25	8.365e-06
ACE2	1.27	1.14	1.41	8.777e-06
TTR	0.53	0.4	0.7	8.913e-06
FGFR2	1.82	1.39	2.36	9.765e-06
TNFSF13	1.63	1.31	2.03	1.047e-05
DDAH1	1.33	1.17	1.51	1.084e-05
VEGFB	1.75	1.36	2.25	1.147e-05
BAMBI	1.57	1.28	1.92	1.155e-05
NID1	1.41	1.21	1.65	1.181e-05
GRN	1.72	1.35	2.2	1.266e-05
CILP	1.35	1.18	1.55	1.307e-05
CLMP	1.97	1.45	2.68	1.34e-05
CXCL10	1.2	1.11	1.31	1.391e-05
CX3CL1	1.5	1.25	1.8	1.419e-05
PDGFRA	1.59	1.29	1.96	1.475e-05
GOLM2	1.75	1.36	2.26	1.484e-05
PLAT	1.3	1.15	1.46	1.553e-05
CSTB	1.37	1.19	1.59	1.594e-05
RBP2	1.19	1.1	1.28	1.675e-05
ALPP	1.12	1.06	1.18	1.686e-05
PDCD1	1.33	1.17	1.51	1.699e-05
MLN	1.17	1.09	1.25	1.713e-05
CRHBP	1.63	1.3	2.04	1.783e-05
HIP1R	1.33	1.17	1.51	1.817e-05
OSMR	1.88	1.41	2.52	1.856e-05
F9	2.05	1.48	2.85	1.955e-05
EFCAB14	1.67	1.32	2.11	1.993e-05
OGN	1.41	1.2	1.65	2.07e-05
KLK11	1.45	1.22	1.73	2.102e-05
IGDCC4	0.61	0.49	0.77	2.113e-05
C1QTNF1	1.33	1.17	1.51	2.124e-05
CLEC3B	0.47	0.34	0.67	2.211e-05
POLR2F	1.35	1.18	1.56	2.221e-05
NHLRC3	1.66	1.31	2.1	2.312e-05
CCL8	1.25	1.13	1.38	2.323e-05
PENK	1.59	1.28	1.97	2.365e-05
TGFB1	1.36	1.18	1.57	2.385e-05
FCAR	1.31	1.15	1.48	2.533e-05
CD72	1.39	1.19	1.63	2.675e-05
CNTN5	0.7	0.59	0.83	2.882e-05
PTPRN2	1.5	1.24	1.81	2.986e-05
PDZK1	1.35	1.17	1.55	3.085e-05
VMO1	1.23	1.12	1.36	3.107e-05
WIF1	1.46	1.22	1.74	3.173e-05
CXCL12	1.37	1.18	1.6	3.234e-05
LRRC25	1.38	1.18	1.6	3.239e-05
GRPEL1	1.22	1.11	1.35	3.278e-05
SCGB3A1	1.76	1.35	2.3	3.635e-05
CXCL11	1.16	1.08	1.24	3.649e-05
SMOC1	1.49	1.23	1.79	3.749e-05
CEACAM1	1.81	1.37	2.41	3.798e-05
CCL11	1.41	1.2	1.66	3.83e-05
SLC39A14	1.45	1.21	1.73	3.852e-05
SIGLEC7	1.57	1.27	1.95	3.931e-05
LCN2	1.39	1.19	1.62	4.082e-05
DEFB4A_DEFB4B	1.09	1.05	1.14	4.091e-05
PHOSPHO1	1.58	1.27	1.98	4.121e-05
VSTM1	1.27	1.13	1.42	4.377e-05
AMBP	1.92	1.4	2.62	4.394e-05
WNT9A	1.55	1.26	1.91	4.515e-05
IGFBP1	1.11	1.06	1.17	4.57e-05
OSCAR	1.46	1.21	1.74	4.658e-05
LBP	1.24	1.12	1.37	4.673e-05
IL10RB	1.52	1.24	1.86	4.686e-05
CFHR5	1.45	1.21	1.74	4.729e-05
NOS1	1.26	1.13	1.41	4.997e-05
CAPG	1.23	1.11	1.36	5.001e-05
ECHS1	1.16	1.08	1.25	5.403e-05
CFD	2.08	1.46	2.96	5.51e-05
SPINK4	1.21	1.1	1.32	5.71e-05
ANGPTL2	1.36	1.17	1.58	6.01e-05
FAS	1.33	1.16	1.53	6.438e-05
CCL22	1.26	1.12	1.41	6.728e-05
ANXA10	1.15	1.07	1.24	7.256e-05
ADAM9	1.6	1.27	2.02	7.613e-05
GBP1	1.23	1.11	1.36	7.622e-05
VEGFA	1.23	1.11	1.35	7.684e-05
IL4R	1.38	1.17	1.61	7.934e-05
NRP1	1.56	1.25	1.94	8.319e-05
SNCG	1.21	1.1	1.33	8.469e-05
SLAMF1	1.24	1.11	1.37	8.902e-05
IL6ST	1.98	1.41	2.78	8.961e-05
CD38	1.53	1.24	1.9	8.965e-05
IL22	1.21	1.1	1.33	9.429e-05
SCARF2	1.54	1.24	1.91	9.92e-05
ADGRF5	1.62	1.27	2.07	9.923e-05
ZBTB17	1.27	1.12	1.43	0.00010024
CXADR	1.26	1.12	1.41	0.00010469
TNFRSF13B	1.32	1.15	1.52	0.00010775
CRELD1	1.46	1.2	1.76	0.00011054
PSG1	1.12	1.06	1.18	0.00011205
ENPP5	0.79	0.7	0.89	0.00012451
REN	1.16	1.07	1.25	0.00013037
SERPINA1	3.25	1.78	5.94	0.00013053
MTUS1	1.25	1.12	1.4	0.00013151
TFRC	1.35	1.16	1.57	0.00013909
GIP	1.27	1.12	1.44	0.00013915
SPINT2	1.34	1.15	1.55	0.00014296
NFASC	1.51	1.22	1.86	0.00014308
CD7	1.34	1.15	1.56	0.00014971
SEMA3F	1.58	1.25	2	0.00015531
CD160	1.29	1.13	1.47	0.00015554
PRG2	1.3	1.13	1.49	0.00016
HRC	1.38	1.17	1.64	0.00016256
HPGDS	0.72	0.61	0.85	0.00016292
CCL25	1.28	1.12	1.45	0.00016464
IL15RA	1.4	1.18	1.67	0.00016659
TFPI	1.42	1.18	1.71	0.0001702
RARRES1	1.34	1.15	1.57	0.00017077
LAMA4	1.4	1.17	1.66	0.00017156
CCN4	1.32	1.14	1.53	0.00017167
CLEC1A	1.43	1.19	1.72	0.0001861
SFTPD	1.19	1.08	1.3	0.00019327
PVR	1.34	1.15	1.57	0.000194
CA9	1.26	1.12	1.42	0.00019959
SRPX	1.46	1.19	1.78	0.0002097
CALCB	1.34	1.15	1.56	0.00021231
MMP10	1.21	1.1	1.34	0.00021669
FCRLB	1.17	1.08	1.28	0.00022566
CCL23	1.32	1.14	1.53	0.00022827
CCL16	1.25	1.11	1.41	0.00022954
SUSD2	1.47	1.2	1.81	0.00023393
CNTN3	0.69	0.57	0.84	0.00023586
HYAL1	1.59	1.24	2.05	0.0002485
CLGN	1.32	1.14	1.53	0.0002608
ENPP6	0.69	0.57	0.84	0.0002615
CREG1	1.33	1.14	1.55	0.00026973
WARS	1.34	1.14	1.57	0.00027586
FURIN	1.42	1.17	1.71	0.00027669
SEZ6L2	1.58	1.24	2.03	0.00028548
CFH	1.85	1.33	2.58	0.00028662
TIGAR	1.25	1.11	1.41	0.00029308
BPIFB1	1.2	1.09	1.33	0.0002945
A1BG	2.21	1.44	3.39	0.0002956
SMOC2	1.35	1.15	1.59	0.00029731
SSC4D	0.91	0.86	0.96	0.00030342
DPP4	0.67	0.54	0.83	0.00031643
PXN	1.21	1.09	1.34	0.00031654
GSR	1.77	1.3	2.42	0.00031849
RBP5	1.21	1.09	1.35	0.0003193
CPXM2	1.67	1.26	2.22	0.00032409
IGSF3	1.32	1.14	1.54	0.00033161
CEACAM16	0.85	0.77	0.93	0.00033431
CCN5	1.35	1.15	1.59	0.00034719
ESAM	1.4	1.16	1.69	0.00035213
NCR1	1.35	1.15	1.59	0.00035236
SIAE	1.26	1.11	1.44	0.00037512
PGA4	1.19	1.08	1.31	0.00038103
CTSC	1.27	1.11	1.45	0.00041319
EFHD1	1.4	1.16	1.69	0.00043755
CLEC4D	1.19	1.08	1.31	0.00044387
CFI	1.92	1.33	2.76	0.00044489
KIR2DL3	1.15	1.06	1.24	0.00044666
PCSK9	1.31	1.13	1.52	0.00044849
TIGIT	1.33	1.13	1.56	0.00046111
CCL17	1.13	1.05	1.2	0.00046953
ADGRG1	1.14	1.06	1.22	0.00047729
EGFL7	1.31	1.13	1.52	0.00047966
BTN3A2	1.32	1.13	1.54	0.0004817
MPO	1.24	1.1	1.4	0.00049035
JAM3	1.26	1.11	1.43	0.00049571
SPINK2	1.43	1.17	1.74	0.00051061
IGSF8	1.4	1.16	1.69	0.00051468
NOS3	1.2	1.08	1.33	0.00052025
DTX3	1.55	1.21	1.99	0.00052795
CDSN	1.29	1.12	1.49	0.00053625
SERPINA4	0.59	0.44	0.8	0.00054832
NRP2	1.44	1.17	1.78	0.00055031
TMPRSS11D	1.37	1.15	1.64	0.00055389
EPS8L2	1.42	1.16	1.74	0.00055581
VIT	1.39	1.15	1.67	0.00055622
TNNI3	1.15	1.06	1.24	0.00056147
RNASE10	1.26	1.1	1.44	0.0005724
BCAT1	1.42	1.16	1.74	0.00057611
CD40	1.23	1.09	1.38	0.00058497
PTK7	1.33	1.13	1.56	0.00058816
NMI	1.17	1.07	1.29	0.00062751
ANG	1.36	1.14	1.62	0.00065913
RCC1	1.21	1.09	1.36	0.00066438
LRP11	1.35	1.14	1.6	0.00066506
MANSC1	1.46	1.17	1.81	0.00066789
CCL28	1.19	1.08	1.31	0.00068005
SORBS1	1.28	1.11	1.48	0.00072517
PPP1R14D	1.32	1.12	1.55	0.00075066
XCL1	1.2	1.08	1.33	0.00075557
GALNT10	1.43	1.16	1.77	0.00080617
CHCHD6	1.47	1.17	1.85	0.00086834
P4HB	1.31	1.12	1.53	0.00086923
MCFD2	1.26	1.1	1.44	0.00088633
IL12RB1	1.31	1.12	1.54	0.00089007
LBR	1.14	1.06	1.24	0.0009022
RETN	1.28	1.11	1.48	0.00090416
QPCT	1.47	1.17	1.86	0.00091467
SERPING1	1.93	1.31	2.85	0.00091782
FST	1.23	1.09	1.39	0.00092122
FCGR2A	1.21	1.08	1.35	0.00092447
FAP	0.69	0.55	0.86	0.00095552
ADAMTS15	1.29	1.11	1.51	0.00096372
CGREF1	1.27	1.1	1.47	0.00104083
NPPC	1.22	1.08	1.38	0.00106547
IGF2R	1.55	1.19	2.01	0.00106643
ASAH1	1.24	1.09	1.4	0.00109386
FLT1	1.52	1.18	1.96	0.001152
IL36G	1.18	1.07	1.3	0.00119325
OMG	0.86	0.79	0.94	0.00119535
KIT	0.72	0.59	0.88	0.00122341
WFDC12	1.16	1.06	1.28	0.00127949
CLSTN3	1.45	1.16	1.83	0.00128561
STAB2	1.53	1.18	1.97	0.00130374
SCG2	1.37	1.13	1.66	0.00133712
SLC39A5	1.18	1.07	1.31	0.0013447
PTX3	1.24	1.09	1.42	0.00137987
NTF3	1.3	1.11	1.53	0.00142144
BCL2L11	1.28	1.1	1.48	0.00142555
CA14	0.74	0.61	0.89	0.00143627
CLEC6A	1.23	1.08	1.41	0.00143932
VWF	1.14	1.05	1.24	0.00144676
B3GNT7	1.38	1.13	1.68	0.00146447
SOD2	1.27	1.1	1.48	0.00150229
CA6	0.85	0.77	0.94	0.00152563
CCL4	1.14	1.05	1.23	0.00156596
PKD2	1.2	1.07	1.35	0.00160757
FUS	1.27	1.09	1.46	0.00161309
CTSS	1.66	1.21	2.27	0.00162174
CD70	1.25	1.09	1.43	0.00163797
PRTN3	1.2	1.07	1.35	0.00164738
BTN2A1	1.45	1.15	1.83	0.00170778
PRCP	1.36	1.12	1.65	0.00176369
SCGB3A2	1.1	1.04	1.17	0.00180576
TNFRSF21	1.42	1.14	1.77	0.00186337
MAP2	1.25	1.08	1.43	0.00190448
CDH1	1.25	1.09	1.45	0.00191045
SERPINE1	1.16	1.05	1.27	0.00191839
HLAA	1.41	1.13	1.75	0.0019366
KIF1C	1.3	1.1	1.54	0.00193989
ADGRD1	1.33	1.11	1.6	0.00195366
GUCA2A	1.34	1.11	1.62	0.0020402
ENPP2	1.42	1.14	1.77	0.00205116
SMTN	1.12	1.04	1.2	0.00209452
BCAM	1.47	1.15	1.88	0.00216297
MFAP5	1.28	1.09	1.5	0.00218721
GCNT1	1.31	1.1	1.55	0.002241
INSR	1.84	1.24	2.72	0.00224391
KLRB1	1.29	1.09	1.51	0.00225581
KLK10	1.26	1.09	1.46	0.00226703
ISM1	1.28	1.09	1.51	0.00231126
CD163	1.24	1.08	1.43	0.00232099
PON3	0.74	0.61	0.9	0.00232139
CXCL8	1.13	1.04	1.22	0.00232449
DPY30	1.16	1.05	1.28	0.00247503
RET	0.78	0.67	0.92	0.00249248
SIL1	1.31	1.1	1.55	0.00252112
PGLYRP1	1.24	1.08	1.42	0.00261302
DPP6	0.76	0.64	0.91	0.00262363
TNFAIP2	1.22	1.07	1.4	0.00266239
NCAN	0.79	0.67	0.92	0.00268209
PALM	1.48	1.15	1.91	0.00269848
DNMBP	1.15	1.05	1.27	0.00272146
CCN1	1.14	1.05	1.25	0.00275798
SWAP70	1.29	1.09	1.53	0.00277863
ADAMTS8	0.82	0.72	0.93	0.00280588
IL18	1.21	1.07	1.37	0.00289711
FLRT2	1.39	1.12	1.73	0.00296052
WFIKKN1	0.79	0.68	0.92	0.00296816
HEPH	1.54	1.16	2.05	0.00298806
LETM1	1.21	1.07	1.38	0.00306904
JAM2	1.43	1.13	1.82	0.00309129
ADGRG2	0.7	0.56	0.89	0.00313674
TYMP	1.15	1.05	1.26	0.00314429
PILRB	1.18	1.06	1.32	0.00324095
TXNDC5	1.14	1.04	1.24	0.00324333
MARCO	1.42	1.12	1.78	0.00325862
CD34	0.68	0.52	0.88	0.00327383
IL10	1.11	1.03	1.18	0.00338555
SORT1	1.27	1.08	1.49	0.00343547
INSL4	1.2	1.06	1.36	0.00345569
MILR1	1.19	1.06	1.34	0.00346788
CLEC7A	1.19	1.06	1.34	0.00350719
INSL5	1.11	1.03	1.19	0.00362497
APOA2	1.25	1.07	1.45	0.00365649
EDAR	0.91	0.85	0.97	0.00366746
SCARF1	1.23	1.07	1.41	0.00369621
PPP3R1	1.24	1.07	1.44	0.0037086
ACTN2	1.18	1.05	1.31	0.00374741
LY9	1.35	1.1	1.65	0.00374753
FABP2	1.12	1.04	1.2	0.00383926
BMP6	1.24	1.07	1.44	0.00385796
IL1RL2	0.79	0.67	0.93	0.00389811
IFNG	1.08	1.03	1.14	0.00410456
PHLDB1	1.21	1.06	1.39	0.00424887
GAS6	1.42	1.12	1.81	0.00435801
ADAMTS4	1.33	1.09	1.62	0.00483442
IL1R1	1.45	1.12	1.88	0.00490096
LIFR	1.44	1.12	1.85	0.00491555
COL15A1	1.55	1.14	2.11	0.00493051
ADAM8	1.33	1.09	1.63	0.00495664
DRAXIN	1.22	1.06	1.41	0.00498223
BRK1	1.21	1.06	1.39	0.00498423
SCPEP1	1.23	1.06	1.41	0.00500042
COL5A1	1.27	1.07	1.5	0.00501323
SBSN	1.33	1.09	1.62	0.00506451
CGA	1.13	1.04	1.24	0.00506504
S100A11	1.17	1.05	1.31	0.00514978
PON2	1.28	1.08	1.52	0.00527566
TOMM20	1.13	1.04	1.24	0.00531555
GCHFR	1.2	1.06	1.36	0.00537142
CD93	1.33	1.09	1.63	0.00565002
SELENOP	0.64	0.46	0.88	0.0056509
CANT1	1.52	1.13	2.04	0.00595862
IL12A_IL12B	1.11	1.03	1.2	0.00600666
TMSB10	1.12	1.03	1.22	0.00605105
GGT1	1.18	1.05	1.32	0.00606792
CBLN4	0.77	0.64	0.93	0.00621195
ST3GAL1	1.21	1.05	1.38	0.00628017
FKBP4	1.22	1.06	1.4	0.0063062
CIT	1.22	1.06	1.42	0.00642118
HS6ST1	1.26	1.07	1.49	0.00645479
GHR	0.69	0.53	0.9	0.00659468
KIR2DL2	1.11	1.03	1.2	0.00670669
UBE2L6	1.17	1.04	1.31	0.00674146
MSMB	1.13	1.03	1.23	0.00683932
CPVL	1.23	1.06	1.42	0.00694485
IGF1R	1.45	1.11	1.9	0.00701717
ALDH5A1	1.21	1.05	1.39	0.00713184
RNASE3	1.07	1.02	1.12	0.00713347
VEGFD	1.25	1.06	1.47	0.00788175
CEACAM21	1.1	1.02	1.18	0.00808517
USP28	1.26	1.06	1.49	0.00811393
ITGAV	0.6	0.41	0.88	0.00821624
RTBDN	1.31	1.07	1.59	0.00823177
CA12	1.28	1.07	1.55	0.00825076
AMIGO2	1.43	1.1	1.85	0.0082914
BAIAP2	1.13	1.03	1.24	0.00858813
COX6B1	1.31	1.07	1.61	0.00871546
DMD	1.19	1.04	1.35	0.00872052
QSOX1	1.2	1.05	1.38	0.00877055
DNM3	1.17	1.04	1.33	0.00903377
CWC15	1.14	1.03	1.26	0.00914858
CYB5A	1.12	1.03	1.22	0.00923929
CHGB	1.22	1.05	1.43	0.0092551
GH1	1.05	1.01	1.08	0.00926582
CTSB	1.16	1.04	1.31	0.00941139
PTPN1	1.1	1.02	1.19	0.00974881
HTRA2	1.14	1.03	1.25	0.00993825
B4GAT1	0.71	0.55	0.92	0.00997204

## Sheet: Table 2
Table 2 Pathway enrichment analysis of 636 genes that encode proteins longitudinally associated with combined CVD-endpoint in the UKB.

## Sheet: Table 3
Table 3 The association of proteins with the risk of myocardial infarction (MI) in the UKB.
Protein	HR	95%CI lower	95%CI upper	pval
PLAUR	2.22	1.84	2.68	<1.00e-17
EDA2R	2.13	1.84	2.47	<1.00e-17
WFDC2	2.09	1.83	2.37	<1.00e-17
IGFBP4	1.84	1.62	2.11	<1.00e-17
GDF15	1.78	1.61	1.96	<1.00e-17
MMP12	1.69	1.54	1.85	<1.00e-17
CXCL17	1.53	1.38	1.69	8.882e-16
NPC2	1.88	1.61	2.21	3.775e-15
LAMP3	1.47	1.33	1.62	1.577e-14
VSIG4	1.73	1.5	1.98	1.976e-14
CHGA	1.27	1.19	1.34	2.82e-14
TNFRSF11B	1.95	1.64	2.32	2.975e-14
PGF	2.02	1.68	2.42	3.22e-14
HAVCR1	1.36	1.26	1.47	4.885e-14
NTproBNP	1.2	1.15	1.26	8.038e-14
EFNA4	1.92	1.62	2.28	1.172e-13
FGL1	1.44	1.31	1.59	2.314e-13
TNFRSF10B	1.32	1.23	1.43	3.326e-13
ACVRL1	2.28	1.83	2.85	4.754e-13
RELT	2.11	1.72	2.58	6.79e-13
CHCHD10	1.68	1.46	1.94	7.98e-13
HGF	1.72	1.48	2	9.399e-13
RNASE6	1.69	1.46	1.95	1.412e-12
CHI3L1	1.26	1.18	1.34	1.438e-12
SHISA5	1.92	1.6	2.3	1.708e-12
MSLN	1.35	1.24	1.46	2.975e-12
CD300E	1.6	1.4	1.83	3.491e-12
LGALS9	1.84	1.55	2.19	4.544e-12
ADM	2.22	1.77	2.79	5.139e-12
CDCP1	1.39	1.26	1.52	1.221e-11
TNFRSF1B	1.46	1.31	1.64	1.632e-11
SPON2	1.72	1.47	2.02	1.742e-11
TNFRSF4	1.6	1.4	1.84	2.373e-11
OCLN	1.57	1.38	1.8	4.615e-11
MZB1	1.4	1.27	1.55	5.381e-11
CCL7	1.3	1.2	1.41	5.791e-11
TGFA	1.44	1.29	1.6	5.805e-11
CST3	2.02	1.64	2.5	5.863e-11
TIMP1	1.79	1.5	2.14	6.412e-11
GFRA1	1.94	1.59	2.37	6.825e-11
TNFRSF1A	1.9	1.57	2.31	9.303e-11
CD274	1.61	1.39	1.86	1.043e-10
VWC2	1.62	1.4	1.88	1.172e-10
PIGR	1.59	1.38	1.83	1.216e-10
IL6	1.21	1.14	1.28	1.259e-10
SCARB2	1.81	1.51	2.17	1.916e-10
CNTN1	0.55	0.46	0.66	2.347e-10
ST6GAL1	1.7	1.44	2.01	2.727e-10
LGALS4	1.37	1.24	1.51	3.166e-10
RBFOX3	1.54	1.35	1.76	3.298e-10
TNFRSF6B	1.33	1.22	1.45	3.971e-10
HAVCR2	1.66	1.41	1.94	4.422e-10
TNFRSF9	1.42	1.27	1.59	5.947e-10
EGFR	0.35	0.25	0.49	6.525e-10
LILRA5	1.69	1.43	2	8.57e-10
IFI30	1.62	1.39	1.88	8.825e-10
AMBP	2.42	1.82	3.21	1.023e-09
GAST	1.14	1.09	1.19	1.171e-09
LRG1	2.05	1.63	2.59	1.247e-09
CXCL16	2.02	1.61	2.53	1.418e-09
CD302	1.72	1.44	2.05	1.582e-09
TFF3	1.39	1.25	1.55	1.939e-09
ASGR1	1.71	1.43	2.04	2.927e-09
CD74	1.6	1.37	1.88	2.963e-09
REN	1.23	1.15	1.31	3.129e-09
PRSS8	1.49	1.3	1.69	3.261e-09
COL18A1	2.12	1.65	2.72	3.42e-09
EFNA1	1.82	1.49	2.23	5.457e-09
ADGRG2	0.58	0.48	0.7	6.281e-09
SEL1L	1.49	1.3	1.71	6.457e-09
REG4	1.37	1.23	1.53	7.195e-09
SPINK1	1.48	1.29	1.69	7.331e-09
TNFRSF10A	1.55	1.34	1.81	7.46e-09
CD27	1.47	1.29	1.67	9.924e-09
TREM2	1.34	1.21	1.48	1.022e-08
MRC1	1.88	1.51	2.33	1.06e-08
TNFRSF12A	1.58	1.35	1.84	1.184e-08
RNASE1	1.99	1.57	2.52	1.213e-08
LILRB4	1.44	1.27	1.63	1.293e-08
KLK4	1.26	1.16	1.36	1.323e-08
PTGDS	1.68	1.4	2	1.546e-08
LTBP2	1.61	1.36	1.9	3.442e-08
REG3A	1.26	1.16	1.37	3.709e-08
FSTL3	1.65	1.38	1.97	3.847e-08
CSF1	1.78	1.45	2.18	3.973e-08
PSAP	1.67	1.39	2	4.282e-08
NUCB2	1.49	1.29	1.72	4.698e-08
IL19	1.22	1.14	1.31	5.04e-08
TNF	1.37	1.22	1.54	5.552e-08
COL6A3	1.6	1.35	1.89	5.92e-08
B2M	1.42	1.25	1.61	6.951e-08
SPP1	1.39	1.23	1.56	6.979e-08
SORCS2	1.56	1.33	1.84	7.471e-08
MSR1	1.39	1.23	1.57	7.636e-08
IL15	1.52	1.31	1.77	8.276e-08
MMP7	1.38	1.23	1.55	9.04e-08
AREG	1.39	1.23	1.58	9.938e-08
OSM	1.23	1.14	1.33	1.011e-07
HLAE	1.66	1.38	2	1.017e-07
NECTIN2	1.65	1.37	1.98	1.228e-07
VWA1	1.41	1.24	1.6	1.307e-07
KRT19	1.23	1.14	1.33	1.417e-07
FABP1	1.16	1.1	1.23	1.43e-07
CEACAM6	1.39	1.23	1.57	1.447e-07
MMP3	1.34	1.2	1.5	1.469e-07
LAYN	1.57	1.33	1.86	1.557e-07
MDK	1.29	1.17	1.41	1.593e-07
ADAMTS13	0.55	0.44	0.69	1.665e-07
PTN	1.33	1.2	1.48	1.884e-07
EPHA2	1.6	1.34	1.91	1.938e-07
CD83	1.5	1.29	1.75	1.948e-07
SFRP1	1.36	1.21	1.53	1.993e-07
CHRDL1	1.62	1.35	1.94	2.066e-07
SIGLEC1	1.41	1.24	1.6	2.276e-07
CD14	1.42	1.24	1.62	2.39e-07
NEFL	1.36	1.21	1.53	2.407e-07
INHBB	1.38	1.22	1.56	2.512e-07
PLAT	1.33	1.19	1.48	2.723e-07
LGMN	1.47	1.27	1.7	2.77e-07
NPDC1	1.6	1.34	1.92	3.106e-07
IL1RN	1.27	1.16	1.39	3.269e-07
TFF1	1.18	1.11	1.26	3.295e-07
NBL1	1.79	1.43	2.24	3.378e-07
TNFRSF14	1.59	1.33	1.9	3.86e-07
LRIG1	1.49	1.28	1.74	3.966e-07
PTPRN2	1.57	1.32	1.86	3.977e-07
SFTPA2	1.29	1.17	1.42	3.984e-07
ANXA10	1.17	1.1	1.25	4.487e-07
C9	1.35	1.2	1.52	4.798e-07
CCL3	1.21	1.12	1.3	5.182e-07
LAIR1	1.43	1.24	1.64	5.381e-07
CCL22	1.29	1.17	1.43	5.415e-07
SEPTIN8	1.57	1.32	1.88	5.494e-07
IGFBP7	1.49	1.27	1.74	6.07e-07
SMPD1	1.31	1.18	1.46	6.096e-07
COLEC12	1.79	1.42	2.25	6.682e-07
DDAH1	1.34	1.19	1.5	6.815e-07
TFF2	1.26	1.15	1.38	6.973e-07
CCL18	1.19	1.11	1.27	6.978e-07
AGRN	1.49	1.27	1.75	7.239e-07
NPPB	1.11	1.07	1.16	7.257e-07
REG1A	1.3	1.17	1.45	7.397e-07
NTRK2	0.58	0.46	0.72	7.519e-07
RSPO3	1.66	1.36	2.03	7.728e-07
GPR37	1.25	1.14	1.37	8.45e-07
RARRES2	1.32	1.18	1.48	8.507e-07
CKAP4	1.61	1.33	1.95	8.745e-07
CXCL13	1.2	1.11	1.28	8.891e-07
CXCL9	1.21	1.12	1.3	1.097e-06
IL2RA	1.37	1.21	1.55	1.104e-06
TNFRSF17	1.47	1.26	1.72	1.132e-06
CD80	1.54	1.29	1.84	1.178e-06
CXCL10	1.2	1.12	1.3	1.178e-06
TNFSF13	1.63	1.34	1.98	1.226e-06
PHOSPHO1	1.57	1.31	1.88	1.33e-06
CLEC4D	1.24	1.14	1.35	1.413e-06
NECTIN4	1.53	1.29	1.82	1.47e-06
ITGA11	0.67	0.57	0.79	1.857e-06
ADAMTS8	0.75	0.67	0.84	2.025e-06
DLL1	1.58	1.31	1.91	2.251e-06
RSPO1	1.45	1.24	1.69	2.319e-06
TNFRSF19	1.56	1.3	1.88	2.56e-06
LRRN1	0.71	0.62	0.82	2.562e-06
TNFRSF8	1.32	1.18	1.48	2.653e-06
IL18BP	1.51	1.27	1.8	2.937e-06
FAM3C	1.6	1.31	1.95	2.965e-06
VSIG2	1.26	1.14	1.39	3.494e-06
FGA	1.62	1.32	1.98	3.688e-06
SERPIND1	1.7	1.36	2.13	4.319e-06
CD59	1.85	1.42	2.4	4.588e-06
CHGB	1.38	1.2	1.59	4.681e-06
PIK3IP1	1.65	1.33	2.05	4.684e-06
MMP9	1.23	1.13	1.35	5.003e-06
IMMT	1.34	1.18	1.52	5.015e-06
FURIN	1.47	1.25	1.74	5.034e-06
RBP2	1.17	1.1	1.26	5.385e-06
POF1B	1.33	1.17	1.5	5.484e-06
GLA	1.46	1.24	1.72	5.499e-06
TIMP4	1.36	1.19	1.56	5.725e-06
HYAL1	1.71	1.36	2.16	5.803e-06
CCL11	1.4	1.21	1.61	5.913e-06
CCL15	1.32	1.17	1.49	5.938e-06
LY96	1.38	1.2	1.59	6.061e-06
FCAR	1.29	1.15	1.44	6.481e-06
CFH	1.94	1.45	2.6	7.017e-06
EFEMP1	1.49	1.25	1.78	7.069e-06
TAFA5	1.46	1.24	1.73	7.255e-06
PCSK9	1.37	1.19	1.57	7.444e-06
NPL	1.36	1.19	1.56	7.839e-06
CEACAM5	1.21	1.11	1.31	7.928e-06
FAM20A	1.61	1.31	1.99	8.14e-06
CLEC5A	1.5	1.25	1.78	8.268e-06
IL10	1.14	1.08	1.21	9.078e-06
TPP1	1.28	1.15	1.43	9.411e-06
CNTN5	0.71	0.61	0.83	9.771e-06
PRAP1	1.48	1.24	1.76	9.942e-06
CRELD1	1.47	1.24	1.75	1.055e-05
RNF149	1.56	1.28	1.91	1.058e-05
ALDH3A1	1.17	1.09	1.25	1.12e-05
TRIAP1	1.21	1.11	1.31	1.194e-05
FOLR1	1.52	1.26	1.84	1.437e-05
TFPI	1.44	1.22	1.7	1.441e-05
FABP3	1.3	1.16	1.47	1.599e-05
AGR2	1.13	1.07	1.19	1.693e-05
CGA	1.19	1.1	1.29	1.89e-05
CXCL12	1.34	1.17	1.53	1.894e-05
SPON1	1.42	1.21	1.67	1.927e-05
FUS	1.31	1.16	1.49	2.192e-05
CTSD	1.31	1.15	1.48	2.215e-05
NID1	1.36	1.18	1.57	2.247e-05
ITIH4	1.63	1.3	2.05	2.302e-05
ACTA2	1.27	1.14	1.42	2.335e-05
TGFBR2	1.44	1.22	1.71	2.372e-05
SMOC2	1.37	1.19	1.59	2.589e-05
MAD1L1	1.21	1.11	1.33	2.615e-05
TNFSF14	1.22	1.11	1.34	2.673e-05
TNXB	0.64	0.52	0.79	2.714e-05
CFB	1.54	1.26	1.88	2.813e-05
CCL17	1.13	1.07	1.2	2.977e-05
ADA2	1.31	1.15	1.48	3.008e-05
RRM2	1.21	1.11	1.32	3.187e-05
STC1	1.28	1.14	1.44	3.422e-05
CAPG	1.21	1.11	1.32	3.562e-05
ORM1	1.93	1.41	2.63	3.649e-05
CTSZ	1.44	1.21	1.71	3.785e-05
ENPP6	0.69	0.58	0.82	4.158e-05
NTRK3	0.58	0.44	0.75	4.163e-05
IL1B	1.2	1.1	1.3	4.224e-05
ASGR2	1.66	1.3	2.11	4.252e-05
TFPI2	1.25	1.12	1.39	4.267e-05
BCAT1	1.46	1.22	1.76	4.363e-05
CLMP	1.77	1.34	2.32	4.479e-05
TNFSF11	0.83	0.76	0.91	4.547e-05
SPINK4	1.19	1.09	1.29	4.589e-05
PLA2G2A	1.19	1.1	1.3	4.856e-05
CLEC6A	1.27	1.13	1.42	5.009e-05
MMP10	1.21	1.1	1.32	5.268e-05
IL15RA	1.39	1.19	1.63	5.343e-05
MMP8	1.16	1.08	1.24	5.535e-05
NT5C1A	1.41	1.19	1.66	5.667e-05
SELP	1.21	1.1	1.34	5.974e-05
CFI	1.96	1.41	2.73	6.05e-05
SCPEP1	1.29	1.14	1.46	6.166e-05
LY6D	1.35	1.16	1.56	6.699e-05
LONP1	1.16	1.08	1.24	7.124e-05
IGSF8	1.42	1.19	1.69	7.253e-05
S100A12	1.16	1.08	1.24	7.29e-05
HNMT	1.26	1.12	1.42	7.547e-05
GUCA2A	1.41	1.19	1.67	7.62e-05
ULBP2	1.35	1.16	1.56	7.738e-05
IGDCC4	0.63	0.5	0.79	7.75e-05
ACE2	1.22	1.1	1.34	7.762e-05
PI3	1.21	1.1	1.34	8.151e-05
BNIP3L	1.31	1.14	1.5	8.277e-05
SIAE	1.26	1.12	1.41	8.305e-05
MSTN	0.81	0.72	0.9	8.468e-05
DTNB	1.32	1.15	1.51	8.71e-05
CD99L2	1.6	1.26	2.02	8.779e-05
NOS1	1.22	1.1	1.35	9.348e-05
BST2	1.21	1.1	1.33	9.561e-05
ITIH3	1.33	1.15	1.54	0.00010121
APP	1.17	1.08	1.27	0.00010192
CFHR5	1.38	1.17	1.62	0.00010614
GOLM2	1.51	1.23	1.86	0.00010946
LETM1	1.24	1.11	1.39	0.00011672
MAP2	1.27	1.12	1.43	0.00011823
SERPINE1	1.18	1.08	1.28	0.00011877
ARAF	1.18	1.08	1.29	0.00012161
GM2A	1.32	1.14	1.52	0.00012659
WFIKKN1	0.77	0.67	0.88	0.00012768
GH1	1.06	1.03	1.1	0.00012908
BCAN	0.73	0.62	0.86	0.00013062
ZBTB17	1.24	1.11	1.39	0.00013229
FSTL1	1.7	1.29	2.24	0.00014524
DSC2	1.38	1.17	1.62	0.00015016
MCEMP1	1.14	1.07	1.22	0.00015483
EDN1	1.54	1.23	1.93	0.00015593
SCRG1	1.54	1.23	1.92	0.00015636
CD40	1.22	1.1	1.36	0.00015742
CD79B	1.26	1.12	1.43	0.00015853
CLEC3B	0.54	0.39	0.75	0.00016218
ECHS1	1.14	1.06	1.21	0.0001632
A1BG	2.09	1.42	3.08	0.00017209
RAB6A	0.78	0.69	0.89	0.0001733
ITGAV	0.53	0.38	0.74	0.00017338
TNFRSF11A	1.32	1.14	1.53	0.00017404
YAP1	1.6	1.25	2.04	0.00017913
CALCB	1.31	1.14	1.5	0.0001879
SCG2	1.4	1.18	1.68	0.00018836
ICAM1	1.42	1.18	1.7	0.00019129
SERPINA3	2.02	1.39	2.91	0.00019338
CRHBP	1.47	1.2	1.8	0.00019345
SERPINA11	1.28	1.13	1.46	0.00019548
ACP5	1.37	1.16	1.61	0.00019663
TCN2	1.37	1.16	1.62	0.00020152
CCN3	1.36	1.15	1.59	0.00020348
TMSB10	1.15	1.07	1.23	0.00020638
TXNDC5	1.16	1.07	1.25	0.00021254
CCL23	1.29	1.13	1.47	0.00021737
MECR	1.14	1.06	1.22	0.00022149
SLMAP	1.15	1.07	1.23	0.00022416
LCN2	1.3	1.13	1.5	0.0002324
NMI	1.17	1.08	1.27	0.0002355
CTSS	1.68	1.27	2.21	0.00023579
ANGPT2	1.31	1.13	1.51	0.0002433
TNC	1.23	1.1	1.37	0.0002453
GRN	1.51	1.21	1.88	0.00025257
CTHRC1	1.49	1.2	1.85	0.00025506
CXCL11	1.13	1.06	1.2	0.00026572
CIT	1.26	1.11	1.43	0.00027251
JAM3	1.25	1.11	1.4	0.00029077
KLK11	1.34	1.14	1.57	0.00029424
SERPING1	1.88	1.34	2.65	0.00030493
REG1B	1.18	1.08	1.3	0.00030541
CALCOCO2	1.16	1.07	1.26	0.00030798
SIGLEC7	1.43	1.18	1.73	0.00031244
P4HB	1.29	1.12	1.49	0.00031337
BRK1	1.24	1.1	1.4	0.00032445
HSPG2	1.52	1.21	1.91	0.00032979
FAP	0.7	0.57	0.85	0.00033605
DUT	1.12	1.05	1.19	0.00033923
DRAXIN	1.26	1.11	1.44	0.00034235
F9	1.74	1.28	2.35	0.0003587
OXCT1	1.18	1.08	1.29	0.00036034
PILRA	1.28	1.12	1.46	0.00036582
IDUA	1.24	1.1	1.4	0.00037402
GCHFR	1.24	1.1	1.39	0.00039122
RNASE10	1.25	1.11	1.42	0.0003947
TOMM20	1.15	1.07	1.25	0.00039618
ALPP	1.09	1.04	1.14	0.00039986
RNASE4	1.52	1.21	1.92	0.00040275
FAS	1.27	1.11	1.45	0.00040605
ZNRD2	1.17	1.07	1.28	0.00040644
RNASET2	1.44	1.18	1.76	0.00041145
DNM3	1.21	1.09	1.34	0.00042693
CBLN4	0.74	0.62	0.87	0.00042851
LTBR	1.42	1.17	1.73	0.00043146
GALNT2	0.69	0.56	0.85	0.00044399
FGF23	1.18	1.08	1.3	0.00045547
CA6	0.85	0.78	0.93	0.00047204
TXNDC15	1.41	1.16	1.71	0.00047275
BPIFB2	1.18	1.07	1.29	0.00047578
CEACAM8	1.21	1.09	1.35	0.00048389
PALM2	1.34	1.14	1.58	0.00048746
HS6ST2	1.39	1.16	1.68	0.00049527
CD1C	0.69	0.56	0.85	0.00051374
ATXN2L	1.23	1.09	1.38	0.00051925
CRIM1	1.61	1.23	2.11	0.00052188
CTSL	1.48	1.18	1.84	0.00052201
C1S	1.71	1.26	2.32	0.00053524
PKD2	1.2	1.08	1.33	0.00053898
SERPINA1	3.42	1.7	6.87	0.00054634
OSCAR	1.33	1.13	1.57	0.00055004
NPR1	0.72	0.59	0.87	0.00056033
HJV	1.26	1.1	1.44	0.00056558
EPHB4	1.48	1.19	1.86	0.00057241
VEGFA	1.17	1.07	1.28	0.00057364
CTF1	1.12	1.05	1.19	0.00058059
ST3GAL1	1.22	1.09	1.37	0.00061922
SPINT2	1.27	1.11	1.46	0.00062282
FASLG	0.78	0.67	0.9	0.00062893
LMNB2	1.47	1.18	1.84	0.00063074
VWF	1.13	1.06	1.22	0.00064285
RBP7	1.18	1.07	1.29	0.00064625
CDK1	1.36	1.14	1.62	0.00065348
POLR2F	1.26	1.1	1.44	0.00066111
COCH	1.26	1.1	1.43	0.00066524
IL7R	0.84	0.76	0.93	0.00067054
FCN1	1.24	1.09	1.4	0.00071048
TGFB1	1.26	1.1	1.45	0.00071287
VSIR	1.16	1.06	1.26	0.00074478
DPY30	1.16	1.06	1.26	0.00079184
CSTB	1.24	1.09	1.41	0.00079328
IGFBP6	1.42	1.16	1.74	0.0008216
FABP4	1.21	1.08	1.35	0.00083075
BAG4	1.22	1.09	1.38	0.00083654
FUT3_FUT5	1.22	1.09	1.37	0.00083916
LPA	1.06	1.03	1.1	0.00084659
ESAM	1.33	1.12	1.57	0.00085994
B4GALT1	1.4	1.15	1.71	0.00086766
CCL5	1.1	1.04	1.16	0.00087492
DMD	1.2	1.08	1.34	0.00087846
LEG1	1.17	1.07	1.28	0.00088188
CLEC1B	1.1	1.04	1.16	0.00088385
MPHOSPH8	1.13	1.05	1.21	0.00088495
CLEC7A	1.2	1.08	1.33	0.00094312
BSG	1.61	1.21	2.14	0.00098578
FGF21	1.08	1.03	1.13	0.00100116
PTGES2	1.21	1.08	1.36	0.00102117
DNMBP	1.15	1.06	1.25	0.00103108
FUT8	1.17	1.06	1.28	0.00103311
STX8	1.19	1.07	1.33	0.00106685
DNAJB14	1.17	1.06	1.28	0.00106776
CRYBB1	1.17	1.07	1.29	0.00108552
ISM1	1.26	1.1	1.44	0.00108737
CWC15	1.16	1.06	1.27	0.00109557
SDC1	1.25	1.09	1.43	0.00110535
CALCA	1.15	1.06	1.25	0.00111455
WIF1	1.3	1.11	1.52	0.00111732
APCS	1.41	1.15	1.74	0.00111823
SCGB3A1	1.5	1.18	1.92	0.00115062
MIA	1.29	1.11	1.5	0.00115581
DPP7	1.16	1.06	1.27	0.0011627
INHBC	1.27	1.1	1.46	0.00116519
GADD45GIP1	1.21	1.08	1.36	0.0011656
HSPB6	1.26	1.1	1.46	0.00118845
GBP1	1.17	1.06	1.29	0.0011944
IGFBP2	1.16	1.06	1.27	0.00121987
MMP1	1.11	1.04	1.18	0.00122399
MRPL58	1.14	1.05	1.24	0.00125312
MLN	1.11	1.04	1.18	0.00126729
SCARF1	1.23	1.08	1.39	0.00126946
HPSE	1.12	1.05	1.2	0.00127623
LRTM2	0.65	0.5	0.85	0.001318
COL9A2	1.22	1.08	1.37	0.00131999
TIGAR	1.2	1.07	1.34	0.00136527
PDGFB	1.11	1.04	1.18	0.00137344
TNFSF13B	1.35	1.12	1.63	0.00137369
HMGCL	1.22	1.08	1.38	0.00142585
IL17C	1.12	1.05	1.21	0.00143531
ASAH1	1.22	1.08	1.37	0.00143732
PHLDB1	1.21	1.08	1.37	0.00146333
BCL2L11	1.25	1.09	1.43	0.00146769
CX3CL1	1.31	1.11	1.55	0.00147053
THPO	1.25	1.09	1.44	0.00148357
AFP	0.87	0.8	0.95	0.00150482
PENK	1.41	1.14	1.75	0.00152175
TOR1AIP1	1.18	1.07	1.32	0.00152728
NOS3	1.17	1.06	1.28	0.00154014
CLEC10A	1.28	1.1	1.5	0.00154086
SUSD2	1.34	1.12	1.6	0.00157182
NHLRC3	1.41	1.14	1.75	0.00158467
PRTN3	1.18	1.07	1.31	0.00159081
MELTF	0.71	0.57	0.88	0.00160472
SIGLEC8	1.26	1.09	1.45	0.00161123
DECR1	1.1	1.04	1.16	0.00161182
CD4	1.32	1.11	1.57	0.00161873
LIF	1.17	1.06	1.28	0.00162697
VTI1A	1.18	1.06	1.31	0.0016544
IFNL1	1.21	1.07	1.36	0.00165455
FABP2	1.11	1.04	1.19	0.00168793
TXN	1.23	1.08	1.4	0.00170989
NFU1	1.1	1.04	1.17	0.00171413
NEK7	1.13	1.05	1.22	0.00172012
FST	1.19	1.07	1.33	0.00173232
IL18R1	1.3	1.1	1.53	0.00174251
LBR	1.12	1.04	1.2	0.00174945
UBE2L6	1.17	1.06	1.3	0.00175096
TIMP3	1.07	1.02	1.11	0.00183528
DEFB4A_DEFB4B	1.06	1.02	1.1	0.0018459
MPO	1.19	1.07	1.33	0.00184665
CEACAM21	1.1	1.04	1.17	0.00185794
PTPN1	1.11	1.04	1.19	0.00188485
DEFA1_DEFA1B	1.17	1.06	1.29	0.00190449
TRIM24	1.16	1.06	1.27	0.00193388
VEGFB	1.42	1.14	1.78	0.00194671
CD300A	1.41	1.13	1.76	0.00198231
MAMDC2	1.33	1.11	1.59	0.00202695
OGN	1.25	1.08	1.44	0.00205935
CXCL8	1.12	1.04	1.2	0.00208576
CD99	1.58	1.18	2.11	0.00208702
UMOD	0.86	0.77	0.94	0.00208788
C8B	1.39	1.13	1.72	0.00214206
GFRAL	0.84	0.76	0.94	0.00215481
TNFAIP2	1.2	1.07	1.35	0.00215964
FGFBP2	0.81	0.71	0.93	0.00216462
NCR1	1.27	1.09	1.47	0.00216505
HPGDS	0.79	0.68	0.92	0.00216829
CCL8	1.15	1.05	1.26	0.00229298
MOCS2	1.16	1.05	1.27	0.00231667
CRIP2	1.27	1.09	1.47	0.00232469
CCN4	1.23	1.08	1.4	0.00233807
DPP4	0.74	0.61	0.9	0.00236588
SMNDC1	1.14	1.05	1.25	0.00238424
MTDH	1.11	1.04	1.19	0.00239029
ERMAP	1.25	1.08	1.45	0.00240141
CD70	1.21	1.07	1.37	0.00240977
TAP1	1.16	1.05	1.27	0.00243991
IL10RA	1.14	1.05	1.23	0.00245357
ARSA	1.2	1.07	1.35	0.00249862
SPART	1.13	1.04	1.23	0.00250943
SNX5	1.35	1.11	1.65	0.00251542
MANSC1	1.36	1.11	1.67	0.00252417
GLB1	1.22	1.07	1.39	0.00254621
NUDT16	1.12	1.04	1.2	0.00255068
CKMT1A_CKMT1B	1.14	1.05	1.24	0.00256496
L3HYPDH	1.11	1.04	1.19	0.0026174
IGFBP1	1.07	1.02	1.12	0.00262866
FABP5	1.13	1.04	1.22	0.00263479
CCL28	1.15	1.05	1.25	0.00264278
WFDC12	1.14	1.05	1.24	0.00267703
IFNLR1	1.24	1.08	1.42	0.00270928
MSMB	1.13	1.04	1.22	0.00271483
SMOC1	1.29	1.09	1.53	0.00273547
MYLPF	1.18	1.06	1.32	0.00276321
EIF2S2	1.24	1.08	1.43	0.00280257
LRCH4	1.15	1.05	1.26	0.00281689
TEK	0.69	0.54	0.88	0.00281754
ANG	1.28	1.09	1.51	0.00286431
PTK7	1.25	1.08	1.45	0.00287848
ARHGEF5	1.13	1.04	1.23	0.00287849
SWAP70	1.27	1.09	1.49	0.00289068
CLEC11A	1.19	1.06	1.33	0.00293546
SMTN	1.1	1.03	1.17	0.0029484
BPIFB1	1.14	1.05	1.25	0.00296708
CCDC134	1.2	1.06	1.35	0.00298874
ZNRF4	1.18	1.06	1.31	0.00304606
CTSH	1.12	1.04	1.2	0.00306629
GBA	1.19	1.06	1.33	0.00309925
EGLN1	1.13	1.04	1.23	0.00310194
PRG2	1.2	1.06	1.36	0.00310484
CD300C	1.27	1.09	1.5	0.00312639
IFIT3	1.26	1.08	1.46	0.00320187
AP1G2	1.12	1.04	1.21	0.00323863
IL10RB	1.32	1.1	1.59	0.00326065
ATP5IF1	1.08	1.03	1.13	0.00330694
MATN3	1.29	1.09	1.52	0.00332426
ADGRF5	1.41	1.12	1.77	0.00333482
FLT3	0.75	0.62	0.91	0.00344646
GIGYF2	1.13	1.04	1.22	0.00345051
PRDX3	1.12	1.04	1.21	0.0034614
PRCP	1.29	1.09	1.53	0.00347769
IL1RL1	1.19	1.06	1.34	0.00348267
CD63	1.18	1.06	1.32	0.00354143
NID2	1.11	1.04	1.2	0.00355785
MPIG6B	1.12	1.04	1.21	0.00357046
GRPEL1	1.14	1.04	1.25	0.00361923
THBS4	0.84	0.74	0.94	0.00365834
CD38	1.34	1.1	1.63	0.00368685
SCGN	1.2	1.06	1.35	0.00375219
TPK1	1.4	1.11	1.75	0.00376171
CYB5R2	1.17	1.05	1.31	0.00376694
CR2	0.84	0.75	0.95	0.00378434
TMEM106A	1.13	1.04	1.24	0.00379205
PECR	1.34	1.1	1.62	0.00379864
VNN2	1.2	1.06	1.35	0.0038061
KIF1C	1.26	1.08	1.47	0.00382231
IL22RA1	1.18	1.06	1.32	0.00382714
CCL20	1.09	1.03	1.15	0.0038837
GIPC2	1.35	1.1	1.65	0.00393849
LTBP3	1.15	1.05	1.26	0.00393944
FGFR2	1.43	1.12	1.82	0.00397214
ZFYVE19	1.11	1.03	1.19	0.003983
IL36G	1.13	1.04	1.23	0.00401331
RTN4IP1	1.11	1.03	1.18	0.00401751
AIFM1	1.08	1.02	1.14	0.00402308
FNTA	1.27	1.08	1.5	0.00417716
LPO	1.14	1.04	1.25	0.00421633
PYY	1.1	1.03	1.17	0.00422603
VEGFC	1.15	1.05	1.27	0.00426291
CD7	1.23	1.07	1.42	0.00428858
APOA2	1.22	1.06	1.4	0.00433699
PDCD1	1.2	1.06	1.36	0.00435921
ITGAM	0.78	0.65	0.92	0.0043673
PPP1R14A	1.12	1.04	1.21	0.00439168
EFCAB2	1.28	1.08	1.51	0.00446252
PTPRB	1.36	1.1	1.69	0.00451304
VSTM1	1.16	1.05	1.29	0.00453915
PQBP1	1.13	1.04	1.23	0.00457395
KLK14	1.18	1.05	1.32	0.00458723
OTUD7B	1.15	1.04	1.27	0.0046673
USP25	1.13	1.04	1.23	0.00467193
SLAMF7	1.14	1.04	1.25	0.00467951
ESYT2	1.11	1.03	1.2	0.00472733
PLA2G15	1.33	1.09	1.63	0.00473936
CPXM1	1.12	1.03	1.21	0.0048114
SELE	1.17	1.05	1.3	0.00484099
RTBDN	1.3	1.08	1.56	0.00484707
CASP1	1.11	1.03	1.2	0.00484872
BMPER	1.47	1.12	1.93	0.00493587
ITGA5	1.37	1.1	1.7	0.0049747
CCN5	1.23	1.07	1.43	0.00497859
TSPAN7	0.89	0.83	0.97	0.00498644
CCL25	1.17	1.05	1.31	0.00503672
GIP	1.18	1.05	1.32	0.00506248
PLTP	0.79	0.66	0.93	0.00506488
EPO	1.1	1.03	1.18	0.00507441
TNNI3	1.1	1.03	1.18	0.00508793
MCFD2	1.19	1.05	1.35	0.00511418
CCN1	1.12	1.03	1.21	0.00511958
FGF3	0.7	0.55	0.9	0.0051972
STAT2	1.12	1.03	1.22	0.00531534
SCAMP3	1.09	1.03	1.17	0.00542421
TPR	1.16	1.05	1.29	0.00545178
ATOX1	1.12	1.03	1.21	0.00548835
HCLS1	1.15	1.04	1.27	0.00548969
MICB_MICA	1.06	1.02	1.1	0.00550498
SUSD1	1.18	1.05	1.32	0.0055443
HEPACAM2	0.81	0.7	0.94	0.00554887
PZP	1.21	1.06	1.38	0.00555758
F2R	1.14	1.04	1.26	0.00557471
FAM3B	1.26	1.07	1.48	0.00557627
XCL1	1.14	1.04	1.25	0.00558098
ADAM9	1.35	1.09	1.68	0.00564087
DAAM1	1.11	1.03	1.2	0.00567182
ANGPTL4	1.2	1.05	1.36	0.00568247
SPRY2	1.09	1.02	1.15	0.00568957
HSPA2	1.26	1.07	1.49	0.0057009
EGF	1.08	1.02	1.14	0.0057882
EDIL3	1.23	1.06	1.43	0.00581482
SEPTIN3	1.12	1.03	1.21	0.00582802
LMOD1	1.28	1.07	1.52	0.00586452
DKK4	1.18	1.05	1.32	0.00598905
CFD	1.51	1.13	2.03	0.00600342
ITGB1BP2	1.07	1.02	1.13	0.00600895
CD200R1	0.8	0.68	0.94	0.0060747
METAP1D	1.1	1.03	1.17	0.00610664
COMMD1	1.15	1.04	1.28	0.00623187
ELOA	1.13	1.03	1.23	0.00637826
LAP3	1.16	1.04	1.3	0.00643053
OSMR	1.46	1.11	1.92	0.00644539
IL17A	1.17	1.05	1.31	0.00645848
IL18	1.18	1.05	1.32	0.0065106
SCGB1A1	0.87	0.79	0.96	0.00651355
SLC39A14	1.23	1.06	1.44	0.00661643
TDRKH	1.09	1.02	1.16	0.00664269
NDUFB7	1.1	1.03	1.18	0.00671934
WNT9A	1.31	1.08	1.6	0.00672043
PPIB	1.08	1.02	1.15	0.00676653
PRKAB1	1.14	1.04	1.26	0.00689593
EPHB6	1.28	1.07	1.54	0.00690881
QPCT	1.32	1.08	1.62	0.00703015
AP3B1	1.12	1.03	1.21	0.00705262
REEP4	1.14	1.04	1.25	0.00706004
BTC	1.1	1.03	1.18	0.00709442
SERPINF1	1.41	1.1	1.8	0.00711869
TIGIT	1.23	1.06	1.43	0.00717609
PLXNA4	1.1	1.03	1.17	0.00719816
FCGR2A	1.15	1.04	1.27	0.00731724
PGLYRP1	1.19	1.05	1.34	0.00732043
TXLNA	1.09	1.02	1.16	0.00734403
CKB	1.16	1.04	1.3	0.00743287
RABEP1	1.12	1.03	1.21	0.0074386
ARSB	1.14	1.04	1.26	0.00756367
HSPB1	1.12	1.03	1.22	0.00771348
B3GNT7	1.27	1.07	1.52	0.00771519
ACHE	0.77	0.63	0.93	0.00786395
TP53I3	1.18	1.04	1.33	0.00801051
PRKAR1A	1.09	1.02	1.17	0.00802678
SCGB3A2	1.08	1.02	1.15	0.00802819
BTNL10	0.77	0.63	0.93	0.00809198
LBP	1.14	1.03	1.25	0.00811295
VAMP8	1.1	1.03	1.19	0.00816262
FIS1	1.1	1.02	1.18	0.00821041
LCN15	1.13	1.03	1.25	0.0082705
AARSD1	1.14	1.03	1.25	0.00828474
CNTN4	0.73	0.58	0.92	0.008315
C7	1.32	1.07	1.62	0.00837424
PER3	1.07	1.02	1.13	0.00844837
CEP170	1.11	1.03	1.21	0.00846481
MYBPC2	1.1	1.02	1.18	0.00858505
CCL4	1.1	1.03	1.19	0.00859962
FXN	1.1	1.03	1.19	0.00861091
IL22	1.12	1.03	1.23	0.00877103
ENDOU	0.84	0.74	0.96	0.00878904
XG	1.27	1.06	1.53	0.00891487
PGA4	1.12	1.03	1.23	0.00892422
KIR2DL3	1.1	1.02	1.18	0.00895045
CEP20	1.1	1.02	1.18	0.00909236
STXBP1	1.12	1.03	1.21	0.00917239
SORBS1	1.19	1.04	1.36	0.00917527
ACP6	1.12	1.03	1.22	0.00917609
SNAP29	1.08	1.02	1.15	0.00923782
RPL14	1.21	1.05	1.4	0.00926635
SFTPA1	1.12	1.03	1.23	0.00933736
CD46	1.29	1.06	1.56	0.00936277
OPLAH	1.13	1.03	1.24	0.00941879
SELENOP	0.69	0.52	0.91	0.00948438
GPI	1.19	1.04	1.35	0.00952648
EIF4G1	1.08	1.02	1.14	0.00955844
IGFBPL1	1.23	1.05	1.44	0.00962417
OLR1	1.12	1.03	1.22	0.00963304
PDZD2	1.14	1.03	1.26	0.0098321
IL4R	1.21	1.05	1.41	0.00984208
PRKG1	1.07	1.02	1.13	0.00988455
THBS2	1.2	1.04	1.37	0.00992428
GOLGA3	1.11	1.03	1.2	0.00999267
ATG16L1	1.1	1.02	1.18	0.0100138
LGALS8	1.12	1.03	1.22	0.0102466
ENTR1	1.14	1.03	1.26	0.0102546
CCL14	1.2	1.04	1.37	0.0103404
HEG1	1.36	1.08	1.73	0.0103909
CACYBP	1.09	1.02	1.16	0.0103967
RASSF2	1.12	1.03	1.21	0.0103988
WASHC3	1.11	1.02	1.2	0.0105523
CSF3	1.16	1.03	1.29	0.0105546
PLIN3	1.17	1.04	1.33	0.0106152
DNAJC6	1.1	1.02	1.19	0.0106644
NOMO1	1.36	1.07	1.72	0.0106908
STX4	1.11	1.03	1.21	0.0106975
IGLC2	1.31	1.06	1.6	0.0107234
FKBP5	1.08	1.02	1.15	0.0108357
CDC42BPB	1.08	1.02	1.15	0.0109507
IGLON5	1.08	1.02	1.15	0.0109776
CD69	1.09	1.02	1.16	0.0109858
CCL16	1.15	1.03	1.29	0.0110025
MTUS1	1.15	1.03	1.28	0.01101
WFDC1	1.14	1.03	1.27	0.01118
TBCC	1.09	1.02	1.17	0.011185
BTN2A1	1.32	1.06	1.64	0.0114369
TSLP	1.11	1.02	1.21	0.0114526
SNAP25	1.19	1.04	1.35	0.011478
RNASEH2A	1.16	1.03	1.31	0.0114996
MEP1B	0.94	0.9	0.99	0.0115742
AK2	1.08	1.02	1.15	0.0116055
FCRLB	1.11	1.02	1.21	0.0116306
ANGPT1	1.09	1.02	1.16	0.0117007
RET	0.83	0.72	0.96	0.0117177
GGH	1.23	1.05	1.44	0.0117284
CDH2	1.22	1.05	1.42	0.0117551
F11R	1.13	1.03	1.24	0.0118017
FKBP4	1.18	1.04	1.34	0.0118972
MTIF3	1.1	1.02	1.18	0.011944
ERP29	1.07	1.02	1.13	0.0119694
MYDGF	1.08	1.02	1.16	0.0120587
KRT18	1.09	1.02	1.16	0.0120704
FABP6	1.13	1.03	1.23	0.0121581
APEX1	1.12	1.02	1.22	0.0121803
C5	1.68	1.12	2.53	0.012312
CCN2	1.13	1.03	1.25	0.0124353
MARS1	1.1	1.02	1.18	0.0124892
COX5B	1.1	1.02	1.19	0.0125456
NFE2	1.11	1.02	1.21	0.0126128
CPVL	1.19	1.04	1.36	0.0126202
PDIA4	1.14	1.03	1.26	0.0126635
C2	1.4	1.07	1.82	0.0127273
SHPK	0.8	0.67	0.95	0.0127784
CETN3	1.11	1.02	1.2	0.012782
MAGED1	1.15	1.03	1.28	0.0128111
PRR4	1.12	1.02	1.23	0.0128231
FGF2	1.1	1.02	1.19	0.0128696
TMPRSS11D	1.22	1.04	1.43	0.0129623
CNDP1	0.86	0.77	0.97	0.0131425
HEXIM1	1.09	1.02	1.16	0.0131686
TRIM25	1.08	1.02	1.14	0.0131836
DGKA	1.15	1.03	1.29	0.0132384
DBI	1.09	1.02	1.17	0.0132407
MYOC	0.86	0.76	0.97	0.0133107
NTF3	1.21	1.04	1.4	0.0133612
COX6B1	1.26	1.05	1.52	0.0133815
LGALS1	1.22	1.04	1.44	0.0134843
CLEC14A	1.26	1.05	1.51	0.013551
PNMA1	1.15	1.03	1.28	0.0136369
NOTCH3	0.81	0.69	0.96	0.0137217
BRDT	1.24	1.04	1.47	0.0138225
NOTCH1	0.65	0.46	0.91	0.013833
CNST	1.06	1.01	1.12	0.0138963
GFOD2	1.05	1.01	1.1	0.0139005
ENPP5	0.87	0.77	0.97	0.0140551
ELOB	1.2	1.04	1.4	0.0140639
MXRA8	0.74	0.58	0.94	0.0140699
CHIT1	1.05	1.01	1.09	0.0140999
CRTAP	1.16	1.03	1.31	0.0141936
ATRAID	1.27	1.05	1.53	0.0142447
EEF1D	1.09	1.02	1.16	0.0143772
CD36	1.19	1.03	1.36	0.0143811
EIF2AK2	1.07	1.01	1.14	0.0144828
MINDY1	1.08	1.01	1.14	0.0146055
BAIAP2	1.11	1.02	1.21	0.0146587
PLB1	0.88	0.79	0.97	0.0146656
LY75	0.84	0.73	0.97	0.0147105
PPP3R1	1.18	1.03	1.35	0.0147547
CALB2	1.25	1.04	1.49	0.0148735
MAPT	1.15	1.03	1.28	0.0149521
SLC39A5	1.13	1.02	1.25	0.0149692
MVK	1.09	1.02	1.16	0.0149915
ACTN4	1.2	1.04	1.4	0.0150029
CANT1	1.41	1.07	1.85	0.0150319
SRPX	1.24	1.04	1.48	0.0150925
TYMP	1.11	1.02	1.2	0.0151181
PALM	1.33	1.06	1.68	0.0151301
CAMSAP1	1.07	1.01	1.14	0.0151446
CCDC80	1.21	1.04	1.41	0.0152732
EFCAB14	1.3	1.05	1.61	0.0152842
DIABLO	1.06	1.01	1.12	0.0152933
PON3	0.8	0.67	0.96	0.0153733
ADAMTS15	1.19	1.03	1.36	0.015383
PPP1R12A	1.07	1.01	1.13	0.0154073
CNTN3	0.8	0.67	0.96	0.0154998
PHYKPL	1.21	1.04	1.4	0.0156456
MAVS	1.07	1.01	1.14	0.0156767
MANF	1.06	1.01	1.11	0.015734
PXN	1.13	1.02	1.25	0.0157391
KITLG	0.83	0.72	0.97	0.0157438
APLP1	0.87	0.78	0.98	0.0158601
CCL21	1.17	1.03	1.32	0.0158774
GP6	1.08	1.01	1.15	0.0158793
ACOT13	1.07	1.01	1.13	0.0159332
GIT1	1.08	1.02	1.16	0.0159588
CIRBP	1.09	1.02	1.16	0.0162402
NRTN	1.13	1.02	1.25	0.0162633
CD40LG	1.09	1.02	1.17	0.016413
ADAM8	1.26	1.04	1.51	0.0164208
GSN	0.67	0.49	0.93	0.016465
GLRX5	1.09	1.02	1.17	0.0166036
EHBP1	1.11	1.02	1.2	0.0166313
TOP2B	1.1	1.02	1.19	0.0167346
ITGBL1	1.22	1.04	1.43	0.0168765
SNX15	1.15	1.03	1.29	0.0170559
LAMA4	1.21	1.03	1.42	0.0171405
PAXX	1.18	1.03	1.35	0.0172645
RBPMS2	1.08	1.01	1.15	0.0172713
HS3ST3B1	1.19	1.03	1.38	0.0176061
TWF2	1.09	1.02	1.18	0.0176075
PRSS2	1.13	1.02	1.24	0.0177224
MTHFSD	1.07	1.01	1.13	0.0178209
TIA1	1.06	1.01	1.1	0.018112
TNFAIP8L2	1.13	1.02	1.24	0.018163
PREB	1.23	1.04	1.47	0.0181709
HRC	1.23	1.04	1.46	0.0182984
C4BPB	1.18	1.03	1.35	0.0183677
SORT1	1.19	1.03	1.37	0.018395
HLAA	1.26	1.04	1.54	0.0185142
RUVBL1	1.06	1.01	1.12	0.0185615
CD58	0.69	0.5	0.94	0.0185929
PDGFA	1.09	1.02	1.18	0.0186842
DKK1	1.12	1.02	1.22	0.0190048
VASP	1.11	1.02	1.21	0.019059
HS1BP3	1.09	1.01	1.17	0.0191651
BDNF	1.1	1.02	1.18	0.0192453
SYAP1	1.14	1.02	1.27	0.0193077
GGT5	1.31	1.05	1.65	0.0194061
CSDE1	1.06	1.01	1.12	0.0194285
RAB27B	1.1	1.02	1.19	0.0194425
SMAD5	1.4	1.06	1.87	0.0195522
GNE	1.1	1.02	1.2	0.0196453
PDGFC	1.25	1.04	1.51	0.0196664
SNX2	1.09	1.01	1.17	0.019772
CTRC	0.9	0.83	0.98	0.0198189
CC2D1A	1.09	1.01	1.17	0.0198728
CEP112	1.16	1.02	1.31	0.0198765
SERPINH1	1.06	1.01	1.11	0.0199055
CGREF1	1.17	1.02	1.33	0.019999
SERPINB8	1.1	1.02	1.2	0.020023
GATD3	1.1	1.02	1.2	0.0201489
CD163	1.16	1.02	1.32	0.0201681
IGF2R	1.32	1.04	1.67	0.0203247
MED18	1.09	1.01	1.17	0.0204732
MFGE8	1.16	1.02	1.3	0.0204778
PPP2R5A	1.06	1.01	1.12	0.0205021
CLSTN2	1.17	1.02	1.33	0.020761
DNM1	1.07	1.01	1.13	0.0207675
METAP2	1.12	1.02	1.23	0.0208049
CDC37	1.08	1.01	1.15	0.020999
GMFG	1.11	1.02	1.21	0.0210031
CD34	0.76	0.6	0.96	0.0210705
TIMD4	1.16	1.02	1.31	0.0211949
IL1RL2	0.84	0.73	0.97	0.0212405
RBP1	1.1	1.01	1.2	0.0213642
ARHGAP45	1.09	1.01	1.18	0.0213808
TREML1	1.15	1.02	1.29	0.0213956
TRIM58	1.09	1.01	1.17	0.0214448
SPINK2	1.24	1.03	1.49	0.0214493
HNRNPUL1	1.15	1.02	1.29	0.0214827
CHM	1.13	1.02	1.25	0.0214865
GSR	1.39	1.05	1.84	0.021531
GRSF1	1.1	1.01	1.19	0.0216282
KIT	0.8	0.67	0.97	0.0217052
CEACAM1	1.35	1.04	1.75	0.0218861
GRP	1.16	1.02	1.31	0.0219085
SLC9A3R1	1.09	1.01	1.18	0.0219913
CDON	0.79	0.64	0.97	0.0220163
DLG4	1.11	1.01	1.2	0.0220532
CD300LF	1.12	1.02	1.23	0.022159
FBLN2	1.28	1.04	1.57	0.0221832
ATP5PO	0.85	0.74	0.98	0.0222491
HDGFL2	1.12	1.02	1.23	0.0222942
TAX1BP1	1.12	1.02	1.23	0.0223772
PM20D1	0.97	0.94	1	0.0223794
PSME2	1.19	1.02	1.38	0.0224708
MET	0.73	0.55	0.96	0.0227336
ABL1	1.1	1.01	1.18	0.0228417
PARD3	1.1	1.01	1.19	0.0228698
S100A11	1.13	1.02	1.25	0.0229539
TIMM10	1.19	1.02	1.38	0.0229629
PTX3	1.14	1.02	1.29	0.0230759
TP53	1.15	1.02	1.3	0.0230853
PROK1	1.12	1.02	1.23	0.0231391
LGALS3BP	1.25	1.03	1.51	0.0232318
OTUD6B	1.13	1.02	1.26	0.023438
HNRNPK	1.08	1.01	1.16	0.0234662
FKBP14	1.08	1.01	1.15	0.0236127
ADGRE5	0.81	0.68	0.97	0.023668
PSTPIP2	1.08	1.01	1.15	0.0236775
CD72	1.19	1.02	1.38	0.0238267
COMP	0.83	0.7	0.98	0.0238688
TBCB	1.07	1.01	1.13	0.0239356
MRPL46	1.24	1.03	1.48	0.0239688
GAS6	1.28	1.03	1.6	0.0244756
ADAMTSL2	1.24	1.03	1.49	0.0245887
PLA2G4A	1.07	1.01	1.14	0.0246482
DCTD	1.08	1.01	1.16	0.0247988
PGLYRP2	0.79	0.64	0.97	0.0248375
KLK8	1.19	1.02	1.4	0.0249154
VMO1	1.1	1.01	1.2	0.0250257
LAT	1.09	1.01	1.17	0.0250794
CDC26	1.11	1.01	1.21	0.0250796
YWHAQ	1.1	1.01	1.2	0.025213
SIL1	1.22	1.02	1.45	0.0252913
SLC9A3R2	1.13	1.02	1.26	0.0253216
C1RL	1.47	1.05	2.06	0.0254207
MFAP5	1.18	1.02	1.36	0.0254561
SNX9	1.09	1.01	1.18	0.0257429
TNN	0.84	0.73	0.98	0.0257507
SKAP2	1.06	1.01	1.12	0.0257838
ITGB1BP1	1.16	1.02	1.33	0.0259379
IGHMBP2	1.13	1.01	1.26	0.0259579
DCBLD2	1.2	1.02	1.41	0.0262206
CHMP1A	1.08	1.01	1.16	0.0262498
GPKOW	1.2	1.02	1.41	0.0262515
NFKBIE	1.13	1.01	1.26	0.0262901
GGACT	1.1	1.01	1.21	0.0264258
IL1R1	1.3	1.03	1.65	0.0264547
MYCBP2	1.11	1.01	1.21	0.0264575
DSG3	0.83	0.71	0.98	0.0268881
STAMBP	1.1	1.01	1.2	0.0269924
PDCD5	1.11	1.01	1.22	0.0270824
JUN	1.12	1.01	1.24	0.0271416
DXO	1.16	1.02	1.33	0.0274043
GLO1	1.11	1.01	1.22	0.0275162
SPARC	1.09	1.01	1.18	0.0275858
PAG1	1.12	1.01	1.24	0.0276605
PVR	1.18	1.02	1.36	0.027777
CALB1	1.15	1.02	1.31	0.0277983
ADGRG1	1.08	1.01	1.15	0.028067
LEP	1.1	1.01	1.2	0.0281409
PCBD1	1.16	1.02	1.32	0.028153
MYL3	1.1	1.01	1.2	0.0282592
SMAD1	1.08	1.01	1.15	0.0283941
SIGLEC10	1.19	1.02	1.39	0.0285575
CHAD	0.86	0.75	0.98	0.0285822
IL1R2	0.74	0.56	0.97	0.0287219
XRCC4	1.17	1.02	1.35	0.0288242
SERPINA4	0.74	0.56	0.97	0.0288675
LILRB2	1.19	1.02	1.4	0.029363
CACNB3	1.09	1.01	1.17	0.0294032
CMIP	1.09	1.01	1.17	0.0294678
FSHB	1.13	1.01	1.27	0.029591
DPP10	1.17	1.02	1.36	0.0296922
CXCL14	1.1	1.01	1.2	0.0297254
BMP6	1.17	1.02	1.34	0.0297489
PRKAR2A	1.09	1.01	1.18	0.0297597
YES1	1.05	1.01	1.11	0.0298165
NUDT5	1.12	1.01	1.25	0.0300341
PON2	1.19	1.02	1.4	0.0301565
LYN	1.07	1.01	1.15	0.0302254
PARP1	1.09	1.01	1.19	0.0302398
FKBPL	1.12	1.01	1.25	0.0303792
MAP2K1	1.11	1.01	1.23	0.0305781
BAMBI	1.23	1.02	1.49	0.0305939
JAM2	1.28	1.02	1.59	0.0309138
TFRC	1.17	1.01	1.35	0.0309636
NELL1	0.87	0.76	0.99	0.0311918
SDCCAG8	1.06	1.01	1.12	0.0312858
EPPK1	1.1	1.01	1.2	0.0312867
LMNB1	1.11	1.01	1.22	0.0314018
TPD52L2	1.07	1.01	1.14	0.0315213
GZMH	0.92	0.86	0.99	0.0317139
CPM	1.19	1.02	1.4	0.0318766
EGFL7	1.16	1.01	1.33	0.0322822
SRPK2	1.07	1.01	1.14	0.0323338
APBB1IP	1.13	1.01	1.27	0.0323421
CGB3_CGB5_CGB8	1.18	1.01	1.38	0.0324589
FGFBP1	0.81	0.67	0.98	0.0324836
LRRC59	1.14	1.01	1.29	0.0324874
TARBP2	1.08	1.01	1.15	0.0325036
BTN3A2	1.17	1.01	1.34	0.03256
IQGAP2	1.11	1.01	1.23	0.032871
ATP6V1G1	1.1	1.01	1.2	0.0330332
VPS4B	1.07	1.01	1.15	0.0330812
CMC1	1.08	1.01	1.15	0.0331706
CDKN2D	1.07	1.01	1.13	0.0332857
GZMA	0.84	0.72	0.99	0.033428
SFRP4	0.84	0.71	0.99	0.0334564
CA5A	1.07	1.01	1.13	0.0334653
AIF1	1.12	1.01	1.24	0.0334827
MAP1LC3A	0.8	0.65	0.98	0.0335109
SLAMF8	1.12	1.01	1.24	0.0336044
MESD	1.05	1	1.1	0.0337337
EBAG9	1.06	1	1.13	0.0338112
CASC3	1.17	1.01	1.35	0.0339001
PDIA3	1.3	1.02	1.65	0.0339234
NRGN	1.08	1.01	1.15	0.0341805
POMC	0.91	0.83	0.99	0.0341901
LATS1	1.08	1.01	1.17	0.0345942
KAZALD1	0.88	0.78	0.99	0.0346836
INPP1	1.11	1.01	1.23	0.0348148
LAMB1	1.26	1.02	1.55	0.0348346
LRPAP1	1.1	1.01	1.2	0.0348798
DUOX2	1.08	1.01	1.16	0.0352292
SERPINB6	1.1	1.01	1.21	0.0355039
FCER2	1.12	1.01	1.24	0.0355368
SLK	1.08	1.01	1.16	0.0357595
PEBP1	1.1	1.01	1.21	0.0357956
CNTN2	1.14	1.01	1.28	0.0358802
SUOX	1.11	1.01	1.23	0.0359292
MITD1	1.06	1	1.13	0.0361623
MAPKAPK2	1.1	1.01	1.19	0.0361692
CSF2RA	1.1	1.01	1.2	0.0361878
SERPINA5	0.79	0.63	0.98	0.0362604
MATN2	1.22	1.01	1.47	0.0365073
ENO1	1.08	1	1.15	0.0367387
GDNF	1.17	1.01	1.35	0.0367737
SPRR1B	1.08	1	1.16	0.0367947
KAZN	1.07	1	1.13	0.0370209
KLK13	1.14	1.01	1.28	0.0371766
TRAF3IP2	1.14	1.01	1.28	0.0372384
DAG1	1.13	1.01	1.27	0.0373161
CAMLG	1.13	1.01	1.26	0.037404
SAMD9L	1.08	1	1.16	0.0376402
PPBP	1.08	1	1.17	0.0376403
BAX	1.07	1	1.13	0.037673
TSPYL1	1.18	1.01	1.37	0.037816
TMED8	1.07	1	1.14	0.037995
NUDC	1.09	1.01	1.19	0.0380265
GABARAP	1.14	1.01	1.29	0.0382192
BCR	1.06	1	1.13	0.0382672
HBQ1	0.91	0.83	0.99	0.0384296
WARS	1.16	1.01	1.34	0.0391885
SFTPD	1.09	1	1.18	0.0392291
PCYT2	1.09	1	1.19	0.0393552
PHACTR2	1.06	1	1.12	0.0394358
C1QTNF1	1.14	1.01	1.29	0.0396519
BTD	0.73	0.54	0.99	0.0398555
MRI1	1.11	1	1.22	0.0403111
NAGK	1.12	1.01	1.26	0.0403957
MCAM	0.83	0.7	0.99	0.0404165
PPP1R2	1.07	1	1.15	0.040681
GAL	0.91	0.84	1	0.0407367
RAB6B	1.12	1	1.24	0.0407617
VTA1	1.08	1	1.17	0.0407712
MSRA	1.08	1	1.16	0.0408478
IST1	1.07	1	1.14	0.0409398
FGF9	0.85	0.72	0.99	0.0409493
ODAM	0.9	0.81	1	0.0410223
PLA2G7	1.28	1.01	1.61	0.0411388
RBM19	1.14	1.01	1.29	0.0412392
IL7	1.09	1	1.19	0.0414522
TNFRSF10C	1.12	1	1.26	0.0415137
PLG	1.36	1.01	1.83	0.0417456
CHAC2	1.1	1	1.2	0.0417993
RAB33A	1.1	1	1.22	0.0419499
COL4A1	1.16	1.01	1.33	0.0422678
SLC4A1	0.87	0.76	1	0.0423471
CNPY4	1.08	1	1.16	0.0424428
OLFM4	1.06	1	1.12	0.042499
IMPG1	0.79	0.62	0.99	0.0425488
PODXL2	1.22	1.01	1.49	0.0427173
EIF4EBP1	1.09	1	1.18	0.0428769
SBSN	1.2	1.01	1.44	0.0428988
RBPMS	1.1	1	1.2	0.0431205
CRYBB2	1.08	1	1.16	0.0434119
EIF4B	1.11	1	1.22	0.0435404
RHOC	1.05	1	1.1	0.0436769
ICOSLG	0.74	0.56	0.99	0.0437001
EPS8L2	1.2	1.01	1.44	0.0437064
LECT2	1.1	1	1.22	0.0437296
OMG	0.92	0.85	1	0.0439676
MYBPC1	1.09	1	1.19	0.043984
SPINT1	1.24	1.01	1.53	0.0443488
OMD	0.88	0.77	1	0.0443577
SLAMF1	1.1	1	1.21	0.044528
CRYZL1	1.07	1	1.15	0.0446836
CSF2RB	1.17	1	1.36	0.0447024
SEMA3F	1.25	1.01	1.55	0.0449427
KLK3	0.94	0.88	1	0.0451538
DTX3	1.27	1.01	1.59	0.0451555
ADAMTS4	1.2	1	1.43	0.045191
PTGR1	1.08	1	1.16	0.0452786
RAB2B	1.11	1	1.23	0.0453089
DNAJB6	1.08	1	1.17	0.0454535
KIR3DL2	1.07	1	1.15	0.0457097
APPL2	1.06	1	1.12	0.0457572
HTRA2	1.09	1	1.19	0.0457746
PSIP1	1.08	1	1.17	0.045805
NACC1	1.12	1	1.24	0.045812
PDZK1	1.15	1	1.32	0.0458944
SPINT3	0.96	0.92	1	0.0459473
PTP4A3	1.12	1	1.26	0.0459702
C1R	1.36	1.01	1.83	0.0461252
CRACR2A	1.06	1	1.13	0.046299
WASF1	1.06	1	1.12	0.0463451
ACADSB	1.07	1	1.15	0.0464371
AP2B1	1.14	1	1.29	0.0465149
KIFBP	1.07	1	1.14	0.0465936
LRRC25	1.15	1	1.31	0.046615
PFDN2	1.1	1	1.22	0.0468756
VPS53	1.07	1	1.15	0.0472075
CETN2	1.08	1	1.17	0.0472447
DCTN6	1.08	1	1.16	0.0472602
ICAM5	1.13	1	1.27	0.0473034
LAT2	1.04	1	1.09	0.0474249
FOXJ3	1.14	1	1.31	0.0475223
KIR2DL2	1.07	1	1.15	0.0475432
EVI5	1.07	1	1.15	0.0477936
CA14	0.85	0.72	1	0.0479226
CD2AP	1.09	1	1.18	0.0479412
PON1	0.79	0.62	1	0.0480012
TBCA	1.08	1	1.16	0.0482165
FGF20	0.85	0.72	1	0.0483611
CASP7	1.08	1	1.16	0.0483895
TBC1D5	1.07	1	1.14	0.0485372
CDSN	1.14	1	1.3	0.0488697
SEMA3G	1.15	1	1.33	0.0489401
ICA1	1.07	1	1.15	0.0489798
TNR	0.88	0.77	1	0.0491387
ASRGL1	1.07	1	1.13	0.0493338
ELAC1	1.08	1	1.16	0.0494171
PDLIM7	1.04	1	1.09	0.0494544
CCL19	1.04	1	1.09	0.0494986
DCC	0.72	0.52	1	0.0498766
SYTL4	1.09	1	1.18	0.0501505
TNFRSF13B	1.16	1	1.35	0.05017
PROCR	0.81	0.66	1	0.0503817
RILP	1.09	1	1.19	0.0505476
SOWAHA	0.87	0.75	1	0.0508153
SERPINB9	1.19	1	1.41	0.0508691
CA9	1.12	1	1.25	0.0509572
CST7	1.06	1	1.11	0.0512419
PDRG1	1.12	1	1.26	0.0515204
BCL2L15	1.11	1	1.23	0.0515974
TCL1A	1.05	1	1.11	0.0517444
YTHDF3	1.07	1	1.14	0.051824
TNIP1	1.07	1	1.15	0.0521866
DTD1	1.08	1	1.16	0.0522254
MB	1.11	1	1.23	0.0524236
MILR1	1.11	1	1.24	0.0524879
EIF4E	1.07	1	1.15	0.0525659
PMVK	1.05	1	1.11	0.0527049
PTPN6	1.06	1	1.13	0.0527066
PDAP1	1.07	1	1.14	0.0527931
DRG2	1.1	1	1.21	0.0532466
CIAPIN1	1.09	1	1.19	0.0532766
HSBP1	1.07	1	1.14	0.0533656
NFAT5	1.07	1	1.15	0.0535086
INSR	1.44	0.99	2.1	0.05355
NPPC	1.12	1	1.25	0.0541005
WDR46	1.16	1	1.36	0.0543179
EFNB2	1.1	1	1.22	0.0543414
ADAM12	1.2	1	1.45	0.054647
ZNF75D	0.9	0.8	1	0.0546473
DOK2	1.04	1	1.09	0.0546774
DAB2	1.05	1	1.1	0.0546958
ITPA	1.1	1	1.21	0.0547701
TINAGL1	1.28	1	1.64	0.0547891
SUGP1	1.15	1	1.34	0.054917
UBQLN3	0.88	0.76	1	0.0549398
LMOD2	0.9	0.8	1	0.0553298
AKT1S1	1.08	1	1.18	0.0553583
BAP18	1.09	1	1.18	0.0555042
SERPINA7	1.39	0.99	1.95	0.0556538
MFAP4	1.22	1	1.48	0.0556597
LTA4H	1.09	1	1.19	0.0562505
ACTN2	1.11	1	1.23	0.0563447
SESTD1	1.08	1	1.18	0.0568078
CHRDL2	0.9	0.8	1	0.0569951
HHEX	1.09	1	1.18	0.0571396
TALDO1	1.14	1	1.31	0.0573132
STEAP4	0.91	0.83	1	0.0574149
OGA	1.09	1	1.19	0.057423
NIT2	1.09	1	1.19	0.0578575
MSLNL	1.17	0.99	1.37	0.0581407
STXBP3	1.12	1	1.26	0.0582175
CILP	1.12	1	1.26	0.0583017
NCK2	1.05	1	1.11	0.0586037
NCS1	1.21	0.99	1.48	0.0586377
NDUFS6	1.07	1	1.14	0.0588329
PDE5A	1.06	1	1.13	0.0590873
STK4	1.06	1	1.13	0.0595789
GPR15L	1.1	1	1.22	0.0595937
SDHB	1.09	1	1.2	0.0595977
IGFBP3	0.85	0.72	1.01	0.0596083
GUCY2C	0.92	0.85	1	0.0596344
SLAMF6	1.15	0.99	1.32	0.0596941
FLI1	1.05	1	1.1	0.0597498
BNIP2	1.19	0.99	1.42	0.0598364
NAP1L4	1.16	0.99	1.36	0.0599862
ADGRD1	1.17	0.99	1.38	0.0600295
RILPL2	1.06	1	1.14	0.0600769
ACYP1	1.1	1	1.21	0.0601904
LZTFL1	1.09	1	1.19	0.0603096
CEP85	1.08	1	1.17	0.0604004
BGN	0.96	0.91	1	0.0606056
DLGAP5	1.11	1	1.25	0.0607885
SNRPB2	1.12	0.99	1.26	0.0608455
IL34	0.87	0.75	1.01	0.0609945
FRMD4B	1.09	1	1.19	0.061096
KLK10	1.13	0.99	1.29	0.0613207
HPCAL1	1.07	1	1.16	0.0614591
TTR	0.78	0.61	1.01	0.0616467
NAGPA	0.75	0.56	1.01	0.0617438
IFT20	1.14	0.99	1.32	0.0620041
KIR3DL1	0.96	0.92	1	0.0624052
DTYMK	1.09	1	1.2	0.0624266
INPP5D	1.11	0.99	1.24	0.0624878
HIP1R	1.13	0.99	1.28	0.062893
PDLIM5	1.05	1	1.11	0.0631794
PSG1	1.05	1	1.1	0.0632344
PAK4	1.09	1	1.18	0.0632581
GORASP2	1.13	0.99	1.29	0.0633866
JPT2	1.07	1	1.15	0.0639023
YARS1	1.04	1	1.09	0.0640095
IRAK1	1.08	1	1.16	0.0640108
CLPP	1.06	1	1.12	0.0643096
RWDD1	1.08	1	1.18	0.0644625
NPTN	1.06	1	1.13	0.0646154
SELPLG	0.84	0.69	1.01	0.0647137
LPL	1.12	0.99	1.27	0.0648648
PLEKHO1	1.09	0.99	1.19	0.0649783
VCAN	1.18	0.99	1.42	0.0650373
EREG	1.07	1	1.14	0.0651688
HARS1	1.07	1	1.15	0.065195
EFHD1	1.19	0.99	1.42	0.0651994
USP47	1.07	1	1.15	0.0652902
FOSB	1.13	0.99	1.29	0.0653419
NAA80	1.05	1	1.11	0.0657122
TMED4	0.89	0.78	1.01	0.0658374
OGFR	1.17	0.99	1.38	0.0662678
NAA10	1.13	0.99	1.28	0.0666452
PIKFYVE	1.11	0.99	1.23	0.0668552
CLGN	1.13	0.99	1.3	0.0668818
PLSCR3	1.11	0.99	1.23	0.0669223
CAMKK1	1.12	0.99	1.26	0.067025
GCC1	1.06	1	1.12	0.0674457
CHCHD6	1.22	0.99	1.5	0.0674796
SLC16A1	1.09	0.99	1.19	0.0674851
PLXDC1	0.84	0.7	1.01	0.0677825
INPPL1	1.05	1	1.11	0.0682048
SLITRK1	0.83	0.67	1.01	0.0682408
MTR	1.09	0.99	1.19	0.0687022
PILRB	1.09	0.99	1.21	0.0688635
ILKAP	1.09	0.99	1.19	0.0692574
RPE	1.08	0.99	1.18	0.0693421
CDH6	0.87	0.76	1.01	0.0694327
ITGB2	0.84	0.69	1.01	0.0695833
AZI2	1.11	0.99	1.23	0.0700492
TBC1D23	1.06	1	1.12	0.0704637
COMMD9	1.14	0.99	1.31	0.0705006
VTCN1	0.85	0.71	1.01	0.0706934
CDK5RAP3	1.1	0.99	1.21	0.0707774
TSHB	0.94	0.87	1.01	0.0713111
CNPY2	1.08	0.99	1.17	0.0716026
PLA2G10	1.1	0.99	1.21	0.0716988
NDUFA5	1.18	0.99	1.41	0.0718389
CNP	1.08	0.99	1.17	0.0719004
DNAJC21	1.15	0.99	1.34	0.0726371
ARHGEF10	1.06	0.99	1.14	0.0731634
SULT1A1	1.04	1	1.08	0.0731989
KLK1	1.04	1	1.08	0.0734523
RBP5	1.09	0.99	1.21	0.0734903
CHL1	1.18	0.98	1.4	0.0735252
AHCY	1.07	0.99	1.16	0.0736342
C3	1.13	0.99	1.3	0.0736492
IRAK4	1.05	1	1.11	0.0738344
IL12A_IL12B	1.07	0.99	1.15	0.0740194
CTSC	1.12	0.99	1.26	0.0741913
NFYA	1.14	0.99	1.32	0.0744037
STK11	1.07	0.99	1.15	0.0744358
GALNT10	1.19	0.98	1.45	0.0745207
NUDT15	1.11	0.99	1.24	0.0745913
PDP1	1.1	0.99	1.21	0.0746699
MPI	1.06	0.99	1.13	0.0746706
GFER	1.08	0.99	1.18	0.0747087
TYRP1	1.1	0.99	1.22	0.0751049
DSG4	0.9	0.81	1.01	0.0753624
PPCDC	1.11	0.99	1.24	0.0762223
HK2	1.19	0.98	1.45	0.0762776
PFKFB2	1.07	0.99	1.14	0.0763226
PLCB2	1.06	0.99	1.13	0.0769964
ZBP1	1.14	0.99	1.32	0.0770328
PTPRH	0.89	0.78	1.01	0.0770795
RASA1	1.16	0.98	1.36	0.0773611
ARHGEF1	1.07	0.99	1.14	0.0777541
CD109	0.86	0.74	1.02	0.0778982
NAMPT	1.09	0.99	1.19	0.0780733
LIPF	1.1	0.99	1.22	0.0781299
ENSA	1.11	0.99	1.24	0.0781569
PTPRM	0.82	0.65	1.02	0.0783969
PFDN4	1.11	0.99	1.25	0.0789562
PSMD1	1.12	0.99	1.26	0.0792236
GPA33	0.96	0.93	1	0.0797002
GFAP	1.11	0.99	1.25	0.080016
FYB1	1.05	0.99	1.12	0.0802133
CASP3	1.06	0.99	1.12	0.0803573
CCDC50	1.07	0.99	1.16	0.0804391
MAX	1.05	0.99	1.1	0.0804507
LILRA6	1.08	0.99	1.18	0.0806064
LYPD8	1.1	0.99	1.22	0.0807878
ITGB1	0.79	0.6	1.03	0.0809834
CRADD	1.07	0.99	1.15	0.0810414
NPHS1	0.84	0.69	1.02	0.0811084
GABRA4	0.91	0.81	1.01	0.0812218
SCRIB	1.06	0.99	1.14	0.0812316
RAB3GAP1	0.9	0.79	1.01	0.0812609
GRAP2	1.04	1	1.08	0.0817232
PF4	1.06	0.99	1.13	0.0822163
DBNL	1.05	0.99	1.12	0.0827422
VWC2L	1.12	0.99	1.27	0.0831259
SH3BP1	1.11	0.99	1.25	0.0833936
MYH9	1.05	0.99	1.11	0.083413
PACS2	1.09	0.99	1.21	0.0836554
CCL27	1.09	0.99	1.19	0.0839386
MAP2K6	1.05	0.99	1.11	0.0840359
DKK3	1.18	0.98	1.42	0.0845314
IL13RA2	0.82	0.66	1.03	0.0846398
SUSD5	1.19	0.98	1.45	0.0852593
NFX1	1.08	0.99	1.19	0.0859095
PSRC1	1.08	0.99	1.18	0.0860177
CDH1	1.13	0.98	1.29	0.0860583
NCR3LG1	1.18	0.98	1.43	0.0861707
NMRK2	0.85	0.71	1.02	0.0864127
PALM3	1.07	0.99	1.16	0.0864262
CHMP6	1.1	0.99	1.23	0.0864527
TJP3	0.86	0.73	1.02	0.0865412
RTKN2	0.89	0.77	1.02	0.0866819
PPP1CC	1.07	0.99	1.15	0.0867527
SAT2	1.08	0.99	1.18	0.0868709
IL13	0.9	0.79	1.02	0.0873686
EBI3_IL27	1.17	0.98	1.39	0.0875258
NMNAT1	1.06	0.99	1.14	0.0879875
ISM2	0.88	0.75	1.02	0.0880809
GGT1	1.1	0.99	1.22	0.0883446
CLUL1	0.9	0.79	1.02	0.0886362
CLEC1A	1.16	0.98	1.38	0.0887727
TMEM25	0.88	0.76	1.02	0.0900501
DNAJA2	1.06	0.99	1.13	0.0901147
KLHL41	1.11	0.98	1.26	0.0902344
UFD1	1.04	0.99	1.09	0.0903281
CDH5	0.85	0.71	1.03	0.0910116
CASP2	1.07	0.99	1.16	0.0911459
MEPE	0.82	0.65	1.03	0.0912502
HYOU1	1.24	0.97	1.59	0.0913587
SPINK5	0.87	0.74	1.02	0.0914299
DPP6	0.87	0.74	1.02	0.0915986
SIRT2	1.05	0.99	1.12	0.0921574
HMOX2	1.1	0.98	1.24	0.0921773
PLPBP	1.07	0.99	1.16	0.0923742
MRPL52	1.2	0.97	1.48	0.0925386
HBEGF	1.07	0.99	1.15	0.0926019
NARS1	1.12	0.98	1.29	0.0927755
SCG3	1.15	0.98	1.36	0.0929105
GP1BB	1.09	0.99	1.19	0.0930369
ATP6V1F	1.07	0.99	1.16	0.0931818
FES	1.1	0.98	1.23	0.093354
IMPA1	1.08	0.99	1.18	0.0933545
CD244	0.84	0.69	1.03	0.0934038
GADD45B	1.1	0.98	1.24	0.093468
COMT	1.06	0.99	1.13	0.093485
PCDH17	0.88	0.76	1.02	0.0937752
MN1	0.9	0.8	1.02	0.0940618
PTPRS	0.82	0.66	1.03	0.0941478
CA12	1.16	0.98	1.37	0.0943692
RAB11FIP3	1.05	0.99	1.11	0.0945369
RAP1A	1.08	0.99	1.17	0.0953052
PPP1R9B	1.05	0.99	1.11	0.0953281
BID	1.07	0.99	1.16	0.0955569
INSL5	1.06	0.99	1.13	0.0959577
FAM172A	1.09	0.98	1.21	0.0960501
RIDA	1.11	0.98	1.26	0.0964969
CNTNAP2	1.11	0.98	1.27	0.0969053
CA13	1.05	0.99	1.1	0.0970141
PKN3	1.07	0.99	1.17	0.0970282
HSPA1A	1.07	0.99	1.15	0.0972507
IL12RB1	1.13	0.98	1.31	0.0974991
RNF41	1.07	0.99	1.16	0.0976077
GP5	1.17	0.97	1.4	0.097664
CDHR1	0.89	0.78	1.02	0.0977265
NRXN3	1.15	0.97	1.36	0.0977481
USP28	1.14	0.98	1.34	0.0978171
EIF4G3	1.08	0.99	1.18	0.0984054
KEL	0.88	0.76	1.02	0.098687
XIAP	1.1	0.98	1.22	0.099265
GRHPR	1.09	0.98	1.2	0.0995838
DNAJC9	1.07	0.99	1.16	0.099686
EIF1AX	1.09	0.98	1.22	0.0997165
SRC	1.04	0.99	1.09	0.100186
SNCG	1.07	0.99	1.17	0.100306
PGD	1.1	0.98	1.24	0.100495
VASH1	1.06	0.99	1.13	0.100712
KCTD5	1.12	0.98	1.28	0.100807
TOP1	0.96	0.9	1.01	0.101269
CA7	0.85	0.69	1.03	0.101312
VCAM1	1.18	0.97	1.44	0.101384
CRISP2	0.93	0.84	1.02	0.101496
SHBG	1.12	0.98	1.27	0.101692
OFD1	1.08	0.99	1.18	0.101726
RETN	1.12	0.98	1.27	0.102237
GIMAP8	1.11	0.98	1.25	0.102534
TXNDC9	1.1	0.98	1.23	0.102695
GPRC5C	1.1	0.98	1.22	0.102765
LGALS3	1.17	0.97	1.4	0.102966
PRKRA	1.07	0.99	1.16	0.103372
SIRPB1	1.11	0.98	1.25	0.103405
MTSS1	1.05	0.99	1.11	0.103776
CDH17	0.93	0.86	1.01	0.103852
CLIP2	1.04	0.99	1.09	0.103899
DPT	1.21	0.96	1.52	0.103913
ATP6AP2	1.12	0.98	1.27	0.10397
CD248	0.87	0.74	1.03	0.103998
MAN2B2	1.09	0.98	1.22	0.104053
TGFBR1	1.28	0.95	1.71	0.104782
GIPC3	1.06	0.99	1.13	0.104812
YJU2	1.16	0.97	1.4	0.104972
SSNA1	1.1	0.98	1.24	0.105894
CXADR	1.1	0.98	1.22	0.106064
GC	1.22	0.96	1.55	0.106444
TAB2	1.05	0.99	1.12	0.106739
ANXA3	1.06	0.99	1.15	0.106755
ITGB5	1.12	0.98	1.29	0.106769
LAMTOR5	1.13	0.97	1.31	0.106772
RARRES1	1.14	0.97	1.33	0.106963
LYZL2	1.15	0.97	1.37	0.107681
MST1	1.09	0.98	1.22	0.1082
ERI1	1.16	0.97	1.38	0.108377
F7	1.16	0.97	1.4	0.108613
USO1	1.05	0.99	1.12	0.108703
PIBF1	1.07	0.99	1.16	0.108706
AXL	0.85	0.69	1.04	0.10902
FETUB	1.15	0.97	1.37	0.110524
MRPS16	1.18	0.96	1.45	0.110733
VGF	1.19	0.96	1.48	0.110826
TDP1	1.07	0.98	1.16	0.110829
ANXA2	1.07	0.98	1.17	0.111167
IRAG2	1.05	0.99	1.11	0.111227
ENO2	1.07	0.98	1.16	0.111443
AAMDC	1.1	0.98	1.24	0.111486
ELAVL4	1.06	0.99	1.14	0.11172
FCRL5	1.08	0.98	1.18	0.111731
EPCAM	0.95	0.9	1.01	0.111772
SLURP1	1.14	0.97	1.35	0.111917
FLT3LG	1.14	0.97	1.33	0.112165
DDX4	0.9	0.79	1.02	0.112535
STX6	1.07	0.98	1.15	0.112765
CDAN1	0.79	0.59	1.06	0.113105
CXCL3	1.05	0.99	1.11	0.113744
SPTLC1	1.13	0.97	1.32	0.113882
LPCAT2	1.09	0.98	1.23	0.114221
FAM13A	1.08	0.98	1.18	0.114896
AP3S2	1.11	0.98	1.25	0.115245
AKT3	1.08	0.98	1.19	0.115335
TST	1.06	0.99	1.14	0.115433
DNAJB1	1.05	0.99	1.12	0.115642
APOBR	1.13	0.97	1.32	0.115762
AXIN1	1.05	0.99	1.11	0.116036
CRTAM	0.92	0.82	1.02	0.116156
BIRC2	1.07	0.98	1.17	0.116258
NFKB1	1.07	0.98	1.17	0.116367
KIF22	1.04	0.99	1.1	0.116597
ITM2A	0.93	0.85	1.02	0.116649
DAPK2	1.09	0.98	1.21	0.117131
CST6	0.91	0.81	1.02	0.117352
CCT5	1.1	0.98	1.23	0.11771
PTPRK	1.24	0.95	1.63	0.117838
TGOLN2	1.22	0.95	1.58	0.117919
PPL	1.16	0.96	1.41	0.118169
SSC4D	0.96	0.92	1.01	0.118258
SNX18	1.11	0.97	1.27	0.118362
FGF16	1.11	0.97	1.26	0.118577
SLC28A1	1.09	0.98	1.2	0.118655
ATXN10	1.06	0.98	1.15	0.118994
STX16	1.08	0.98	1.18	0.119587
GOPC	1.04	0.99	1.1	0.11988
GAPDH	1.19	0.96	1.48	0.119981
C2CD2L	1.1	0.97	1.25	0.120146
SPRING1	1.08	0.98	1.2	0.120349
APOC1	0.84	0.68	1.05	0.120603
CLASP1	1.07	0.98	1.17	0.121237
LRIG3	1.19	0.95	1.49	0.121639
GALNT3	1.11	0.97	1.26	0.121857
PTPN9	1.13	0.97	1.32	0.122027
SGSH	1.09	0.98	1.22	0.122275
TTN	1.08	0.98	1.18	0.12249
ANGPTL3	1.14	0.97	1.34	0.122575
DSG2	0.85	0.69	1.05	0.122942
SCT	0.9	0.78	1.03	0.123027
PCDH1	1.21	0.95	1.55	0.123299
IPCEF1	1.05	0.99	1.12	0.123685
BECN1	1.08	0.98	1.2	0.124448
LYVE1	0.77	0.56	1.07	0.12447
NUB1	1.05	0.99	1.12	0.124832
ARL2BP	1.13	0.97	1.33	0.125163
CLIC5	1.16	0.96	1.41	0.125206
OTOA	0.9	0.79	1.03	0.125224
EHD3	1.04	0.99	1.1	0.125269
MINK1	1.06	0.99	1.13	0.125314
LAG3	1.11	0.97	1.27	0.125994
RANBP2	0.85	0.7	1.05	0.126069
PRTFDC1	1.04	0.99	1.09	0.126403
BLNK	1.12	0.97	1.3	0.126499
SCARA5	1.16	0.96	1.4	0.12656
ADGRB3	1.14	0.96	1.34	0.126752
EIF2AK3	1.08	0.98	1.18	0.126849
IFIT1	1.1	0.97	1.24	0.127057
ID4	0.88	0.75	1.04	0.127076
CASP10	1.06	0.98	1.15	0.127114
CSF3R	1.18	0.95	1.46	0.127276
AMPD3	0.93	0.86	1.02	0.127295
RP2	1.1	0.97	1.25	0.127549
PRAME	0.82	0.63	1.06	0.127905
IL17RB	1.08	0.98	1.2	0.128247
IL1RAP	0.91	0.8	1.03	0.128378
STAU1	0.92	0.83	1.02	0.128959
PRR5	1.11	0.97	1.26	0.129344
SUGT1	1.05	0.98	1.13	0.129382
TBL1X	1.05	0.99	1.12	0.12984
CDKN1A	1.04	0.99	1.1	0.129921
BLOC1S3	1.12	0.97	1.3	0.129921
FDX1	1.08	0.98	1.2	0.130171
ACADM	1.07	0.98	1.16	0.130303
ARL13B	1.07	0.98	1.17	0.130407
UBXN1	1.07	0.98	1.18	0.130407
PCBP2	1.07	0.98	1.17	0.130532
CDH23	0.83	0.64	1.06	0.130594
EPHA1	1.15	0.96	1.37	0.130874
CEP43	1.06	0.98	1.15	0.132577
CERT	1.07	0.98	1.17	0.132591
BCAM	1.19	0.95	1.48	0.132816
AMY2B	0.91	0.81	1.03	0.133064
FARSA	1.07	0.98	1.17	0.133676
ASPSCR1	1.07	0.98	1.18	0.133872
HLADRA	1.12	0.97	1.3	0.133899
LILRA2	1.12	0.96	1.31	0.134252
VAV3	1.05	0.98	1.12	0.134619
CCL13	1.06	0.98	1.15	0.134629
PDCD6	1.06	0.98	1.16	0.135513
SNAP23	1.05	0.98	1.12	0.135805
DAPP1	1.04	0.99	1.09	0.135837
RECK	0.79	0.58	1.08	0.136054
PAPPA	1.09	0.97	1.23	0.136158
GLRX	1.07	0.98	1.18	0.136496
TMOD4	1.13	0.96	1.31	0.136714
USP8	1.04	0.99	1.11	0.136931
TCOF1	1.15	0.96	1.39	0.136979
TGFBI	0.86	0.7	1.05	0.137651
PPP1R14D	1.13	0.96	1.32	0.137747
MZT1	1.08	0.98	1.19	0.138816
SEC31A	1.07	0.98	1.16	0.138894
DFFA	1.06	0.98	1.15	0.13955
MEGF11	1.15	0.96	1.39	0.139691
ERBIN	1.04	0.99	1.1	0.139973
NRP1	1.17	0.95	1.43	0.140301
NCAM1	0.88	0.73	1.04	0.140494
DBN1	1.1	0.97	1.24	0.140731
EDEM2	0.87	0.71	1.05	0.141234
ERP44	1.17	0.95	1.45	0.141438
IL3RA	1.14	0.96	1.35	0.14175
CTSV	0.9	0.79	1.04	0.141847
VEGFD	1.11	0.96	1.29	0.142122
SLITRK2	0.9	0.79	1.04	0.142677
IL13RA1	1.2	0.94	1.53	0.143337
THTPA	1.06	0.98	1.13	0.143623
TSC22D1	1.07	0.98	1.18	0.144049
LACTB2	1.06	0.98	1.15	0.144435
VSIG10L	1.15	0.95	1.39	0.144895
TACC3	1.04	0.99	1.09	0.145374
VSNL1	1.13	0.96	1.33	0.145427
SEMA4D	1.14	0.95	1.37	0.145879
CTSO	1.14	0.96	1.36	0.146108
IFNL2	0.92	0.82	1.03	0.14629
NFATC3	1.07	0.98	1.17	0.146331
ARHGEF12	1.04	0.99	1.09	0.147204
GAMT	1.13	0.96	1.33	0.147747
PTRHD1	1.08	0.97	1.2	0.148188
GGCT	1.1	0.97	1.25	0.149308
PSME1	1.11	0.96	1.29	0.149467
RALY	1.09	0.97	1.23	0.149538
LAMA1	0.91	0.79	1.04	0.15008
BCL2L1	1.05	0.98	1.12	0.150498
SERPINB1	1.04	0.98	1.11	0.151109
HGS	1.05	0.98	1.13	0.151236
ERC2	1.06	0.98	1.15	0.15135
PPM1F	1.09	0.97	1.23	0.151451
CLEC12A	1.25	0.92	1.71	0.152583
CRKL	1.04	0.99	1.09	0.153252
KHK	1.08	0.97	1.2	0.153772
RABGAP1L	1.07	0.98	1.17	0.153885
AMOTL2	1.09	0.97	1.24	0.154457
CES3	0.94	0.87	1.02	0.154752
VPS37A	1.05	0.98	1.12	0.154871
LRRFIP1	1.09	0.97	1.24	0.155548
UHRF2	0.87	0.71	1.06	0.156941
PDIA5	1.08	0.97	1.19	0.157589
ACRV1	1.05	0.98	1.13	0.157901
TBC1D17	1.09	0.97	1.22	0.158564
MAGEA3	1.06	0.98	1.14	0.158659
THRAP3	1.04	0.98	1.1	0.158947
AKT2	1.04	0.99	1.09	0.159176
GSTP1	1.06	0.98	1.14	0.159421
CDC27	1.06	0.98	1.16	0.160043
AOC1	0.93	0.84	1.03	0.161749
RGS8	0.94	0.86	1.03	0.161755
GTPBP2	1.06	0.98	1.14	0.162357
SPINK6	1.08	0.97	1.2	0.162385
MORN4	0.94	0.86	1.03	0.162552
NLGN1	0.93	0.84	1.03	0.162972
MBL2	1.04	0.98	1.11	0.163251
IL12B	1.07	0.97	1.19	0.163575
IL2	0.88	0.74	1.05	0.163909
ERCC1	1.13	0.95	1.36	0.164133
PLXNB2	1.17	0.94	1.47	0.164297
GMPR2	1.07	0.97	1.18	0.164746
XPNPEP2	0.96	0.91	1.02	0.164915
IL16	1.09	0.96	1.24	0.165142
CTNNA1	0.87	0.71	1.06	0.165285
NEXN	1.06	0.97	1.16	0.165881
TJAP1	1.05	0.98	1.12	0.166031
AHNAK	1.15	0.94	1.41	0.166209
NUMB	1.06	0.98	1.14	0.166439
NFASC	1.15	0.95	1.39	0.166682
PAIP2B	1.09	0.97	1.22	0.16676
NRP2	1.14	0.95	1.38	0.166874
PECAM1	1.13	0.95	1.35	0.168628
STK24	1.06	0.97	1.16	0.16929
FADD	1.05	0.98	1.13	0.169374
FOXO1	1.05	0.98	1.11	0.169846
WFIKKN2	0.89	0.76	1.05	0.169927
BRAP	1.04	0.98	1.1	0.170577
BIN2	1.04	0.98	1.11	0.170907
CREBZF	0.84	0.65	1.08	0.171197
STC2	1.17	0.93	1.47	0.172032
NCAM2	0.87	0.71	1.06	0.172629
ANGPTL2	1.1	0.96	1.26	0.172849
RANBP1	1.09	0.96	1.23	0.173886
DDT	1.11	0.96	1.29	0.174415
LRP1	1.15	0.94	1.41	0.174917
RRAS	1.03	0.99	1.09	0.175371
PSMA1	0.92	0.81	1.04	0.175677
MEGF10	0.91	0.79	1.05	0.176667
IL25	1.14	0.94	1.38	0.177476
PRKD2	1.1	0.96	1.26	0.177606
SHD	0.95	0.87	1.03	0.177844
SUSD4	1.11	0.95	1.29	0.178099
BAG6	1.11	0.95	1.28	0.178541
TP73	0.88	0.73	1.06	0.178704
CTBS	1.18	0.93	1.51	0.178765
INSL3	0.95	0.88	1.02	0.178815
SERPINA12	1.03	0.98	1.09	0.178881
PPIE	1.07	0.97	1.18	0.179141
PAGR1	1.1	0.96	1.27	0.179145
QDPR	1.09	0.96	1.24	0.180987
CD226	1.11	0.95	1.29	0.18134
CENPJ	1.06	0.97	1.16	0.18135
CTSE	0.92	0.81	1.04	0.181931
ELN	1.14	0.94	1.37	0.182878
FBP1	1.05	0.98	1.13	0.183098
TTF2	1.09	0.96	1.24	0.183197
SLC13A1	0.92	0.82	1.04	0.184033
SPESP1	1.14	0.94	1.38	0.184505
CINP	0.9	0.77	1.05	0.184834
AOC3	1.13	0.94	1.37	0.184901
FN1	1.18	0.92	1.49	0.186171
NXPE4	1.13	0.94	1.35	0.186487
NPTX2	1.14	0.94	1.38	0.186523
IGFL4	1.06	0.97	1.14	0.186632
CPXM2	1.19	0.92	1.53	0.186671
CREG1	1.1	0.96	1.26	0.186901
COL24A1	1.08	0.96	1.21	0.18796
GRK5	1.07	0.97	1.19	0.188428
SPRED2	1.1	0.95	1.27	0.18845
DPEP1	0.93	0.83	1.04	0.188633
SLIRP	1.07	0.97	1.19	0.188664
FHIT	1.05	0.98	1.13	0.18912
FXYD5	1.06	0.97	1.15	0.189261
S100A14	0.92	0.81	1.04	0.189887
F13B	1.18	0.92	1.53	0.190082
PXDNL	1.07	0.97	1.18	0.191494
DCLRE1C	0.86	0.7	1.08	0.191542
GRIN2B	0.92	0.81	1.04	0.191758
RYR1	0.87	0.71	1.07	0.192477
GLP1R	0.89	0.74	1.06	0.192795
LEFTY2	0.93	0.84	1.04	0.193175
DOK1	1.03	0.98	1.08	0.193873
CXCL5	1.03	0.98	1.08	0.194242
AKR7L	1.06	0.97	1.16	0.194436
TRDMT1	1.05	0.98	1.13	0.194904
CRTAC1	0.89	0.75	1.06	0.19523
ARHGAP25	1.06	0.97	1.16	0.195735
EPB41L5	0.93	0.84	1.04	0.196345
CD6	0.93	0.84	1.04	0.19668
MYO6	1.11	0.95	1.3	0.196858
RGCC	1.06	0.97	1.15	0.19725
CELA3A	0.94	0.86	1.03	0.197512
BACH1	1.05	0.98	1.13	0.197923
MICALL2	1.06	0.97	1.16	0.198088
ANXA5	1.13	0.94	1.35	0.199148
MYOM2	1.08	0.96	1.22	0.199215
ANXA1	1.09	0.95	1.26	0.199277
RBM17	1.06	0.97	1.15	0.199341
MYOM1	0.91	0.78	1.05	0.200269
BCL2	1.07	0.96	1.2	0.201261
ECHDC3	1.06	0.97	1.15	0.201654
VPS28	1.06	0.97	1.17	0.201704
MGLL	1.04	0.98	1.11	0.201942
PRDX2	0.94	0.84	1.04	0.2022
TK1	1.09	0.95	1.25	0.202331
ZBTB16	1.05	0.97	1.13	0.202415
HSDL2	1.09	0.95	1.24	0.202544
CEP350	1.11	0.94	1.31	0.202573
ING1	1.07	0.96	1.2	0.203555
COL15A1	1.2	0.91	1.58	0.2041
STAT5B	1.03	0.99	1.07	0.204497
PARK7	1.07	0.96	1.19	0.205208
LARP1	1.06	0.97	1.17	0.205487
FABP9	0.94	0.85	1.04	0.205843
STAM	1.11	0.94	1.3	0.205926
NIT1	1.1	0.95	1.26	0.206967
SERPINB5	0.93	0.83	1.04	0.20751
MAP3K5	1.04	0.98	1.09	0.208378
FCAMR	1.06	0.97	1.16	0.208431
CCL24	1.04	0.98	1.11	0.208849
HSD17B3	1.09	0.96	1.23	0.209119
IGSF9	1.05	0.97	1.13	0.209481
PLA2G1B	0.92	0.81	1.05	0.209898
PMM2	1.07	0.96	1.19	0.211617
FGR	1.06	0.97	1.15	0.211991
MENT	0.83	0.61	1.11	0.212384
SNCA	1.04	0.98	1.1	0.212717
SNED1	1.13	0.93	1.37	0.213157
GCNT1	1.11	0.94	1.3	0.213528
NSFL1C	1.05	0.97	1.14	0.214665
IFNGR2	1.07	0.96	1.18	0.215138
RAB10	1.08	0.96	1.21	0.215203
PLXNB3	1.07	0.96	1.21	0.215729
APOH	1.1	0.95	1.27	0.216197
ADCYAP1R1	1.09	0.95	1.25	0.216346
DDHD2	1.06	0.97	1.17	0.217183
SH2B3	1.04	0.98	1.1	0.217608
QSOX1	1.1	0.95	1.27	0.217614
ABRAXAS2	1.06	0.96	1.17	0.218195
S100P	1.06	0.97	1.17	0.218763
EPHA4	0.87	0.69	1.09	0.219682
TMED1	1.07	0.96	1.2	0.22053
LRP11	1.1	0.94	1.29	0.220666
PCDH12	1.17	0.91	1.5	0.22072
CDC25A	0.9	0.76	1.07	0.22135
BTN1A1	0.9	0.75	1.07	0.221361
TNFRSF21	1.13	0.93	1.39	0.221929
GALNT7	0.85	0.66	1.1	0.222146
GNLY	1.07	0.96	1.18	0.222158
LYSMD3	1.04	0.98	1.1	0.222175
RANGAP1	0.93	0.82	1.05	0.222477
COL28A1	0.95	0.87	1.03	0.223988
NTF4	1.09	0.95	1.25	0.224035
SV2A	1.06	0.96	1.17	0.224096
NPTX1	1.09	0.95	1.24	0.224356
MDGA1	0.95	0.88	1.03	0.224816
TRIM5	1.04	0.98	1.11	0.224869
DDX1	1.08	0.95	1.22	0.225083
PRRT3	1.12	0.93	1.34	0.225182
SOST	1.09	0.95	1.27	0.225208
ENTPD6	1.14	0.92	1.4	0.225389
LGALS7_LGALS7B	1.08	0.95	1.23	0.225491
RLN2	0.94	0.86	1.04	0.227125
ADGRE2	0.89	0.73	1.08	0.227734
DNAJA1	0.91	0.79	1.06	0.22824
GSTT2B	1.02	0.99	1.04	0.228463
CD5	1.1	0.94	1.29	0.229034
MOG	1.11	0.94	1.31	0.229248
ACP1	0.91	0.79	1.06	0.229397
NXPH1	1.09	0.95	1.26	0.230257
SLC44A4	0.94	0.85	1.04	0.231291
ARG2	1.09	0.95	1.26	0.231903
TXNRD1	1.07	0.96	1.2	0.231944
TSPAN15	0.92	0.8	1.05	0.232246
AMOT	0.9	0.76	1.07	0.232528
DDX58	1.06	0.96	1.16	0.232891
TYRO3	0.89	0.73	1.08	0.232946
AGER	0.92	0.8	1.06	0.234386
LUZP2	1.09	0.95	1.25	0.235018
CSRP3	1.04	0.97	1.11	0.235128
FOXO3	1.04	0.98	1.1	0.235541
NDRG1	1.05	0.97	1.13	0.235715
TPPP3	0.91	0.79	1.06	0.2362
KIRREL1	0.93	0.83	1.05	0.237768
PRUNE2	0.87	0.69	1.1	0.238212
RELB	1.08	0.95	1.22	0.238599
STIP1	1.05	0.97	1.14	0.238817
HDGF	1.04	0.98	1.1	0.238925
GLOD4	1.1	0.94	1.28	0.23957
WWP2	1.06	0.96	1.18	0.24005
LSP1	1.08	0.95	1.24	0.240336
TSPAN1	0.95	0.88	1.03	0.241451
FCGR3B	1.07	0.96	1.2	0.241653
TUBB3	0.87	0.69	1.1	0.242254
SRP14	1.05	0.96	1.15	0.242563
TET2	1.04	0.98	1.1	0.242992
AMBN	0.88	0.71	1.09	0.24344
MUC13	1.07	0.96	1.19	0.243467
TRPV3	0.92	0.8	1.06	0.24382
FOLR2	1.12	0.93	1.36	0.245414
FKBP1B	1.03	0.98	1.08	0.24643
SCARB1	0.94	0.85	1.04	0.246767
FAM3D	1.05	0.97	1.13	0.246939
COPE	1.07	0.96	1.19	0.247325
SIRPA	1.06	0.96	1.16	0.247367
IKBKG	1.04	0.98	1.1	0.248287
FMR1	1.09	0.94	1.27	0.249401
SOD1	1.07	0.95	1.19	0.249606
NAAA	1.06	0.96	1.16	0.249912
CD55	1.14	0.91	1.42	0.250021
KIRREL2	1.09	0.94	1.25	0.251232
TCN1	1.11	0.93	1.33	0.251754
STX1B	1.09	0.94	1.26	0.251931
RNF5	1.05	0.96	1.15	0.252935
LDLRAP1	1.04	0.97	1.11	0.253194
LELP1	0.95	0.86	1.04	0.253674
UNC79	1.07	0.95	1.2	0.253697
IL12RB2	0.91	0.77	1.07	0.255147
MGMT	1.03	0.98	1.07	0.255244
MTSS2	1.04	0.97	1.11	0.255501
DYNLT1	1.05	0.97	1.13	0.255679
CDHR5	0.92	0.8	1.06	0.255747
LPP	1.06	0.96	1.17	0.255821
TIMM8A	1.04	0.97	1.12	0.255832
ANKMY2	1.05	0.97	1.13	0.255953
MAP4K5	1.03	0.98	1.08	0.256404
TMEM132A	0.94	0.85	1.04	0.25742
CABP2	1.06	0.96	1.17	0.25773
CACNA1C	0.88	0.72	1.09	0.258043
PSMD9	1.06	0.96	1.16	0.258585
MYO9B	1.05	0.97	1.13	0.259322
SARG	1.03	0.98	1.1	0.259765
APOE	0.94	0.85	1.04	0.260183
UROD	1.05	0.96	1.16	0.260451
SHMT1	1.04	0.97	1.11	0.261007
BTLA	0.96	0.88	1.03	0.261269
SOD2	1.08	0.94	1.24	0.262122
TNFSF12	0.9	0.74	1.09	0.26384
CDNF	1.11	0.93	1.32	0.263865
SULT2A1	1.05	0.96	1.15	0.264372
RCC1	1.07	0.95	1.2	0.264639
DCXR	0.94	0.85	1.04	0.265069
SLC27A4	1.05	0.97	1.13	0.26509
NEDD4L	0.93	0.82	1.06	0.265758
SYNGAP1	0.93	0.83	1.05	0.267533
ECSCR	1.07	0.95	1.21	0.268097
NFATC1	1.03	0.98	1.09	0.268337
SLA2	1.03	0.97	1.1	0.268582
GIMAP7	1.11	0.92	1.35	0.270262
MAPK9	1.07	0.95	1.22	0.270464
RAPGEF2	1.07	0.95	1.2	0.270465
KLKB1	0.86	0.66	1.13	0.270986
ENTPD5	1.15	0.89	1.49	0.271046
GFRA2	1.16	0.89	1.52	0.271765
NPTXR	0.91	0.78	1.07	0.271899
CD200	0.89	0.72	1.1	0.272125
DNAJB8	1.05	0.96	1.16	0.272459
SEPTIN7	1.06	0.95	1.18	0.272884
HTR1A	0.95	0.87	1.04	0.273364
ANXA4	1.04	0.97	1.12	0.273416
SCARF2	1.12	0.92	1.36	0.273932
RGL2	0.94	0.85	1.05	0.274027
LEO1	1.11	0.92	1.35	0.275497
NENF	0.97	0.91	1.03	0.275521
CFHR2	1.07	0.95	1.19	0.275948
CLEC4C	1.06	0.95	1.19	0.27601
JCHAIN	1.05	0.96	1.15	0.276048
CTLA4	1.12	0.91	1.37	0.276809
ERN1	1.1	0.93	1.3	0.277036
MDH1	1.09	0.93	1.27	0.277168
ALPI	0.97	0.92	1.02	0.27767
HRG	0.9	0.74	1.09	0.277714
IFNAR1	1.14	0.9	1.46	0.278023
MIF	1.05	0.96	1.13	0.278309
ALDH5A1	1.08	0.94	1.23	0.278543
PTPRR	1.1	0.92	1.32	0.278734
PCDHB15	0.91	0.78	1.07	0.278921
KYNU	1.07	0.95	1.2	0.279196
FUOM	1.06	0.96	1.17	0.280637
ITPR1	1.05	0.96	1.15	0.281955
KLRF1	0.92	0.79	1.07	0.282024
IDO1	1.06	0.96	1.17	0.282613
CLSTN3	1.12	0.91	1.39	0.282642
TPBGL	0.91	0.78	1.08	0.28292
FGF7	0.95	0.88	1.04	0.285056
CCAR2	0.94	0.83	1.06	0.285494
PTH	0.96	0.88	1.04	0.285498
PEPD	1.14	0.89	1.46	0.285694
CTSF	1.08	0.94	1.24	0.285978
PCSK7	1.08	0.94	1.23	0.28604
PRSS27	1.08	0.94	1.24	0.286527
TPRKB	1.05	0.96	1.16	0.286878
C1QTNF9	0.93	0.82	1.06	0.287026
LAMP1	0.87	0.67	1.13	0.287328
MANSC4	1.05	0.96	1.16	0.287456
SHH	1.08	0.94	1.25	0.289248
AKR1B1	1.04	0.97	1.12	0.290185
THY1	1.11	0.91	1.36	0.290636
SPRR3	1.05	0.96	1.16	0.290832
SCN2A	1.07	0.94	1.22	0.291281
COL1A1	0.89	0.71	1.11	0.292079
ATP1B2	0.89	0.72	1.1	0.292355
ST13	1.06	0.95	1.19	0.293645
SAG	0.93	0.82	1.06	0.294232
UPK3A	0.93	0.82	1.06	0.294444
SEMA6C	1.13	0.9	1.43	0.294685
CEP290	1.06	0.95	1.2	0.295934
CYTL1	1.16	0.88	1.51	0.296048
IGDCC3	1.07	0.94	1.21	0.297626
H2AP	0.93	0.81	1.07	0.29771
LSM8	0.96	0.89	1.04	0.298061
PITHD1	1.04	0.96	1.13	0.298319
LCAT	1.18	0.86	1.61	0.298378
PMS1	1.07	0.94	1.21	0.298692
ATP5F1D	1.07	0.95	1.2	0.298931
IL33	0.93	0.81	1.07	0.298986
NAGA	1.06	0.95	1.18	0.299501
NME3	1.13	0.9	1.42	0.299943
CASP8	1.05	0.96	1.14	0.300471
ARFIP1	1.05	0.96	1.15	0.300854
TMPRSS15	0.97	0.91	1.03	0.301303
ALMS1	1.08	0.94	1.24	0.301797
NMT1	1.05	0.96	1.15	0.302148
RCOR1	1.06	0.95	1.2	0.30231
FCGR2B	1.05	0.96	1.15	0.302476
DEFB103A_DEFB103B	1.08	0.93	1.24	0.302477
EZR	1.12	0.9	1.39	0.302739
VIT	1.09	0.92	1.3	0.30281
SAP18	1.04	0.96	1.14	0.303417
SEMA7A	0.9	0.74	1.1	0.304645
DCTN1	1.04	0.96	1.13	0.304689
B4GAT1	0.89	0.7	1.12	0.305692
CD160	1.06	0.94	1.2	0.307143
DHPS	1.08	0.93	1.25	0.308545
HIP1	1.1	0.92	1.32	0.308894
CST5	1.05	0.95	1.17	0.309044
EPGN	1.07	0.94	1.22	0.309581
CD22	1.07	0.94	1.21	0.309756
FLT1	1.14	0.89	1.46	0.310298
RNASE3	1.02	0.98	1.07	0.310827
DCTN2	1.03	0.97	1.09	0.311344
ENAH	1.06	0.95	1.19	0.312657
LYPD1	0.95	0.87	1.05	0.313212
HS6ST1	1.08	0.93	1.27	0.313329
LILRA4	0.93	0.82	1.07	0.313598
CLTA	1.06	0.95	1.19	0.314886
UBE2Z	1.06	0.95	1.18	0.315534
ASS1	0.96	0.88	1.04	0.315815
DNPEP	0.95	0.85	1.05	0.315936
IFNW1	0.91	0.75	1.1	0.316038
GLYR1	1.05	0.95	1.17	0.31626
RAC3	0.95	0.86	1.05	0.316886
EDAR	0.97	0.91	1.03	0.317826
CSPG5	1.07	0.94	1.21	0.318056
ANGPTL7	1.08	0.93	1.25	0.318241
PPIF	1.05	0.95	1.15	0.318445
KLK15	0.94	0.83	1.06	0.319269
PRKAG3	1.11	0.91	1.35	0.319724
MORC3	0.89	0.7	1.12	0.320604
NFIC	1.07	0.94	1.22	0.320775
GZMB	0.96	0.88	1.04	0.321305
CA2	1.04	0.96	1.12	0.321441
MYL1	1.08	0.93	1.25	0.322164
IZUMO1	0.93	0.8	1.08	0.3222
B3GAT3	0.85	0.61	1.18	0.322256
REG3G	1.08	0.93	1.27	0.322344
GAGE2A	1.05	0.95	1.15	0.322615
FEN1	1.04	0.96	1.13	0.322917
UGDH	1.03	0.97	1.1	0.3232
PPME1	1.05	0.96	1.15	0.323381
MUC2	1.03	0.97	1.11	0.324123
ADAMTS1	1.11	0.91	1.35	0.324221
ENTPD2	0.94	0.83	1.06	0.324804
GHR	0.89	0.7	1.13	0.325493
ACRBP	1.08	0.93	1.26	0.325614
OPTC	1.06	0.94	1.19	0.326871
MLLT1	1.05	0.96	1.15	0.328067
STOML2	1.03	0.97	1.11	0.328245
TIMP2	1.12	0.9	1.39	0.328465
SLIT2	0.95	0.85	1.06	0.329958
DOC2B	1.09	0.92	1.28	0.330068
ITPRIP	1.07	0.93	1.23	0.331539
KLB	1.04	0.96	1.12	0.33169
PDGFRB	0.93	0.79	1.08	0.33211
CD164L2	0.91	0.76	1.1	0.332449
MAEA	1.07	0.93	1.23	0.332507
SELL	0.87	0.66	1.15	0.333259
GIPR	0.93	0.8	1.08	0.334022
TEX33	0.92	0.77	1.09	0.334121
DDX53	1.09	0.91	1.31	0.334189
AMN	0.94	0.84	1.06	0.33448
GYS1	1.03	0.97	1.09	0.334548
SH2D1A	0.95	0.87	1.05	0.335957
SCN4B	1.08	0.92	1.27	0.336045
GOT1	0.93	0.8	1.08	0.336917
AKR1B10	0.95	0.86	1.05	0.337127
APOA1	0.86	0.63	1.17	0.338649
GDF2	0.93	0.79	1.08	0.338969
BHMT2	0.88	0.69	1.14	0.339774
DDA1	0.92	0.78	1.09	0.340596
AHNAK2	1.11	0.89	1.38	0.340941
MEP1A	1.04	0.96	1.14	0.341334
FKBP7	1.05	0.95	1.17	0.344885
COL5A1	1.08	0.92	1.26	0.345498
ARF6	1.03	0.97	1.09	0.345696
CALCOCO1	1.02	0.97	1.08	0.346349
LTO1	0.94	0.81	1.07	0.3474
APOA4	1.09	0.91	1.31	0.347864
[truncated: 921 more rows]

## Sheet: Table 4
Table 4 The association of proteins with the risk of stroke in the UKB.
Protein	HR	95%CI lower	95%CI upper	pval
CKAP4	2.28	1.89	2.76	<1.00e-17
WFDC2	2.18	1.87	2.53	<1.00e-17
NPC2	2.13	1.78	2.54	<1.00e-17
IGFBP4	2.01	1.73	2.34	<1.00e-17
NEFL	1.76	1.56	1.99	<1.00e-17
NTproBNP	1.32	1.26	1.39	<1.00e-17
CD27	1.85	1.6	2.15	2.22e-16
GDF15	1.69	1.49	1.91	2.22e-16
NPPB	1.22	1.16	1.28	4.441e-16
SHISA5	2.17	1.8	2.63	8.882e-16
PLAUR	2.44	1.96	3.04	1.998e-15
IGFBP7	1.89	1.62	2.22	3.775e-15
PGF	2.26	1.84	2.77	5.107e-15
TIMP1	2.18	1.79	2.64	5.107e-15
HAVCR1	1.43	1.31	1.57	1.399e-14
CST3	2.54	1.99	3.23	6.217e-14
RNASE6	1.78	1.52	2.07	1.703e-13
B2M	1.54	1.37	1.73	2.831e-13
ST6GAL1	2.01	1.66	2.43	4.889e-13
EDA2R	1.88	1.58	2.24	1.889e-12
HSPG2	2.4	1.88	3.07	1.998e-12
RNASET2	2.11	1.71	2.62	5.543e-12
PALM2	1.81	1.53	2.15	6.054e-12
VSIG4	1.75	1.49	2.06	9.908e-12
NBL1	2.43	1.88	3.15	1.878e-11
RELT	2.25	1.77	2.86	2.489e-11
COL6A3	1.93	1.59	2.34	2.567e-11
ADM	2.49	1.9	3.26	3.08e-11
EFEMP1	1.98	1.62	2.43	3.184e-11
TGFBR2	1.88	1.55	2.26	4.746e-11
COLEC12	2.42	1.86	3.15	5.494e-11
TNFRSF1A	2.1	1.68	2.63	6.866e-11
YAP1	2.34	1.81	3.03	7.261e-11
MMP12	1.46	1.3	1.64	1.019e-10
CD302	1.94	1.59	2.38	1.323e-10
HGF	1.78	1.49	2.12	1.359e-10
LGALS9	1.95	1.59	2.39	1.375e-10
NECTIN2	2	1.62	2.47	1.415e-10
FSTL3	1.94	1.58	2.37	1.439e-10
LTBP2	1.87	1.54	2.26	1.736e-10
PSAP	1.93	1.57	2.36	2.424e-10
LAIR1	1.6	1.39	1.86	2.75e-10
INHBB	1.58	1.37	1.82	2.837e-10
RNASE1	2.12	1.67	2.67	3.521e-10
MDK	1.4	1.26	1.55	3.638e-10
GFRA1	2.09	1.66	2.63	4.443e-10
MZB1	1.46	1.29	1.64	4.863e-10
TNFRSF12A	1.78	1.48	2.13	6.078e-10
RBFOX3	1.59	1.37	1.85	1.32e-09
CKB	1.48	1.3	1.68	1.426e-09
SPON2	1.78	1.47	2.14	1.486e-09
EDN1	2.21	1.71	2.87	1.536e-09
TNFRSF10B	1.32	1.2	1.44	1.557e-09
CCN3	1.73	1.44	2.06	1.792e-09
MMP7	1.54	1.34	1.77	1.999e-09
SEPTIN8	1.8	1.48	2.18	2.016e-09
LMNB2	2.06	1.62	2.6	2.085e-09
ANGPT2	1.63	1.39	1.92	3.147e-09
AREG	1.52	1.32	1.74	3.154e-09
CLEC14A	1.87	1.52	2.3	3.494e-09
LAMA4	1.73	1.44	2.08	3.55e-09
NT5C1A	1.66	1.4	1.97	4.23e-09
EPHB4	2.12	1.65	2.72	4.271e-09
EPHA2	1.8	1.48	2.18	4.463e-09
PI3	1.38	1.24	1.54	4.539e-09
PIGR	1.65	1.39	1.95	5.521e-09
REG1A	1.42	1.26	1.6	5.953e-09
LAMP3	1.42	1.26	1.6	7.166e-09
EFNA1	1.99	1.57	2.51	7.221e-09
CD300E	1.58	1.35	1.85	8.417e-09
CD74	1.71	1.43	2.06	9.507e-09
CSTB	1.53	1.32	1.77	1.067e-08
TNC	1.46	1.28	1.66	1.069e-08
COL4A1	1.58	1.35	1.85	1.167e-08
OCLN	1.58	1.35	1.85	1.27e-08
PRG2	1.5	1.31	1.73	1.361e-08
CD274	1.63	1.38	1.93	1.502e-08
ACTA2	1.41	1.25	1.59	1.597e-08
BCAN	0.58	0.48	0.7	1.609e-08
WFIKKN1	0.63	0.53	0.74	1.638e-08
LILRB4	1.53	1.32	1.77	1.732e-08
TNFRSF4	1.61	1.36	1.9	1.747e-08
CXCL17	1.45	1.27	1.65	1.759e-08
TNFRSF19	1.83	1.48	2.26	1.839e-08
TFF3	1.42	1.26	1.61	1.977e-08
COL18A1	2.31	1.72	3.1	2.219e-08
IGFBP2	1.35	1.22	1.5	2.34e-08
FGL1	1.39	1.24	1.56	2.393e-08
NECTIN4	1.74	1.43	2.11	2.781e-08
SMPD1	1.42	1.25	1.61	3.462e-08
OGN	1.59	1.35	1.88	3.744e-08
TNFRSF11B	1.77	1.44	2.17	4.264e-08
CCDC80	1.6	1.35	1.9	4.618e-08
ADAM12	1.65	1.38	1.98	4.961e-08
CHCHD10	1.59	1.35	1.88	4.966e-08
DLL1	1.84	1.48	2.29	5.554e-08
IFI30	1.66	1.38	1.99	6.037e-08
VEGFA	1.34	1.2	1.48	6.048e-08
TNFRSF1B	1.44	1.26	1.64	6.099e-08
CD14	1.53	1.31	1.79	6.912e-08
FABP1	1.2	1.12	1.28	7.266e-08
RSPO3	1.89	1.5	2.39	8.516e-08
IGLC2	1.63	1.36	1.95	8.864e-08
LTBR	1.83	1.46	2.28	9.541e-08
GPR37	1.33	1.2	1.48	1.037e-07
SCARB2	1.77	1.43	2.18	1.19e-07
TFPI2	1.35	1.21	1.5	1.247e-07
TNFRSF11A	1.58	1.33	1.87	1.277e-07
CCL7	1.29	1.17	1.42	1.299e-07
GIPC2	1.82	1.46	2.29	1.617e-07
SPP1	1.44	1.26	1.65	1.667e-07
CCL14	1.49	1.29	1.74	1.69e-07
SMOC2	1.58	1.33	1.87	1.727e-07
CHI3L1	1.22	1.13	1.31	1.891e-07
CEACAM6	1.47	1.27	1.7	1.894e-07
PTGDS	1.74	1.41	2.14	2.042e-07
CD59	2.14	1.6	2.85	2.108e-07
SPINK1	1.49	1.28	1.74	2.111e-07
RARRES2	1.41	1.24	1.6	2.186e-07
AGRN	1.62	1.35	1.95	2.28e-07
PLA2G15	1.83	1.46	2.31	2.365e-07
CRIP2	1.48	1.28	1.72	2.474e-07
IL2RA	1.48	1.27	1.71	2.48e-07
EGFL7	1.49	1.28	1.74	2.498e-07
HLAE	1.76	1.42	2.18	2.539e-07
CD70	1.46	1.27	1.69	2.609e-07
CRIM1	2.26	1.65	3.08	2.786e-07
TIMP4	1.49	1.28	1.74	3.131e-07
CTSZ	1.7	1.38	2.08	3.731e-07
LGALS4	1.35	1.2	1.51	3.742e-07
CCL15	1.44	1.25	1.65	4.02e-07
CD79B	1.43	1.25	1.65	4.338e-07
STC1	1.42	1.24	1.63	4.407e-07
ANGPTL4	1.47	1.26	1.7	5.463e-07
TPP1	1.37	1.21	1.55	5.632e-07
CHRDL1	1.73	1.39	2.14	5.689e-07
ACVRL1	1.95	1.5	2.54	5.744e-07
CLEC5A	1.69	1.38	2.08	5.751e-07
FGF23	1.28	1.16	1.41	6.589e-07
TNFRSF10A	1.56	1.31	1.86	6.617e-07
TNFRSF14	1.7	1.38	2.09	6.794e-07
CSF1	1.83	1.44	2.33	7.254e-07
NID1	1.52	1.29	1.8	7.725e-07
CD4	1.54	1.3	1.83	7.751e-07
CD46	1.7	1.38	2.1	7.905e-07
CCL23	1.49	1.27	1.74	8.036e-07
BST2	1.31	1.18	1.45	8.048e-07
ULBP2	1.53	1.29	1.82	8.477e-07
ADA2	1.44	1.25	1.67	8.599e-07
TNFRSF8	1.4	1.23	1.61	8.938e-07
CD83	1.58	1.31	1.9	1.03e-06
IL10RB	1.69	1.37	2.08	1.043e-06
IL6	1.19	1.11	1.27	1.062e-06
LCN2	1.48	1.26	1.73	1.081e-06
CXCL9	1.25	1.14	1.36	1.188e-06
LAYN	1.61	1.33	1.96	1.229e-06
PIK3IP1	1.83	1.44	2.35	1.254e-06
MATN2	1.71	1.37	2.12	1.287e-06
TNFRSF9	1.41	1.22	1.61	1.406e-06
NPDC1	1.67	1.35	2.06	1.533e-06
IL18BP	1.64	1.34	2.01	1.549e-06
CTHRC1	1.81	1.42	2.31	1.702e-06
WNT9A	1.7	1.37	2.12	1.711e-06
SEL1L	1.48	1.26	1.74	1.714e-06
BSG	2.21	1.6	3.07	1.943e-06
CCL25	1.38	1.21	1.57	1.945e-06
GM2A	1.45	1.24	1.68	2.033e-06
UMOD	0.76	0.68	0.85	2.272e-06
RSPO1	1.56	1.29	1.87	2.316e-06
TFF2	1.29	1.16	1.44	2.432e-06
DSC2	1.57	1.3	1.89	2.629e-06
NID2	1.23	1.13	1.33	2.692e-06
IL19	1.23	1.13	1.34	2.835e-06
TNFSF13	1.74	1.38	2.2	2.885e-06
DEFA1_DEFA1B	1.29	1.16	1.44	3.007e-06
OMG	0.8	0.73	0.88	3.321e-06
ICAM1	1.66	1.34	2.06	3.414e-06
FURIN	1.6	1.31	1.95	3.514e-06
TGFA	1.36	1.2	1.56	3.58e-06
VSIG2	1.3	1.16	1.45	3.608e-06
CD99L2	1.91	1.45	2.52	3.652e-06
CD93	1.66	1.34	2.06	3.798e-06
VWA1	1.43	1.23	1.67	3.829e-06
EFNA4	1.66	1.34	2.06	3.891e-06
GRN	1.82	1.41	2.35	3.953e-06
PRSS8	1.44	1.23	1.68	4.02e-06
CCN5	1.5	1.26	1.78	4.225e-06
SPON1	1.55	1.29	1.87	4.233e-06
FAM3C	1.71	1.36	2.16	4.704e-06
QPCT	1.76	1.38	2.24	5.133e-06
SERPINA11	1.44	1.23	1.69	5.307e-06
LMOD1	1.52	1.27	1.82	5.412e-06
REG4	1.34	1.18	1.52	5.44e-06
SPINT2	1.46	1.24	1.72	5.78e-06
ESAM	1.58	1.3	1.92	6.079e-06
C1QTNF1	1.38	1.2	1.59	6.969e-06
LGALS1	1.52	1.26	1.82	8.51e-06
CLEC6A	1.36	1.19	1.55	9.55e-06
HAVCR2	1.52	1.26	1.83	1.03e-05
IFNL1	1.35	1.18	1.54	1.034e-05
CPXM1	1.23	1.12	1.34	1.059e-05
IGF2R	1.87	1.42	2.48	1.074e-05
CHGA	1.18	1.09	1.26	1.136e-05
LY96	1.45	1.23	1.71	1.153e-05
PENK	1.61	1.3	2	1.16e-05
FABP3	1.36	1.19	1.57	1.323e-05
CEACAM8	1.32	1.16	1.5	1.326e-05
SELP	1.28	1.15	1.44	1.464e-05
MMP1	1.18	1.1	1.28	1.505e-05
IL12RB1	1.45	1.22	1.71	1.531e-05
SDC1	1.41	1.2	1.64	1.562e-05
CDCP1	1.29	1.15	1.44	1.582e-05
TNFRSF6B	1.27	1.14	1.41	1.674e-05
TCN2	1.51	1.25	1.82	1.727e-05
CD300LF	1.29	1.15	1.45	1.786e-05
PILRA	1.42	1.21	1.66	1.85e-05
GIP	1.33	1.17	1.51	1.869e-05
CDH1	1.37	1.19	1.58	1.888e-05
CD7	1.42	1.21	1.67	1.911e-05
KLK4	1.23	1.12	1.35	1.921e-05
NPL	1.42	1.21	1.67	1.932e-05
TNFSF13B	1.57	1.28	1.93	2.089e-05
ATRAID	1.44	1.22	1.71	2.117e-05
RETN	1.38	1.19	1.6	2.129e-05
TREM2	1.29	1.15	1.46	2.273e-05
AGR2	1.15	1.08	1.23	2.329e-05
KRT19	1.22	1.11	1.34	2.389e-05
CA6	0.8	0.72	0.88	2.416e-05
BCAM	1.73	1.34	2.23	2.419e-05
ELN	1.58	1.28	1.95	2.492e-05
ICAM5	1.36	1.18	1.56	2.524e-05
SERPINA3	2.39	1.59	3.59	2.569e-05
REG1B	1.25	1.13	1.39	2.624e-05
PYY	1.17	1.09	1.27	2.701e-05
TGFB1	1.4	1.2	1.65	2.809e-05
LRIG1	1.47	1.23	1.77	2.832e-05
HMOX2	1.3	1.15	1.47	2.909e-05
AMBP	2.03	1.46	2.84	3.123e-05
ITIH3	1.44	1.21	1.72	3.257e-05
POLR2F	1.37	1.18	1.59	3.461e-05
CCL21	1.32	1.16	1.51	3.483e-05
RARRES1	1.39	1.19	1.63	3.49e-05
IMMT	1.36	1.17	1.57	3.661e-05
CXCL11	1.17	1.09	1.26	3.699e-05
GAST	1.11	1.06	1.17	3.981e-05
LBP	1.26	1.13	1.41	4.055e-05
NTF3	1.41	1.2	1.66	4.305e-05
EGFR	0.44	0.29	0.65	4.41e-05
ASGR1	1.55	1.26	1.92	4.443e-05
CFD	1.88	1.39	2.55	4.614e-05
SFTPA2	1.27	1.13	1.43	4.788e-05
CREG1	1.39	1.19	1.63	5.192e-05
ADAM8	1.56	1.26	1.94	5.358e-05
PRG3	1.36	1.17	1.58	5.524e-05
FGF21	1.11	1.06	1.18	5.726e-05
KLK11	1.45	1.21	1.73	6.043e-05
PLAT	1.3	1.14	1.47	6.08e-05
CLMP	1.91	1.39	2.62	6.172e-05
MMP9	1.24	1.12	1.38	6.811e-05
LY9	1.54	1.25	1.91	6.83e-05
VWC2	1.42	1.2	1.69	7.103e-05
LILRA5	1.5	1.23	1.83	7.391e-05
PGLYRP1	1.34	1.16	1.54	7.435e-05
TNFRSF17	1.45	1.2	1.74	8.045e-05
GRPEL1	1.23	1.11	1.36	8.166e-05
B4GALT1	1.61	1.27	2.03	8.179e-05
CD160	1.32	1.15	1.51	8.407e-05
CD300C	1.46	1.21	1.76	8.607e-05
IGFBPL1	1.43	1.2	1.71	8.717e-05
LY6D	1.4	1.18	1.66	9.084e-05
APP	1.21	1.1	1.33	9.284e-05
CCN2	1.26	1.12	1.41	9.448e-05
ENAH	1.29	1.14	1.47	9.634e-05
CALCB	1.37	1.17	1.6	0.0001007
CXCL13	1.18	1.09	1.29	0.00010174
CCL5	1.13	1.06	1.21	0.00010424
MSR1	1.32	1.15	1.53	0.00010447
DKK1	1.24	1.11	1.39	0.00010511
TIMP3	1.1	1.05	1.15	0.00010585
CD55	1.59	1.26	2.01	0.00010886
APLP1	0.78	0.68	0.88	0.00011624
CD276	1.44	1.19	1.73	0.00011738
CD40	1.28	1.13	1.45	0.00011908
TNF	1.32	1.15	1.52	0.00012081
SMOC1	1.47	1.21	1.79	0.00012829
SIGLEC1	1.35	1.16	1.57	0.00012864
PCSK9	1.37	1.17	1.61	0.00013497
CTSL	1.65	1.27	2.13	0.00013541
RBP2	1.17	1.08	1.27	0.00013638
CLC	1.19	1.09	1.3	0.00013897
ASGR2	1.71	1.3	2.26	0.00014948
FCRLB	1.19	1.09	1.3	0.00015139
CCL27	1.24	1.11	1.38	0.00016242
LTBP3	1.23	1.1	1.37	0.00016639
TNFRSF21	1.57	1.24	1.98	0.00016761
KLRB1	1.39	1.17	1.65	0.00017249
IGSF8	1.48	1.21	1.82	0.00017346
MMP8	1.17	1.08	1.28	0.00018059
RET	0.73	0.62	0.86	0.00018192
PRCP	1.46	1.2	1.79	0.00019019
TNR	0.75	0.64	0.87	0.00019491
SIAE	1.3	1.13	1.49	0.00019918
EFCAB14	1.49	1.21	1.85	0.00022055
DCBLD2	1.42	1.18	1.71	0.00022175
LRG1	1.7	1.28	2.26	0.00022478
FBLN2	1.57	1.23	1.99	0.00022909
EFHD1	1.45	1.19	1.76	0.00023494
NUCB2	1.38	1.16	1.64	0.00023853
TXNDC15	1.53	1.22	1.92	0.00024466
BTN2A1	1.6	1.24	2.05	0.00024536
DPP7	1.22	1.1	1.36	0.00025683
ADAMTS13	0.61	0.47	0.79	0.00026039
CXADR	1.26	1.11	1.43	0.00026314
RBP5	1.23	1.1	1.38	0.00027211
POF1B	1.31	1.13	1.52	0.0002732
HNMT	1.29	1.12	1.48	0.00027415
CD38	1.53	1.22	1.93	0.00028478
FSTL1	1.83	1.32	2.53	0.00028575
IFNGR2	1.25	1.11	1.41	0.00029342
GCG	1.1	1.05	1.17	0.00029442
ACE2	1.23	1.1	1.38	0.00030682
CCN4	1.33	1.14	1.55	0.0003077
MFAP5	1.37	1.15	1.62	0.00032001
TMPRSS11D	1.38	1.16	1.64	0.00032751
IGFBP1	1.1	1.05	1.17	0.00033155
MRC1	1.6	1.24	2.06	0.00033259
GCHFR	1.28	1.12	1.47	0.0003348
IGFBP6	1.54	1.22	1.95	0.00033698
PDGFB	1.15	1.06	1.24	0.00039396
SERPINE1	1.2	1.08	1.32	0.0003964
CEACAM16	0.84	0.76	0.93	0.00040232
HEPH	1.71	1.27	2.31	0.0004032
LGMN	1.37	1.15	1.63	0.00042074
SPINK4	1.19	1.08	1.31	0.0004217
RNASE4	1.61	1.23	2.1	0.00043757
MSLN	1.2	1.08	1.33	0.00045644
PSG1	1.11	1.05	1.18	0.00045765
OSCAR	1.41	1.16	1.71	0.00046942
CLEC1A	1.44	1.17	1.76	0.00046999
MCFD2	1.3	1.12	1.5	0.00050054
VWF	1.17	1.07	1.27	0.00050803
HIP1R	1.27	1.11	1.45	0.00050992
EPHA1	1.45	1.18	1.79	0.0005133
SORT1	1.35	1.14	1.61	0.00051654
CDHR5	0.75	0.63	0.88	0.00053033
TNFRSF13B	1.34	1.14	1.59	0.00053574
RNF149	1.52	1.2	1.93	0.00054408
CCL11	1.36	1.14	1.61	0.00055028
SPINT1	1.52	1.2	1.93	0.0005815
OSM	1.17	1.07	1.29	0.00058717
MAD1L1	1.21	1.09	1.35	0.00062178
SLAMF1	1.22	1.09	1.36	0.00063103
SCARF2	1.49	1.18	1.87	0.00064129
CD80	1.44	1.17	1.79	0.00067784
SORCS2	1.4	1.15	1.7	0.00070212
ALPP	1.1	1.04	1.17	0.00073258
FAM20A	1.55	1.2	1.99	0.0007567
LECT2	1.21	1.08	1.35	0.00078319
GHR	0.62	0.47	0.82	0.0007903
CEACAM5	1.18	1.07	1.31	0.00081842
VCAN	1.44	1.16	1.78	0.00082221
ZBTB17	1.25	1.1	1.43	0.00082569
DTX3	1.56	1.2	2.03	0.00082789
EDIL3	1.35	1.13	1.62	0.00083468
FUT3_FUT5	1.26	1.1	1.45	0.00086172
C2CD2L	1.25	1.1	1.43	0.00087568
P4HB	1.33	1.12	1.57	0.00087634
TNNI3	1.15	1.06	1.25	0.00087796
MFGE8	1.27	1.1	1.47	0.00090167
PTN	1.24	1.09	1.41	0.00091515
CD5	1.34	1.13	1.6	0.00092729
TTR	0.6	0.45	0.81	0.0009416
MMP10	1.2	1.08	1.34	0.00094488
SLAMF7	1.2	1.08	1.34	0.00094548
ITGA5	1.54	1.19	1.99	0.00094799
NOS3	1.2	1.08	1.34	0.00095153
CILP	1.27	1.1	1.47	0.00096537
CXCL10	1.17	1.06	1.28	0.00098945
IL4R	1.33	1.12	1.57	0.00101106
THBS2	1.3	1.11	1.52	0.00103115
CTSS	1.76	1.25	2.46	0.0010368
COL15A1	1.69	1.24	2.32	0.00104551
SLAMF8	1.23	1.09	1.39	0.0011014
GBP1	1.21	1.08	1.36	0.00110946
SCARA5	1.44	1.16	1.8	0.00113367
INSL4	1.23	1.09	1.39	0.00120548
ADGRF5	1.56	1.19	2.04	0.00125801
ITGA11	0.73	0.6	0.88	0.00126757
KIR2DL3	1.15	1.05	1.24	0.00127068
CXCL16	1.56	1.19	2.05	0.00132199
ECHDC3	1.17	1.06	1.28	0.00133744
TPR	1.22	1.08	1.38	0.00135418
VEGFC	1.21	1.08	1.36	0.00135532
NCAN	0.76	0.64	0.9	0.00136733
VCAM1	1.46	1.16	1.84	0.00141777
JAM2	1.51	1.17	1.95	0.00142958
GALNT10	1.45	1.15	1.83	0.00146184
NRP2	1.42	1.15	1.77	0.00146321
SIRPB1	1.26	1.09	1.45	0.00148172
MANSC1	1.47	1.16	1.86	0.00148431
FZD8	1.27	1.1	1.47	0.00150164
DPY30	1.18	1.07	1.31	0.0015057
BTN3A2	1.31	1.11	1.55	0.00154572
PRAP1	1.39	1.13	1.7	0.00158925
LRP11	1.34	1.12	1.61	0.00159558
BPIFB1	1.18	1.07	1.32	0.00160739
RNASE3	1.09	1.03	1.15	0.00162045
XG	1.4	1.14	1.73	0.00163797
CGREF1	1.28	1.1	1.49	0.0016582
TYMP	1.17	1.06	1.29	0.00167869
IL1RL1	1.26	1.09	1.45	0.00170214
ANGPTL1	1.43	1.14	1.8	0.0017227
FOLR1	1.43	1.14	1.79	0.00173945
CAPG	1.19	1.07	1.33	0.00174125
PHOSPHO1	1.43	1.14	1.78	0.00177557
TINAGL1	1.59	1.19	2.12	0.00191732
PDGFA	1.15	1.05	1.26	0.00194622
SIGLEC8	1.31	1.1	1.55	0.00199233
CD99	1.72	1.22	2.42	0.00199616
EPS8L2	1.39	1.13	1.71	0.00206316
CCL17	1.12	1.04	1.2	0.00211289
CD300A	1.49	1.16	1.93	0.00211436
TSHB	0.88	0.81	0.95	0.00212875
OLR1	1.17	1.06	1.29	0.00215387
KLK8	1.33	1.11	1.6	0.00217259
CLEC11A	1.23	1.08	1.41	0.00220664
TFF1	1.13	1.04	1.22	0.00224856
DDAH1	1.24	1.08	1.43	0.00226284
SRPX	1.38	1.12	1.69	0.00226858
NCR1	1.32	1.1	1.57	0.00230939
VEGFB	1.51	1.16	1.97	0.00233124
GFRAL	0.82	0.72	0.93	0.00235512
PDCD1	1.25	1.08	1.45	0.0023762
TIGAR	1.23	1.08	1.4	0.00238121
SPINK2	1.38	1.12	1.7	0.0023936
TXNDC5	1.16	1.05	1.27	0.00246795
ADAM9	1.48	1.15	1.9	0.00248611
CBLN4	0.73	0.6	0.9	0.00253068
F9	1.73	1.21	2.48	0.00255645
MLN	1.12	1.04	1.21	0.00257005
SHBG	1.27	1.09	1.48	0.00258787
IL9	0.77	0.65	0.91	0.00262263
PTPRB	1.48	1.15	1.9	0.00264067
CLSTN2	1.26	1.08	1.46	0.00266278
GGT1	1.21	1.07	1.36	0.00267464
IL18	1.23	1.07	1.41	0.00281127
MPO	1.22	1.07	1.39	0.00283477
REG3A	1.16	1.05	1.29	0.0029128
CCL22	1.2	1.06	1.36	0.00295068
FGFR2	1.54	1.16	2.05	0.00299007
RRM2	1.18	1.06	1.31	0.00299253
ASAH1	1.24	1.08	1.44	0.00306717
SFRP1	1.24	1.08	1.43	0.00310583
LBR	1.14	1.04	1.24	0.00315137
LRRN1	0.78	0.66	0.92	0.00322535
SSC4D	0.92	0.87	0.97	0.00327776
DTNB	1.28	1.09	1.51	0.00329758
FAS	1.28	1.09	1.5	0.00330394
CNTN3	0.73	0.59	0.9	0.00330516
FABP2	1.12	1.04	1.22	0.003339
ANGPT1	1.12	1.04	1.22	0.00340206
IL22	1.17	1.05	1.29	0.00341227
ANGPTL3	1.33	1.1	1.61	0.00344813
HPSE	1.13	1.04	1.23	0.00350831
GUCA2A	1.34	1.1	1.63	0.00351463
POSTN	1.34	1.1	1.63	0.00352944
KIR2DL2	1.13	1.04	1.23	0.00359781
DDR1	1.49	1.14	1.96	0.00364836
FABP4	1.21	1.06	1.38	0.00367082
CLEC1B	1.1	1.03	1.18	0.00370592
TFPI	1.34	1.1	1.64	0.00372555
TAFA5	1.34	1.1	1.63	0.00377599
GPKOW	1.3	1.09	1.56	0.00378053
COCH	1.26	1.08	1.48	0.0039039
TGOLN2	1.53	1.15	2.04	0.00396822
VSIR	1.16	1.05	1.28	0.0040204
TMSB10	1.14	1.04	1.24	0.00403708
ANG	1.33	1.09	1.61	0.0040727
ADGRG2	0.7	0.55	0.89	0.00409884
F11R	1.18	1.05	1.32	0.00419355
PAPPA	1.23	1.07	1.41	0.00419495
F2R	1.18	1.05	1.32	0.00429809
CCL20	1.1	1.03	1.18	0.00437477
CFP	0.57	0.39	0.84	0.00441366
CRISP3	0.67	0.51	0.88	0.00443167
SOD2	1.26	1.07	1.47	0.00445021
MUC13	1.2	1.06	1.36	0.00448655
NOS1	1.19	1.06	1.35	0.00462423
PLA2G2A	1.16	1.05	1.28	0.0046385
MICB_MICA	1.07	1.02	1.13	0.0046532
CX3CL1	1.32	1.09	1.61	0.00477708
SLC39A5	1.18	1.05	1.32	0.00479535
FCAR	1.21	1.06	1.38	0.00487721
CLGN	1.25	1.07	1.46	0.00501164
ESM1	1.3	1.08	1.57	0.00510958
CCL8	1.17	1.05	1.3	0.00517026
RBM19	1.22	1.06	1.41	0.00517586
PTK7	1.29	1.08	1.53	0.00520283
ADAMTSL2	1.36	1.1	1.68	0.00523766
GOLM2	1.43	1.11	1.85	0.00528369
CD28	1.28	1.08	1.53	0.00529924
MAGEA3	0.89	0.82	0.97	0.00534988
BAMBI	1.37	1.1	1.7	0.00538141
IL18R1	1.32	1.08	1.6	0.00550235
FST	1.2	1.06	1.37	0.00552064
PPL	1.35	1.09	1.66	0.0055753
HSPB6	1.27	1.07	1.5	0.00559039
PILRB	1.18	1.05	1.33	0.00561402
LRTM2	0.65	0.48	0.88	0.00570327
NFATC3	1.16	1.04	1.29	0.00576505
SIGLEC7	1.38	1.1	1.73	0.00579657
C1QTNF6	1.34	1.09	1.65	0.00590999
CDH2	1.29	1.08	1.54	0.00609589
NELL1	0.81	0.69	0.94	0.00617438
ITIH4	1.47	1.12	1.93	0.00622064
SCGB3A1	1.51	1.12	2.02	0.00624517
CHCHD6	1.38	1.09	1.73	0.00627318
LCN15	1.16	1.04	1.29	0.00629617
SART1	1.25	1.07	1.48	0.00648447
MVK	1.12	1.03	1.21	0.00651445
PRTN3	1.19	1.05	1.34	0.00658325
BGN	0.92	0.87	0.98	0.00658983
CD40LG	1.12	1.03	1.22	0.00671849
ACP5	1.31	1.08	1.6	0.00674468
SLC39A14	1.28	1.07	1.53	0.00681318
CLEC4D	1.16	1.04	1.28	0.00682213
CTSD	1.23	1.06	1.43	0.00682615
CRELD1	1.32	1.08	1.62	0.00687243
CCN1	1.14	1.04	1.25	0.00689241
FUS	1.24	1.06	1.45	0.006973
MME	1.11	1.03	1.21	0.0072989
PDZK1	1.24	1.06	1.46	0.00745941
CLSTN3	1.4	1.09	1.78	0.00756621
SHPK	0.75	0.6	0.93	0.00767365
HLADRA	1.26	1.06	1.5	0.00783623
CGA	1.14	1.03	1.25	0.00791773
KITLG	0.79	0.66	0.94	0.00803195
PM20D1	0.96	0.92	0.99	0.00812959
SERPINF2	0.46	0.26	0.82	0.0082029
PCDH9	0.75	0.6	0.93	0.00825672
FDX1	1.16	1.04	1.3	0.00866671
CR2	0.83	0.72	0.95	0.00870067
ACP1	0.78	0.65	0.94	0.00882486
HYAL1	1.45	1.1	1.92	0.0089155
PLIN3	1.22	1.05	1.41	0.00893387
CYTL1	1.52	1.11	2.09	0.00893512
QSOX1	1.22	1.05	1.41	0.00910515
SERPINA1	2.98	1.31	6.77	0.00922861
TNFSF14	1.16	1.04	1.3	0.00930844
IL17C	1.12	1.03	1.21	0.00955077
PLA2G1B	0.83	0.72	0.95	0.0096246
CRHBP	1.37	1.08	1.74	0.00966968
SMPDL3A	1.14	1.03	1.27	0.00967564
RCC1	1.18	1.04	1.34	0.00982867
KLK10	1.22	1.05	1.42	0.00983069
PPP1R14D	1.26	1.06	1.5	0.00987771
PKD2	1.18	1.04	1.33	0.0101623
FGF5	1.29	1.06	1.57	0.0102437
CTSO	1.31	1.07	1.62	0.0103713
CD48	1.33	1.07	1.65	0.0104263
DPP6	0.78	0.65	0.94	0.0104744
PRSS27	1.23	1.05	1.45	0.010518
PLXNB2	1.41	1.08	1.84	0.0105796
CCL18	1.12	1.03	1.22	0.0106133
WARS	1.25	1.05	1.48	0.0106273
IL15RA	1.28	1.06	1.55	0.0107393
PTX3	1.2	1.04	1.38	0.0109292
CPE	0.82	0.7	0.95	0.0111361
SLURP1	1.27	1.06	1.53	0.0111599
BDNF	1.13	1.03	1.23	0.0117359
ECHS1	1.11	1.02	1.2	0.0117594
NTRK2	0.72	0.56	0.93	0.0118182
WIF1	1.27	1.05	1.53	0.0124332
CRISP2	0.87	0.78	0.97	0.0125363
PAM	1.36	1.07	1.74	0.0126898
HJV	1.22	1.04	1.44	0.0127977
DNER	0.72	0.56	0.93	0.0129161
CCL16	1.18	1.04	1.34	0.0129966
BMPER	1.49	1.09	2.05	0.0130213
CNTN1	0.75	0.59	0.94	0.013208
EZR	1.38	1.07	1.77	0.0132543
CAMKK1	1.19	1.04	1.38	0.0136559
MMP3	1.18	1.03	1.35	0.0136713
AFM	0.62	0.42	0.91	0.0137232
BCHE	0.72	0.55	0.93	0.0137401
FKBP4	1.21	1.04	1.41	0.0138868
RAB39B	1.1	1.02	1.18	0.0139543
CST7	1.08	1.02	1.15	0.0139651
RYR1	1.26	1.05	1.51	0.0141309
IL6R	1.27	1.05	1.54	0.0142013
ANXA5	1.3	1.05	1.6	0.0142311
LEG1	1.15	1.03	1.28	0.0142591
CGB3_CGB5_CGB8	1.25	1.05	1.49	0.0143895
CTSF	1.23	1.04	1.44	0.0145292
IL31RA	0.77	0.63	0.95	0.0147832
BAIAP2	1.13	1.02	1.25	0.0147866
CANT1	1.5	1.08	2.07	0.015007
CDSN	1.21	1.04	1.41	0.0150551
ORM1	1.59	1.09	2.31	0.0151835
SLITRK1	0.74	0.58	0.94	0.0152547
NRP1	1.35	1.06	1.71	0.015303
PTP4A3	1.18	1.03	1.35	0.0153756
ADGRD1	1.27	1.05	1.54	0.0155388
DSG4	0.85	0.75	0.97	0.0156128
LRPAP1	1.14	1.02	1.26	0.0158028
ADIPOQ	1.16	1.03	1.3	0.016021
SNRPB2	1.17	1.03	1.34	0.0161414
CA9	1.17	1.03	1.33	0.0163046
SLAMF6	1.23	1.04	1.46	0.0163919
SEMA3F	1.37	1.06	1.77	0.0165713
SCRG1	1.39	1.06	1.82	0.0166028
IL36G	1.13	1.02	1.25	0.0167061
CA5A	1.09	1.02	1.17	0.0167113
HPGDS	0.8	0.67	0.96	0.0167154
SCARF1	1.2	1.03	1.4	0.0167368
AHNAK2	1.34	1.05	1.71	0.0167978
CPM	1.26	1.04	1.53	0.0168434
CD63	1.17	1.03	1.34	0.0168972
NCR3LG1	1.31	1.05	1.64	0.016966
ERN1	1.26	1.04	1.53	0.0172766
ENPP6	0.77	0.63	0.96	0.0172976
ACP6	1.13	1.02	1.25	0.017415
DCTPP1	1.28	1.04	1.57	0.0175442
CXCL12	1.21	1.03	1.43	0.0176861
ISM1	1.22	1.04	1.44	0.0177037
CNTN5	0.81	0.68	0.96	0.0177862
PXN	1.15	1.02	1.3	0.0178518
PF4	1.1	1.02	1.19	0.0178944
IL13RA1	1.42	1.06	1.9	0.0179135
MAMDC2	1.29	1.04	1.59	0.0182994
CPXM2	1.42	1.06	1.89	0.0185386
MSMB	1.12	1.02	1.22	0.0189858
IGSF3	1.23	1.03	1.46	0.0190668
ADAMTS15	1.21	1.03	1.43	0.0190951
DEFB4A_DEFB4B	1.05	1.01	1.1	0.0192693
CTSC	1.19	1.03	1.37	0.0192901
SPARC	1.12	1.02	1.23	0.0193128
PPY	1.08	1.01	1.15	0.0196683
LPO	1.14	1.02	1.27	0.0196976
PALM	1.36	1.05	1.76	0.0197886
HEG1	1.4	1.05	1.85	0.0198439
SIGLEC10	1.25	1.04	1.5	0.0201847
ADAM15	1.29	1.04	1.59	0.0203457
CTRL	0.88	0.79	0.98	0.0206679
FOLR2	1.3	1.04	1.63	0.0207488
ASAH2	0.87	0.78	0.98	0.0208942
SFTPA1	1.13	1.02	1.26	0.0210181
LEPR	1.27	1.04	1.55	0.0214363
FGF2	1.11	1.02	1.22	0.0216254
F12	1.25	1.03	1.51	0.0217735
BEX3	0.8	0.66	0.97	0.0218791
FOS	0.77	0.62	0.96	0.0219715
PPIB	1.08	1.01	1.16	0.0220179
XPNPEP2	0.93	0.87	0.99	0.0222916
LETM1	1.17	1.02	1.35	0.0224487
KRT18	1.09	1.01	1.18	0.0225554
MPIG6B	1.11	1.01	1.21	0.0226328
CRTAC1	0.78	0.64	0.97	0.0227625
CA14	0.8	0.65	0.97	0.0227839
IL5RA	1.14	1.02	1.27	0.0229448
CRYBB2	1.1	1.01	1.2	0.022961
GP6	1.09	1.01	1.17	0.023043
ANXA10	1.09	1.01	1.18	0.0231276
SERPINA4	0.69	0.5	0.95	0.0237075
ITGAV	0.63	0.42	0.94	0.0238957
PAG1	1.15	1.02	1.29	0.024491
FCN1	1.18	1.02	1.36	0.0251029
BAX	1.09	1.01	1.17	0.0251281
GNLY	1.15	1.02	1.29	0.026243
CCL24	1.09	1.01	1.18	0.0267927
FASLG	0.82	0.7	0.98	0.0269893
THY1	1.3	1.03	1.65	0.0270885
BRK1	1.18	1.02	1.36	0.0272306
NDUFS6	1.09	1.01	1.18	0.0278792
DSG2	1.31	1.03	1.67	0.0279272
MILR1	1.15	1.02	1.31	0.0280479
PRL	1.1	1.01	1.2	0.028251
CLEC3B	0.66	0.45	0.96	0.0284926
SUOX	1.14	1.01	1.28	0.0285041
FAM3B	1.24	1.02	1.51	0.0286142
TOP1	0.93	0.87	0.99	0.0287661
FIS1	1.1	1.01	1.19	0.0289891
AGXT	1.1	1.01	1.19	0.0289962
EGFLAM	1.29	1.03	1.62	0.0293353
ATXN2L	1.18	1.02	1.36	0.0295207
CRTAM	1.15	1.01	1.31	0.0295887
BMP6	1.2	1.02	1.42	0.0296906
VEGFD	1.21	1.02	1.44	0.0300811
EGF	1.07	1.01	1.14	0.0302802
C9	1.17	1.01	1.34	0.0304483
DPT	1.35	1.03	1.78	0.0305192
FGA	1.32	1.03	1.69	0.0305646
UPB1	1.09	1.01	1.19	0.0306063
HSPB1	1.11	1.01	1.23	0.0309224
CD2	1.2	1.02	1.43	0.0310471
CD300LG	1.23	1.02	1.5	0.0311001
MSTN	0.87	0.76	0.99	0.0313191
KCTD5	1.19	1.02	1.4	0.0316348
PTTG1	0.81	0.66	0.98	0.0317529
NUDT5	1.14	1.01	1.29	0.0319371
SUSD2	1.26	1.02	1.56	0.0319451
GRP	1.17	1.01	1.36	0.0324586
TRIM40	0.89	0.8	0.99	0.0326332
HRC	1.25	1.02	1.53	0.0328264
IL1R1	1.35	1.02	1.78	0.0329696
SEMA4D	1.27	1.02	1.58	0.0330847
CRELD2	1.15	1.01	1.3	0.033414
BGLAP	1.1	1.01	1.19	0.0334548
NME3	1.32	1.02	1.7	0.0335586
PECAM1	1.25	1.02	1.55	0.033679
PRSS22	1.23	1.02	1.48	0.0337799
S100A11	1.14	1.01	1.29	0.0340011
FCER1A	1.39	1.03	1.89	0.0340605
NPTX1	1.18	1.01	1.38	0.0340789
IL20RB	0.81	0.67	0.98	0.0340898
EXOSC10	0.85	0.73	0.99	0.0341732
TIGIT	1.21	1.01	1.45	0.0342498
KLK13	1.16	1.01	1.34	0.0345107
AHCY	1.11	1.01	1.22	0.0347313
PDGFRA	1.28	1.02	1.6	0.0349852
VIT	1.24	1.02	1.52	0.0350853
FXN	1.1	1.01	1.2	0.0353314
MIA	1.22	1.01	1.46	0.0354832
DECR1	1.08	1	1.15	0.0354845
ARSB	1.13	1.01	1.27	0.0357738
KLRK1	1.19	1.01	1.41	0.0363716
COMT	1.09	1.01	1.18	0.0365312
SERPING1	1.55	1.03	2.33	0.0366727
FABP5	1.11	1.01	1.22	0.0367233
GAD1	0.73	0.54	0.98	0.0368423
GFER	1.12	1.01	1.24	0.0369825
MYOM3	0.92	0.84	0.99	0.0371096
SCGN	1.16	1.01	1.34	0.0372137
SWAP70	1.23	1.01	1.5	0.0373318
CES3	0.9	0.82	0.99	0.0376214
THBS4	1.16	1.01	1.33	0.0379533
SNCG	1.11	1.01	1.23	0.0386939
TDRKH	1.08	1	1.17	0.038853
BNIP3L	1.19	1.01	1.41	0.0390921
SCGB3A2	1.08	1	1.15	0.039094
ADAMTS4	1.25	1.01	1.54	0.0391603
CCL28	1.12	1.01	1.25	0.0396543
ARID4B	1.15	1.01	1.32	0.0397765
THBD	1.27	1.01	1.59	0.0399553
GCNT1	1.22	1.01	1.47	0.0400696
NAMPT	1.12	1.01	1.25	0.0401627
COL5A1	1.21	1.01	1.45	0.0401911
GUSB	1.12	1	1.24	0.0402837
CDH3	1.21	1.01	1.45	0.0408603
IL15	1.22	1.01	1.47	0.0411314
EP300	1.26	1.01	1.57	0.0413485
B3GNT7	1.25	1.01	1.54	0.0415035
CCL26	1.07	1	1.14	0.0416844
C7	1.28	1.01	1.63	0.0419689
FDX2	1.14	1	1.3	0.0420288
IL1RN	1.13	1	1.26	0.0421862
EREG	1.09	1	1.18	0.0422878
JAM3	1.16	1.01	1.35	0.0423157
PODXL2	1.27	1.01	1.6	0.0423974
SLC34A3	0.83	0.69	0.99	0.0424554
PCBD1	1.17	1.01	1.37	0.0425613
FCRL5	1.12	1	1.25	0.0426774
KIF1C	1.22	1.01	1.48	0.042721
PAEP	1.06	1	1.12	0.0431394
HYOU1	1.35	1.01	1.8	0.0432091
PTGES2	1.16	1	1.34	0.043229
CDKL5	1.14	1	1.3	0.0433185
IFNGR1	1.39	1.01	1.91	0.0433971
CFB	1.28	1.01	1.62	0.0434754
GAL	0.9	0.81	1	0.0435469
CD164	1.22	1.01	1.47	0.0436283
PVR	1.19	1	1.41	0.044243
BAP18	1.11	1	1.23	0.0445998
AIFM1	1.07	1	1.13	0.0447903
GP1BA	1.22	1	1.49	0.0449329
NPHS1	0.78	0.61	0.99	0.044953
PGA4	1.11	1	1.22	0.0449748
GPR15L	1.13	1	1.28	0.0450104
PLB1	0.88	0.77	1	0.0459732
IL16	1.16	1	1.34	0.0461411
PHLDB1	1.16	1	1.33	0.0464636
MAP2	1.17	1	1.36	0.0464678
ICAM3	1.28	1	1.62	0.0465411
LONP1	1.09	1	1.19	0.0468214
NFKBIE	1.14	1	1.3	0.046892
BPIFA2	0.93	0.86	1	0.0472912
AGRP	1.14	1	1.3	0.0474749
CWC15	1.12	1	1.25	0.0476781
ITGBL1	1.21	1	1.46	0.0480982
VSIG10	1.22	1	1.49	0.0483089
ATOX1	1.1	1	1.21	0.0484396
SCT	0.85	0.72	1	0.0484598
GGH	1.21	1	1.46	0.0485043
FCRL1	0.86	0.75	1	0.0488363
GDNF	1.19	1	1.41	0.0491752
IMPG1	0.75	0.57	1	0.0496269
INSL5	1.08	1	1.16	0.0497643
GLO1	1.12	1	1.25	0.0504485
IL17D	1.17	1	1.38	0.0505191
ZP3	1.03	1	1.06	0.0507929
GALNT7	0.74	0.54	1	0.051259
ACY3	1.14	1	1.31	0.0514258
CSF3	1.14	1	1.31	0.0516564
FAM171B	0.73	0.54	1	0.0516932
CD36	1.18	1	1.4	0.0517583
LAG3	1.17	1	1.36	0.0517691
VAMP5	1.12	1	1.25	0.0519013
SELENOP	0.71	0.51	1	0.051995
UBE2L6	1.13	1	1.28	0.0521664
SNAP29	1.07	1	1.15	0.0522908
PDCD6	1.11	1	1.22	0.0522946
NMI	1.11	1	1.23	0.0526093
AOC3	1.24	1	1.54	0.0526381
PPBP	1.09	1	1.2	0.0528898
LGALS3	1.24	1	1.54	0.0529147
LRRC25	1.17	1	1.37	0.0530152
ATP5IF1	1.06	1	1.13	0.0531817
FGF19	1.09	1	1.18	0.0534062
IDO1	1.12	1	1.27	0.0536046
FBP1	1.09	1	1.18	0.053738
HSD17B14	1.13	1	1.27	0.054517
METAP1D	1.08	1	1.17	0.054717
FABP9	0.89	0.79	1	0.0550154
SERPINB8	1.1	1	1.22	0.0552536
HS6ST1	1.2	1	1.44	0.0557415
TSPAN8	1.08	1	1.16	0.0559132
OXCT1	1.11	1	1.24	0.0563298
AKR1B1	1.09	1	1.19	0.0565109
KLK15	1.15	1	1.33	0.056774
LYVE1	0.69	0.46	1.01	0.0570416
BTD	0.7	0.49	1.01	0.0570667
IL3RA	1.21	0.99	1.48	0.0577403
RGMB	1.28	0.99	1.66	0.0577917
GLB1	1.16	0.99	1.36	0.0589238
CD200R1	0.83	0.69	1.01	0.0590567
NOMO1	1.31	0.99	1.73	0.0592613
TP53BP1	1.09	1	1.19	0.0597124
TCOF1	1.23	0.99	1.54	0.0599582
FUT8	1.11	1	1.24	0.0599596
IGDCC4	0.77	0.58	1.01	0.0609956
PSAPL1	1.16	0.99	1.35	0.0613726
SERPINI2	0.88	0.77	1.01	0.0619884
PON2	1.2	0.99	1.45	0.0629307
CD69	1.07	1	1.16	0.0631673
SULT2A1	1.11	0.99	1.23	0.0631767
INSL3	0.92	0.84	1	0.0631971
FGR	1.1	0.99	1.21	0.0635955
SCPEP1	1.16	0.99	1.35	0.0637617
TREH	0.91	0.82	1.01	0.0641236
FLRT2	1.24	0.99	1.56	0.0641604
KLK14	1.14	0.99	1.3	0.064229
CTRC	0.91	0.83	1.01	0.064389
S100P	1.11	0.99	1.24	0.0647095
DBI	1.08	1	1.18	0.0647311
CEACAM19	1.2	0.99	1.45	0.0647376
C1QTNF9	0.86	0.74	1.01	0.0649016
EIF4EBP1	1.1	0.99	1.21	0.0653422
CTRB1	0.9	0.8	1.01	0.0655632
ARMCX2	1.11	0.99	1.25	0.0656607
GYS1	1.07	1	1.15	0.0658007
ARSA	1.14	0.99	1.31	0.0664786
OSMR	1.35	0.98	1.87	0.0668937
CEACAM1	1.31	0.98	1.76	0.0669879
EPPK1	1.1	0.99	1.22	0.0671935
ENO3	0.88	0.77	1.01	0.0673059
POLR2A	0.77	0.58	1.02	0.0674772
PXDNL	1.11	0.99	1.25	0.0678369
CA12	1.2	0.99	1.47	0.0681493
DEFB103A_DEFB103B	1.16	0.99	1.36	0.068247
KLRD1	1.13	0.99	1.3	0.0683166
ENTPD5	1.33	0.98	1.81	0.0683703
CNST	1.06	1	1.12	0.0689048
TCTN3	1.27	0.98	1.64	0.0689395
IDUA	1.14	0.99	1.31	0.0697601
TOMM20	1.09	0.99	1.2	0.070045
GHRHR	0.88	0.77	1.01	0.0702296
FAM3D	1.09	0.99	1.19	0.0703228
ECI2	1.12	0.99	1.25	0.0706073
COL3A1	1.34	0.98	1.85	0.0707982
MANF	1.05	1	1.11	0.0708569
CBLN1	1.07	0.99	1.16	0.0708708
GSR	1.36	0.97	1.9	0.0709209
SFTPD	1.09	0.99	1.2	0.0738412
MTPN	0.82	0.66	1.02	0.0740945
VNN2	1.14	0.99	1.32	0.0741284
NT5E	1.11	0.99	1.25	0.0750498
IL17A	1.13	0.99	1.3	0.0751476
MECR	1.08	0.99	1.17	0.0752778
PNLIP	0.9	0.8	1.01	0.0753076
AMY2B	0.88	0.77	1.01	0.0756851
DKK4	1.13	0.99	1.3	0.0758796
GLA	1.2	0.98	1.47	0.0759627
ABCA2	1.21	0.98	1.49	0.0759887
ST3GAL1	1.14	0.99	1.32	0.0763826
SIT1	1.12	0.99	1.27	0.0768175
GFRA3	0.81	0.63	1.02	0.076944
CXCL8	1.08	0.99	1.18	0.0775509
IL12A_IL12B	1.08	0.99	1.17	0.0776104
IFNG	1.05	0.99	1.12	0.0777273
TRIAP1	1.1	0.99	1.22	0.0777915
SOX2	0.74	0.53	1.03	0.0779217
TMPRSS15	1.07	0.99	1.15	0.0780603
CXCL14	1.1	0.99	1.22	0.0785785
ALDH5A1	1.15	0.98	1.34	0.0788025
CD5L	1.15	0.98	1.35	0.0789046
CD72	1.18	0.98	1.41	0.079032
FKBP5	1.06	0.99	1.14	0.0790875
CNTNAP4	1.06	0.99	1.14	0.0791166
ERBB2	1.27	0.97	1.67	0.0797354
HBZ	0.94	0.87	1.01	0.0798817
CLEC10A	1.18	0.98	1.41	0.0800494
KIAA1549L	0.78	0.59	1.03	0.0806823
NCAM2	0.81	0.63	1.03	0.0810941
EIF1AX	1.12	0.99	1.27	0.0817446
NHLRC3	1.25	0.97	1.61	0.0817793
RANBP1	0.88	0.76	1.02	0.0819245
GPRC5C	1.12	0.99	1.27	0.083073
IL2	1.19	0.98	1.46	0.0843351
IL32	1.14	0.98	1.32	0.0843724
SEZ6L2	1.27	0.97	1.66	0.0847375
TPRKB	0.89	0.78	1.02	0.0847645
SNX9	1.09	0.99	1.19	0.0847648
SELL	0.75	0.54	1.04	0.0849383
COPE	0.87	0.75	1.02	0.0855543
TGFBR1	1.35	0.96	1.91	0.0856414
PTPRN2	1.2	0.97	1.47	0.0858198
DYNC1H1	0.85	0.71	1.02	0.0860685
PRDX6	0.91	0.82	1.01	0.0861817
ACAA1	1.07	0.99	1.16	0.0863186
APBB1IP	1.13	0.98	1.29	0.0864082
SMNDC1	1.1	0.99	1.23	0.0867028
ZNRF4	1.12	0.98	1.28	0.0867315
SERPINH1	1.05	0.99	1.12	0.0871191
POMC	0.91	0.81	1.01	0.0872193
HTRA2	1.1	0.99	1.22	0.0872779
DPP10	0.85	0.71	1.02	0.0881869
INHBC	1.16	0.98	1.37	0.0886218
RIDA	1.14	0.98	1.32	0.0886598
CEP290	0.87	0.74	1.02	0.0890161
EPN1	0.84	0.69	1.03	0.08913
CCL19	1.04	0.99	1.09	0.0892722
MARCO	1.24	0.97	1.58	0.0892995
DNPEP	1.12	0.98	1.28	0.0902873
IL17RB	1.11	0.98	1.26	0.0903619
CPPED1	1.09	0.99	1.2	0.0920592
NME1	0.73	0.5	1.05	0.0927017
KRT14	1.19	0.97	1.46	0.0927811
PAFAH1B3	1.05	0.99	1.12	0.0930652
NFASC	1.21	0.97	1.52	0.0931179
IL1B	1.1	0.98	1.22	0.0934368
SNX5	0.79	0.61	1.04	0.0939806
KHK	1.11	0.98	1.26	0.0940639
IDS	0.56	0.28	1.11	0.0941776
ACHE	0.82	0.65	1.04	0.0949181
SDHB	1.1	0.98	1.23	0.0950035
STX3	1.16	0.97	1.39	0.0950819
CCL3	1.09	0.99	1.2	0.0951526
CEACAM21	1.07	0.99	1.15	0.0959893
HAO1	1.04	0.99	1.1	0.0963373
SCLY	1.12	0.98	1.28	0.0970967
FGF16	0.86	0.72	1.03	0.0972482
ALCAM	1.32	0.95	1.83	0.0974372
RGMA	0.84	0.68	1.03	0.0980523
EPHB6	1.2	0.97	1.48	0.0982331
DCC	0.72	0.49	1.06	0.098315
WFDC12	1.09	0.98	1.2	0.0984674
PPP1R12A	1.06	0.99	1.13	0.0994877
CTAG1A_CTAG1B	0.87	0.74	1.03	0.0998564
GKN1	1.22	0.96	1.54	0.100297
NGRN	1.31	0.95	1.79	0.100393
CTSB	1.11	0.98	1.25	0.100552
SPOCK1	0.81	0.63	1.04	0.101552
EGLN1	1.09	0.98	1.21	0.10156
TNPO1	0.83	0.66	1.04	0.102078
PRDX2	0.9	0.8	1.02	0.102458
PTPN1	1.07	0.99	1.16	0.102752
ATP6AP2	1.14	0.97	1.33	0.102832
JUN	1.11	0.98	1.26	0.102861
IL34	0.86	0.72	1.03	0.102992
RBPMS	1.1	0.98	1.22	0.103187
CA4	1.25	0.96	1.64	0.103381
GASK1A	0.86	0.71	1.03	0.103414
CINP	0.85	0.71	1.03	0.103606
HEBP1	0.9	0.79	1.02	0.104016
SPRING1	1.1	0.98	1.25	0.105286
CCL13	1.08	0.98	1.18	0.105496
ADA	1.15	0.97	1.37	0.105952
ICOSLG	0.76	0.54	1.06	0.106421
ZPR1	1.06	0.99	1.15	0.107007
FABP6	1.1	0.98	1.22	0.10713
TNFRSF13C	0.88	0.75	1.03	0.108081
HRG	0.82	0.65	1.04	0.10848
ITGB1BP2	1.05	0.99	1.11	0.109315
SCG2	1.19	0.96	1.47	0.109895
TGFBR3	1.19	0.96	1.48	0.110357
PTPRF	1.2	0.96	1.5	0.110376
PREB	1.19	0.96	1.47	0.110439
TOR1AIP1	1.12	0.98	1.27	0.111051
DIABLO	1.05	0.99	1.11	0.111575
NUDT15	1.12	0.97	1.28	0.11181
C2	1.28	0.94	1.74	0.111824
VSTM1	1.11	0.98	1.26	0.112345
SERPINC1	0.66	0.4	1.1	0.113237
PRR4	1.09	0.98	1.22	0.11328
LACTB2	1.08	0.98	1.19	0.113391
SIL1	1.19	0.96	1.47	0.114349
CR1	0.84	0.68	1.04	0.114548
LMNB1	1.1	0.98	1.23	0.115184
CD34	0.8	0.61	1.06	0.116161
MYL1	0.85	0.69	1.04	0.11665
USP28	1.16	0.96	1.4	0.1167
BCL2L11	1.14	0.97	1.33	0.116853
GHRL	1.06	0.98	1.15	0.11778
ARNTL	0.88	0.74	1.03	0.118254
THPO	1.14	0.97	1.35	0.118362
UBE2Z	1.11	0.97	1.26	0.118755
MYBPC2	1.07	0.98	1.17	0.11887
SIRT1	0.92	0.83	1.02	0.118964
PTPRH	0.88	0.75	1.03	0.118994
TDO2	1.15	0.96	1.38	0.119583
UNC79	0.89	0.77	1.03	0.119705
SHC1	1.05	0.99	1.12	0.119896
NMNAT1	1.07	0.98	1.16	0.119961
NECTIN1	0.82	0.64	1.05	0.119977
PTPRC	1.29	0.94	1.78	0.120145
TPBGL	0.85	0.7	1.04	0.121059
MMUT	1.13	0.97	1.31	0.121388
PSMD5	0.88	0.75	1.03	0.121512
MERTK	1.22	0.95	1.57	0.122342
FBN2	1.11	0.97	1.27	0.122637
HADH	1.08	0.98	1.2	0.123127
CASP1	1.07	0.98	1.17	0.123481
AAMDC	0.89	0.77	1.03	0.123698
TNFSF11	0.92	0.82	1.02	0.123882
TPSAB1	0.91	0.8	1.03	0.124017
DKK3	1.19	0.95	1.48	0.124073
ERI1	0.83	0.66	1.05	0.124372
PON3	0.85	0.69	1.05	0.124423
IGFBP3	0.86	0.7	1.04	0.124496
NECAP2	1.09	0.98	1.22	0.124599
CCDC134	1.12	0.97	1.3	0.12462
BTC	1.07	0.98	1.17	0.125034
EIF2AK3	1.09	0.98	1.22	0.125836
IFIT1	0.89	0.76	1.03	0.126427
DDT	1.15	0.96	1.37	0.126522
CFHR5	1.16	0.96	1.39	0.126652
PPCDC	1.11	0.97	1.27	0.127122
CDH22	0.8	0.6	1.07	0.127197
INSR	1.42	0.91	2.22	0.127522
STX4	1.08	0.98	1.2	0.128087
CLEC7A	1.1	0.97	1.24	0.128307
EPO	1.07	0.98	1.16	0.128681
GATD3	1.08	0.98	1.19	0.129065
RUVBL1	1.05	0.99	1.11	0.129502
KLF4	1.15	0.96	1.37	0.129615
NGFR	1.2	0.95	1.52	0.129687
FETUB	1.17	0.95	1.44	0.13098
A1BG	1.42	0.9	2.23	0.131443
PRSS53	0.86	0.7	1.05	0.13145
SEMA4C	1.18	0.95	1.46	0.131552
GADD45GIP1	1.12	0.97	1.29	0.132319
RNASE10	1.13	0.96	1.32	0.132437
L3HYPDH	1.07	0.98	1.16	0.133056
C1S	1.33	0.92	1.92	0.133067
F3	1.21	0.94	1.54	0.133624
CORO1A	1.05	0.98	1.13	0.134766
CFHR4	1.09	0.97	1.21	0.134933
AIF1	1.1	0.97	1.25	0.13527
TALDO1	1.14	0.96	1.34	0.135373
CSPG5	0.88	0.74	1.04	0.1356
FGFR4	0.89	0.77	1.04	0.13662
CEMIP2	1.18	0.95	1.46	0.136995
DNMBP	1.08	0.98	1.2	0.137851
APOA1	0.74	0.5	1.1	0.138267
SPINK6	1.1	0.97	1.25	0.138508
DDX39A	0.76	0.54	1.09	0.139243
CIAPIN1	1.08	0.97	1.2	0.13987
AMIGO2	1.23	0.93	1.63	0.140124
ANXA2	1.08	0.97	1.2	0.140915
MAN2B2	1.1	0.97	1.25	0.141275
BST1	1.12	0.96	1.3	0.141834
TNFSF12	0.84	0.67	1.06	0.142707
LEO1	1.17	0.95	1.44	0.143547
NCS1	1.19	0.94	1.5	0.143823
SLC28A1	0.9	0.78	1.04	0.143897
PSMC3	0.82	0.63	1.07	0.14489
STAT2	1.08	0.97	1.19	0.1458
BAG6	1.14	0.95	1.37	0.14588
SERPINA9	1.07	0.98	1.17	0.145923
CXCL5	1.04	0.99	1.1	0.146494
PEBP1	1.09	0.97	1.21	0.146889
CPB1	0.92	0.83	1.03	0.147062
MANSC4	1.09	0.97	1.21	0.147139
LY75	0.88	0.75	1.04	0.147511
IL6ST	1.31	0.91	1.88	0.147598
MSRA	1.07	0.98	1.17	0.149617
PON1	0.82	0.62	1.08	0.149639
GDF2	0.87	0.73	1.05	0.150607
GABARAP	1.11	0.96	1.29	0.150651
ENTR1	1.1	0.97	1.24	0.150735
GLRX5	1.07	0.98	1.16	0.150926
LRRC37A2	1.14	0.95	1.36	0.151433
RBP7	1.09	0.97	1.23	0.152321
PTH1R	1.12	0.96	1.31	0.153186
WASF3	0.95	0.88	1.02	0.153544
PLAU	1.16	0.95	1.42	0.153633
CTSH	1.07	0.98	1.17	0.153732
EFCAB2	0.85	0.68	1.06	0.153873
RANBP2	1.18	0.94	1.49	0.15473
GP1BB	1.09	0.97	1.22	0.154885
GPNMB	1.18	0.94	1.48	0.155107
SBSN	1.17	0.94	1.45	0.155161
GSN	0.75	0.51	1.11	0.155884
CYB5A	1.08	0.97	1.19	0.156723
APOA2	1.12	0.96	1.32	0.156742
ITGB1	1.24	0.92	1.68	0.156771
MAVS	1.05	0.98	1.13	0.15716
WASL	0.9	0.79	1.04	0.157204
SIRPA	1.09	0.97	1.22	0.159256
MRPL58	1.08	0.97	1.19	0.159471
RP2	1.11	0.96	1.29	0.159491
GFAP	1.11	0.96	1.27	0.159525
HPCAL1	1.07	0.98	1.16	0.159535
GPD1	1.11	0.96	1.27	0.159649
SUSD5	1.18	0.94	1.49	0.15966
ARG1	0.92	0.81	1.04	0.159723
COL2A1	1.07	0.97	1.18	0.160006
XRCC4	1.13	0.95	1.34	0.160033
CDK1	1.16	0.94	1.44	0.160202
SCAMP3	1.06	0.98	1.14	0.160445
ENPEP	1.12	0.96	1.31	0.160983
CPVL	1.12	0.96	1.31	0.161242
SGSH	1.1	0.96	1.26	0.161372
SSC5D	1.12	0.96	1.31	0.16251
DOK2	1.04	0.98	1.09	0.162577
CD1C	0.83	0.64	1.08	0.164319
IGSF21	0.86	0.7	1.06	0.165002
SORBS1	1.13	0.95	1.33	0.165069
HEPACAM2	0.88	0.74	1.05	0.165251
EPHA4	0.82	0.63	1.08	0.165788
FADD	1.06	0.98	1.16	0.166079
LTA4H	1.08	0.97	1.2	0.166096
STXBP3	1.11	0.96	1.28	0.1665
STC2	1.21	0.92	1.58	0.167468
SELPLG	0.86	0.68	1.07	0.168004
ACRBP	0.87	0.71	1.06	0.168506
C1RL	1.32	0.89	1.96	0.1687
CELA3A	0.93	0.83	1.03	0.169769
NPHS2	1.05	0.98	1.13	0.170301
ANXA11	1.07	0.97	1.19	0.170956
NEB	1.14	0.94	1.38	0.172261
PSME2	1.13	0.95	1.35	0.172375
C4BPB	1.12	0.95	1.32	0.173592
ESPL1	0.9	0.78	1.05	0.173619
TNFAIP2	1.11	0.96	1.29	0.173681
COL1A1	1.2	0.92	1.55	0.173693
SETMAR	1.16	0.94	1.44	0.173829
CACNA1C	1.17	0.93	1.46	0.173941
MEP1A	1.07	0.97	1.19	0.174289
ING1	1.09	0.96	1.25	0.174532
CDA	0.89	0.76	1.05	0.175112
QDPR	1.11	0.95	1.29	0.175207
CELA2A	0.92	0.82	1.04	0.175227
DLL4	1.05	0.98	1.13	0.175302
MFAP3L	0.92	0.8	1.04	0.17539
MCTS1	0.81	0.6	1.1	0.175791
TGFBI	1.18	0.93	1.51	0.175844
AHNAK	1.18	0.93	1.51	0.175874
IFNW1	1.14	0.94	1.38	0.175925
RBP1	1.07	0.97	1.19	0.176069
HGS	1.06	0.97	1.15	0.176955
CDC37	1.05	0.98	1.14	0.177138
PPM1B	0.91	0.78	1.05	0.177447
AGR3	1.08	0.97	1.21	0.177722
VSTM2B	0.87	0.71	1.07	0.17847
TNFAIP8	0.88	0.74	1.06	0.178653
ITGB5	1.12	0.95	1.33	0.179002
ROR1	1.16	0.94	1.43	0.179074
UROS	0.92	0.82	1.04	0.179663
GGT5	1.2	0.92	1.58	0.180312
ANGPTL2	1.12	0.95	1.32	0.180765
MFAP3	1.09	0.96	1.24	0.18145
EBI3_IL27	1.15	0.94	1.42	0.182494
VASN	1.18	0.92	1.51	0.182762
IL20	1.09	0.96	1.23	0.183264
PGM2	0.91	0.79	1.05	0.183935
CNPY4	1.06	0.97	1.16	0.183954
LPCAT2	1.1	0.96	1.25	0.183974
AMY1A_AMY1B_AMY1C	0.9	0.77	1.05	0.184081
DCUN1D1	1.07	0.97	1.18	0.184348
CHGB	1.12	0.95	1.32	0.184409
ENPP5	0.91	0.79	1.05	0.18466
HSDL2	1.11	0.95	1.31	0.185012
ERC2	1.07	0.97	1.18	0.18661
MPI	1.05	0.98	1.14	0.187026
CKMT1A_CKMT1B	1.07	0.97	1.18	0.187259
ADRA2A	0.92	0.82	1.04	0.187673
DLK1	0.92	0.82	1.04	0.18802
VAMP8	1.06	0.97	1.16	0.188034
ATP6V1G2	1.05	0.97	1.14	0.188337
PTPRM	0.84	0.64	1.09	0.18835
SOD1	1.09	0.96	1.25	0.188659
SUSD1	1.1	0.96	1.26	0.188786
DOCK9	0.95	0.89	1.02	0.188855
TST	1.06	0.97	1.16	0.189656
DPP4	0.86	0.68	1.08	0.189661
S100G	1.11	0.95	1.28	0.189677
KIR3DL2	1.06	0.97	1.16	0.189684
MESD	1.04	0.98	1.09	0.189693
DUT	1.05	0.98	1.13	0.190147
JCHAIN	1.07	0.97	1.19	0.192059
S100A12	1.06	0.97	1.15	0.192311
NPTN	1.05	0.97	1.14	0.192494
LIFR	1.2	0.91	1.57	0.193883
GNGT1	0.89	0.75	1.06	0.194011
FUOM	1.08	0.96	1.22	0.194209
SERPINB6	1.08	0.96	1.2	0.194987
HBEGF	1.06	0.97	1.16	0.195047
EVPL	1.15	0.93	1.44	0.195484
SATB1	1.17	0.92	1.47	0.195537
TFRC	1.12	0.94	1.32	0.196424
PRKCQ	1.1	0.95	1.27	0.197449
NUDC	1.07	0.97	1.19	0.197869
ANGPTL7	1.12	0.94	1.34	0.198052
SIRT2	1.05	0.97	1.13	0.198795
SIRT5	1.08	0.96	1.21	0.200394
SDK2	0.88	0.71	1.07	0.200734
PRDX3	1.06	0.97	1.16	0.201044
THRAP3	1.04	0.98	1.12	0.201881
BCAT1	1.17	0.92	1.48	0.201898
CSF2RA	0.93	0.84	1.04	0.202186
CPB2	0.8	0.57	1.13	0.203063
C1GALT1C1	1.15	0.93	1.44	0.203372
ELOA	1.07	0.96	1.2	0.203391
ANXA3	1.06	0.97	1.16	0.204121
CLPP	1.05	0.98	1.12	0.204236
MDGA1	0.94	0.86	1.03	0.204679
ATP1B2	1.16	0.92	1.45	0.204843
DGCR6	1.11	0.94	1.31	0.205891
CD177	1.03	0.98	1.09	0.205954
DSG3	0.88	0.73	1.07	0.207401
HSD11B1	1.11	0.94	1.32	0.207641
OGT	0.92	0.81	1.05	0.207885
ITPRIP	1.11	0.94	1.3	0.208054
CD8A	0.92	0.81	1.05	0.208329
ZBP1	1.12	0.94	1.35	0.208375
KLK3	0.95	0.88	1.03	0.2099
IGF1R	1.21	0.9	1.64	0.210316
NUDT2	0.93	0.83	1.04	0.210747
LGALS8	1.07	0.96	1.19	0.210935
DNAJC6	1.06	0.97	1.16	0.211004
PRKAB1	1.08	0.96	1.21	0.211276
MTIF3	1.06	0.97	1.15	0.211939
SH2B3	1.04	0.98	1.12	0.212577
LPA	1.03	0.98	1.07	0.212709
MIF	1.06	0.97	1.17	0.212966
MEGF9	0.81	0.58	1.13	0.215082
IGDCC3	0.9	0.75	1.07	0.215901
S100A13	1.14	0.92	1.42	0.21604
EPHA10	1.06	0.97	1.17	0.216089
SMC3	1.09	0.95	1.25	0.21646
ALPI	1.04	0.98	1.11	0.216468
PMM2	1.08	0.95	1.23	0.217067
CFHR2	1.09	0.95	1.25	0.21732
FKBPL	0.92	0.81	1.05	0.217625
IL10	1.05	0.97	1.13	0.217708
ABL1	1.06	0.97	1.17	0.218169
CA3	1.07	0.96	1.19	0.218243
ACOX1	1.08	0.95	1.22	0.218318
CDHR2	1.06	0.97	1.17	0.218539
DAB2	1.04	0.98	1.1	0.21902
PEPD	1.2	0.9	1.61	0.219248
CLPS	0.95	0.86	1.03	0.220848
PRKAR1A	1.05	0.97	1.14	0.221131
SERPINB1	1.05	0.97	1.12	0.222174
COL9A2	0.89	0.74	1.07	0.222205
MORF4L1	0.88	0.71	1.08	0.222214
ANKRD54	1.07	0.96	1.19	0.222384
IL10RA	0.93	0.82	1.05	0.22242
HSPA1A	1.06	0.97	1.16	0.223951
EEF1D	1.05	0.97	1.14	0.224353
CALCA	1.06	0.96	1.18	0.224382
MUCL3	1.11	0.94	1.3	0.2262
C5	1.36	0.83	2.24	0.22664
VSIG10L	1.15	0.92	1.44	0.226913
PTPN6	1.05	0.97	1.13	0.228211
FGF6	1.11	0.94	1.31	0.229594
SLMAP	1.06	0.97	1.15	0.229815
SYT1	1.12	0.93	1.33	0.230104
BATF	0.94	0.85	1.04	0.230856
TUBB3	1.18	0.9	1.55	0.231045
CASP10	1.06	0.96	1.16	0.23121
CRYBB1	1.07	0.96	1.2	0.231793
HMMR	0.9	0.76	1.07	0.233162
EPHX2	1.06	0.96	1.17	0.234675
OTUD7B	1.07	0.95	1.21	0.235152
ERMAP	1.11	0.93	1.32	0.235773
CD22	0.91	0.78	1.06	0.236038
MRPL28	1.12	0.93	1.35	0.236358
CLINT1	0.9	0.75	1.07	0.236547
PRND	1.09	0.94	1.27	0.236615
FYB1	1.04	0.97	1.12	0.236932
MENT	0.81	0.56	1.15	0.237125
MAPRE3	1.03	0.98	1.09	0.237404
SHH	0.89	0.74	1.08	0.237941
JMJD1C	1.08	0.95	1.22	0.23811
ATF4	1.14	0.92	1.42	0.238294
PMVK	1.04	0.98	1.11	0.238471
DDX58	1.07	0.96	1.19	0.238936
HSP90B1	1.06	0.96	1.16	0.239228
RPS10	0.89	0.72	1.08	0.239241
PSIP1	1.06	0.96	1.16	0.239404
HK2	0.87	0.68	1.1	0.239809
CSF3R	0.85	0.65	1.11	0.240029
EIF4G1	1.04	0.97	1.11	0.24067
AIDA	1.05	0.97	1.15	0.240839
AKR7L	1.07	0.96	1.19	0.241021
TLR4	1.17	0.9	1.53	0.241409
MYDGF	1.05	0.97	1.13	0.241865
STK4	1.05	0.97	1.13	0.243112
EFNB2	1.08	0.95	1.23	0.243307
SPRR3	1.07	0.95	1.2	0.244741
PGD	1.09	0.94	1.25	0.245615
NOS2	1.12	0.92	1.36	0.245711
NFU1	1.05	0.97	1.13	0.245723
RCOR1	1.09	0.94	1.25	0.24591
LAT	1.05	0.97	1.15	0.246496
GMPR	0.93	0.82	1.05	0.246717
INPP1	1.07	0.95	1.21	0.247144
TDP1	1.06	0.96	1.18	0.247282
SCARB1	0.93	0.82	1.05	0.247455
IL12B	1.07	0.95	1.21	0.247649
RFC4	1.22	0.87	1.69	0.247762
TSC1	0.93	0.83	1.05	0.248482
LELP1	0.94	0.83	1.05	0.248845
TREML1	1.09	0.94	1.25	0.249252
SMARCA2	0.95	0.86	1.04	0.249267
PIK3AP1	0.94	0.85	1.04	0.250077
GBP6	0.9	0.74	1.08	0.250834
STK11	1.05	0.96	1.15	0.250944
MET	1.21	0.87	1.68	0.250969
KRT8	1.05	0.96	1.15	0.251226
MAGED1	1.08	0.95	1.24	0.251312
PYDC1	0.89	0.73	1.08	0.251419
ERVV1	0.9	0.74	1.08	0.252763
GET3	1.08	0.95	1.24	0.252943
SOWAHA	1.09	0.94	1.25	0.253817
MED18	1.05	0.96	1.15	0.253881
SLC44A4	1.06	0.96	1.18	0.253903
NEK7	0.94	0.84	1.05	0.253961
PLTP	0.89	0.73	1.09	0.254207
SMAD1	1.05	0.97	1.14	0.254347
TIA1	1.03	0.98	1.09	0.254429
AMY2A	0.92	0.8	1.06	0.254758
PDCD5	1.07	0.95	1.19	0.255268
CPLX2	0.86	0.66	1.12	0.256024
BID	1.06	0.96	1.16	0.257173
VPS28	0.93	0.83	1.05	0.25751
ADAM22	0.89	0.74	1.09	0.25797
MYOC	1.09	0.94	1.26	0.258189
HNF1A	0.93	0.83	1.05	0.258977
KIAA0319	1.15	0.9	1.47	0.259075
HCG22	1.07	0.95	1.21	0.259097
MYH9	1.04	0.97	1.11	0.260679
PRR5	0.9	0.76	1.08	0.261544
DLGAP5	1.08	0.94	1.24	0.261932
SLITRK2	0.91	0.77	1.07	0.262735
LAIR2	1.04	0.97	1.1	0.262778
TMPRSS11B	1.06	0.96	1.16	0.263521
ARHGAP5	0.94	0.85	1.05	0.263804
MAG	0.91	0.78	1.07	0.264575
PTPN9	1.11	0.92	1.35	0.264589
PPP1R12B	0.94	0.84	1.05	0.264961
FGF7	0.94	0.85	1.05	0.265501
PLA2G7	1.17	0.89	1.53	0.265618
DHRS4L2	1.09	0.94	1.27	0.266172
FLI1	1.03	0.97	1.1	0.26634
KRT6C	0.88	0.7	1.1	0.26642
DAG1	1.08	0.94	1.24	0.26675
NEDD4L	0.92	0.78	1.07	0.266874
TXNRD1	1.08	0.94	1.24	0.267206
GAGE2A	1.06	0.95	1.19	0.267508
SH2D1A	1.06	0.95	1.18	0.267722
CEBPA	1.12	0.92	1.37	0.267855
HMGCL	1.09	0.94	1.27	0.267881
SOX9	1.18	0.88	1.57	0.268362
XCL1	1.07	0.95	1.2	0.269032
SLITRK6	1.11	0.92	1.35	0.269212
ATP6V1F	1.06	0.96	1.17	0.270216
TP53INP1	1.12	0.92	1.36	0.27044
AMBN	0.87	0.67	1.12	0.27159
ART5	1.07	0.95	1.19	0.271628
TPD52L2	1.04	0.97	1.12	0.271869
MYL6B	1.05	0.96	1.14	0.27194
PSMA1	0.92	0.79	1.07	0.272444
CRACR2A	1.04	0.97	1.12	0.274332
PLA2G10	1.07	0.95	1.2	0.274938
TYRP1	1.07	0.95	1.21	0.275937
LGALS3BP	1.14	0.9	1.44	0.276612
MCEMP1	1.05	0.96	1.14	0.276765
FTCD	1.05	0.96	1.14	0.27709
COMMD9	0.9	0.74	1.09	0.278011
ENO2	1.06	0.96	1.16	0.278281
XIAP	0.93	0.81	1.06	0.278731
COX5B	1.05	0.96	1.15	0.278781
HLAA	1.14	0.9	1.43	0.279242
PROK1	1.07	0.95	1.19	0.279511
BTN1A1	1.1	0.92	1.32	0.281171
IL1R2	0.84	0.61	1.16	0.281623
ACTN4	1.11	0.92	1.34	0.28275
ENOX2	1.16	0.89	1.51	0.282869
ITGB6	1.13	0.9	1.41	0.283303
STK24	1.06	0.95	1.18	0.283983
HDAC9	0.93	0.82	1.06	0.284308
LGALS7_LGALS7B	1.09	0.93	1.27	0.284836
RRM2B	1.06	0.96	1.16	0.284933
CA2	1.05	0.96	1.15	0.285434
CAPN3	0.89	0.72	1.1	0.285809
PKN3	0.94	0.85	1.05	0.28636
HRAS	0.96	0.88	1.04	0.286589
HSBP1	1.05	0.96	1.13	0.286685
IGSF9	1.05	0.96	1.15	0.287178
HNRNPUL1	1.08	0.94	1.25	0.287618
VTA1	1.05	0.96	1.15	0.287958
GAPDH	0.88	0.69	1.12	0.288296
CD33	1.05	0.96	1.14	0.288425
RBM17	1.06	0.96	1.16	0.288662
SUGT1	1.05	0.96	1.14	0.288676
ACADSB	1.05	0.96	1.14	0.28901
LRRC38	1.09	0.93	1.27	0.289481
APOM	1.16	0.88	1.54	0.289631
KLKB1	0.84	0.61	1.16	0.290861
KHDC3L	0.93	0.82	1.06	0.291869
CD58	0.82	0.56	1.19	0.292341
C1QTNF5	1.12	0.91	1.38	0.292713
FOLR3	1.02	0.98	1.05	0.293102
CASP3	1.04	0.97	1.12	0.293193
B4GAT1	0.86	0.66	1.14	0.293208
ALDH3A1	0.95	0.86	1.05	0.293495
EDEM2	1.11	0.91	1.36	0.293769
PROS1	0.85	0.62	1.15	0.295509
FCGR2A	1.06	0.95	1.19	0.296576
ENPP7	1.04	0.96	1.13	0.296872
APEX1	1.06	0.95	1.18	0.296997
CEP20	1.05	0.96	1.15	0.297555
DAND5	1.07	0.94	1.21	0.298287
NPPC	1.07	0.94	1.23	0.298405
ACTN2	1.07	0.94	1.22	0.298601
CACNA1H	0.93	0.8	1.07	0.299501
GRIN2B	1.07	0.94	1.22	0.300208
LPL	1.08	0.93	1.25	0.300415
ICAM4	1.07	0.94	1.21	0.300889
LAMTOR5	0.9	0.74	1.1	0.30098
GNPDA1	0.88	0.69	1.12	0.301166
CPTP	1.1	0.92	1.33	0.302273
CCL2	1.07	0.94	1.2	0.302305
ROBO2	1.16	0.88	1.53	0.302887
CSF2	1.12	0.9	1.38	0.303356
NEO1	1.19	0.86	1.65	0.303494
RLN1	1.07	0.94	1.21	0.303907
PRRT3	1.12	0.9	1.38	0.30553
NELL2	0.89	0.71	1.11	0.305546
CA7	0.89	0.7	1.12	0.306274
GALNT2	0.88	0.69	1.12	0.306366
STX6	1.05	0.95	1.16	0.306457
DAPP1	1.03	0.97	1.09	0.307976
NFKB2	1.07	0.94	1.21	0.308275
SCN2B	0.86	0.65	1.14	0.308456
CLSTN1	1.06	0.94	1.2	0.308701
SERPINI1	0.87	0.67	1.14	0.309118
PLXNA4	1.04	0.96	1.13	0.310234
AMOT	0.9	0.74	1.1	0.310547
TPM3	0.91	0.76	1.09	0.311218
FOLH1	0.96	0.88	1.04	0.311873
RHOC	1.03	0.97	1.09	0.312364
SHMT1	1.04	0.96	1.12	0.312631
ADAMTSL4	1.18	0.85	1.64	0.313393
FRMD4B	0.94	0.84	1.06	0.313525
NPTXR	0.91	0.75	1.1	0.313553
LYSMD3	0.96	0.89	1.04	0.313843
GLOD4	1.1	0.91	1.32	0.315097
SPRY2	1.04	0.97	1.11	0.315362
PRKRA	1.05	0.95	1.16	0.315411
SAT1	1.08	0.93	1.25	0.316806
GID8	0.88	0.69	1.13	0.318078
FCRL6	1.05	0.95	1.15	0.318205
GOLGA3	1.05	0.95	1.16	0.318281
PRDX1	1.04	0.97	1.12	0.318331
MYH7B	1.09	0.92	1.29	0.319192
ADGRG1	1.04	0.96	1.12	0.319262
GPI	1.08	0.93	1.27	0.319532
VTI1A	1.07	0.94	1.21	0.320623
FGF3	0.87	0.66	1.15	0.320826
LRCH4	1.06	0.95	1.19	0.321057
IRAK4	1.03	0.97	1.1	0.321312
GH1	1.02	0.98	1.06	0.321981
GRAP2	1.03	0.98	1.08	0.322211
VTCN1	1.11	0.9	1.37	0.322427
MFAP4	1.13	0.89	1.43	0.323002
ODAM	0.94	0.83	1.06	0.323422
SSBP1	1.11	0.9	1.37	0.323492
MTSS2	1.04	0.96	1.12	0.323589
RNF5	0.95	0.85	1.05	0.324413
NT5C	0.95	0.86	1.05	0.324826
HBQ1	0.95	0.85	1.05	0.325595
VCPKMT	0.95	0.87	1.05	0.325845
SCN4B	1.1	0.91	1.33	0.326054
ANXA4	1.05	0.96	1.14	0.326451
TARM1	0.95	0.85	1.06	0.326771
ALDH2	1.07	0.93	1.23	0.32731
SV2A	1.06	0.94	1.2	0.327949
TRIM24	1.06	0.94	1.19	0.327955
APOC1	0.88	0.68	1.14	0.328906
PDIA4	1.06	0.94	1.2	0.329078
NEDD9	1.11	0.9	1.38	0.329137
BRDT	1.11	0.9	1.36	0.329281
SELE	1.07	0.94	1.21	0.330133
PDIA5	1.06	0.94	1.2	0.330191
SLC4A1	0.92	0.79	1.08	0.330204
SSB	1.05	0.95	1.17	0.330678
MTUS1	1.07	0.94	1.22	0.330685
PPP3R1	1.08	0.92	1.27	0.330717
SKAP2	1.03	0.97	1.1	0.330983
SERPINE2	1.06	0.94	1.19	0.331119
ANPEP	1.12	0.89	1.42	0.331664
FAP	0.89	0.7	1.13	0.331744
FMNL1	1.05	0.95	1.15	0.33175
CDKN1A	1.03	0.97	1.1	0.332594
PARK7	1.06	0.94	1.2	0.33304
BRME1	1.09	0.92	1.29	0.33316
CNGB3	1.07	0.93	1.22	0.333846
MN1	0.93	0.81	1.07	0.333865
FNDC1	1.08	0.92	1.28	0.333894
SNAPIN	0.94	0.82	1.07	0.334957
OSTN	0.91	0.74	1.11	0.335234
LYN	1.04	0.96	1.12	0.336002
DYNLT1	1.05	0.95	1.15	0.336248
TIMP2	1.13	0.88	1.46	0.3364
REXO2	1.08	0.93	1.25	0.336902
PLA2G4A	1.04	0.96	1.12	0.338324
DFFA	1.05	0.95	1.15	0.338923
ADH1B	1.05	0.95	1.16	0.340168
COL24A1	1.07	0.93	1.22	0.340683
PRUNE2	0.88	0.67	1.15	0.34074
ITGB7	1.07	0.93	1.23	0.341782
CD200	0.89	0.69	1.14	0.342052
CRLF1	1.13	0.88	1.47	0.342354
CPA1	0.95	0.86	1.05	0.343197
PTRHD1	0.94	0.83	1.07	0.343791
PDP1	1.06	0.94	1.21	0.343915
CCS	0.94	0.81	1.07	0.343958
STX5	0.91	0.74	1.11	0.344055
HHEX	1.05	0.95	1.16	0.344136
SIGLEC6	1.1	0.9	1.33	0.346004
SNED1	1.12	0.89	1.41	0.346382
NCK2	1.03	0.97	1.1	0.346548
TIMM8A	0.96	0.88	1.05	0.346961
GRIK2	0.92	0.76	1.1	0.347023
LAP3	1.07	0.93	1.22	0.347406
PRSS2	1.06	0.94	1.19	0.347576
KLK7	0.9	0.73	1.11	0.34774
ACY1	1.05	0.95	1.17	0.348461
KAZALD1	0.93	0.81	1.08	0.350384
CTSV	0.93	0.79	1.09	0.350798
PDXDC1	0.93	0.8	1.08	0.351708
SCGB2A2	0.88	0.67	1.15	0.351881
AMDHD2	1.15	0.86	1.55	0.351924
MMP13	1.1	0.9	1.35	0.352003
SEPTIN7	0.93	0.8	1.08	0.35213
CLUL1	1.07	0.93	1.24	0.353434
CORO6	1.1	0.9	1.34	0.353896
SNAP25	1.08	0.92	1.27	0.354309
ADCYAP1R1	1.08	0.91	1.28	0.354632
PITHD1	0.95	0.86	1.06	0.354723
DPEP1	0.94	0.82	1.07	0.355299
IRAG2	1.03	0.96	1.11	0.355485
TRAF2	0.96	0.87	1.05	0.356742
PINLYP	0.95	0.85	1.06	0.357209
ZHX2	1.1	0.9	1.35	0.358233
NDRG1	0.95	0.86	1.06	0.358438
EDNRB	1.08	0.91	1.28	0.358493
ITIH5	0.92	0.77	1.1	0.358553
RWDD1	1.05	0.95	1.16	0.359344
AMFR	1.05	0.95	1.16	0.359951
EXTL1	1.08	0.92	1.26	0.360742
OFD1	0.94	0.83	1.07	0.361663
PSRC1	1.05	0.94	1.17	0.361763
ATP6V1G1	1.05	0.95	1.17	0.361815
CES1	1.04	0.96	1.12	0.363201
NINJ1	1.06	0.94	1.19	0.36336
BLMH	1.1	0.9	1.35	0.364376
SEMA7A	1.11	0.89	1.39	0.365504
UBQLN3	1.06	0.93	1.22	0.366073
SLC9A3R2	1.07	0.93	1.23	0.36665
RBKS	0.94	0.83	1.07	0.36754
PRC1	0.92	0.76	1.11	0.367661
WAS	0.96	0.87	1.05	0.367807
VSTM2L	0.95	0.84	1.07	0.367971
OLFM4	0.97	0.91	1.04	0.368058
SNAP23	1.04	0.96	1.12	0.36815
ITPR1	1.05	0.94	1.17	0.368236
HNRNPK	1.04	0.96	1.13	0.36837
ADAMTSL5	1.09	0.9	1.32	0.368756
DNAJB8	1.05	0.94	1.18	0.368846
RPA2	0.89	0.68	1.15	0.368873
TMPRSS5	0.92	0.78	1.1	0.368875
ATP5F1D	0.93	0.79	1.09	0.368939
FCGR2B	0.95	0.84	1.06	0.369602
TIMD4	1.07	0.92	1.24	0.369836
DCTN6	0.96	0.87	1.05	0.370341
USO1	1.03	0.96	1.11	0.370501
MORC3	1.12	0.87	1.45	0.37144
TREML2	1.09	0.9	1.32	0.371464
ADH4	1.04	0.96	1.12	0.371486
GIGYF2	1.05	0.95	1.15	0.372295
TCP11	0.94	0.81	1.08	0.373527
GGCT	0.93	0.79	1.09	0.373608
GAS6	1.12	0.87	1.46	0.37385
TACC3	1.03	0.97	1.08	0.374156
CDAN1	0.86	0.61	1.21	0.374231
ATF2	1.04	0.95	1.14	0.375528
SLC16A1	1.05	0.94	1.18	0.37578
GNAS	1.04	0.95	1.13	0.376513
NOTCH1	0.83	0.55	1.25	0.377289
AKAP12	0.84	0.57	1.23	0.377676
FUCA1	1.04	0.96	1.12	0.378022
CPQ	1.1	0.89	1.36	0.378664
FZD10	0.94	0.81	1.08	0.379234
DCN	1.14	0.85	1.52	0.380135
SUMF2	1.06	0.93	1.2	0.380163
TSLP	1.05	0.94	1.16	0.380629
IFNLR1	1.08	0.91	1.3	0.380648
F13B	0.87	0.65	1.18	0.381266
NTF4	1.08	0.91	1.27	0.381333
CD3E	0.9	0.72	1.14	0.382713
CA13	1.03	0.97	1.1	0.382734
CACYBP	1.03	0.96	1.11	0.382735
PLIN1	1.09	0.9	1.31	0.383002
TAP1	1.06	0.93	1.2	0.383196
GUCY2C	0.96	0.87	1.06	0.38414
CDH5	1.1	0.89	1.36	0.384407
BECN1	0.94	0.83	1.07	0.384519
HDGF	1.03	0.96	1.1	0.385797
PHLDB2	1.04	0.96	1.12	0.385808
MYL3	0.95	0.86	1.06	0.386337
GSAP	1.03	0.96	1.11	0.386577
PTPRZ1	1.11	0.88	1.41	0.386719
GBA	1.06	0.92	1.23	0.387041
GALNT5	1.13	0.86	1.47	0.387635
FGFBP3	1.1	0.89	1.36	0.387701
CRKL	1.03	0.97	1.09	0.388287
ENO1	1.04	0.95	1.13	0.388674
SLK	0.96	0.86	1.06	0.388699
SAA4	1.1	0.88	1.38	0.388712
ZNF75D	1.05	0.94	1.19	0.38902
SIGLEC15	0.96	0.88	1.05	0.389243
KIR3DL1	1.02	0.97	1.08	0.38948
NBN	1.05	0.94	1.18	0.389652
COL9A1	1.06	0.93	1.22	0.389913
MAPKAPK2	0.96	0.86	1.06	0.389987
AMIGO1	0.93	0.79	1.1	0.390295
PSMG4	0.94	0.82	1.08	0.39062
SLC27A4	1.04	0.95	1.15	0.391129
ST13	0.94	0.82	1.08	0.391236
SPTLC1	1.09	0.9	1.31	0.391374
KLK12	1.02	0.97	1.07	0.391708
ACOT13	1.03	0.96	1.1	0.392414
NXPH3	1.12	0.86	1.45	0.392782
CALB2	1.1	0.88	1.37	0.393835
CASP9	0.95	0.83	1.07	0.395454
APCS	0.9	0.71	1.14	0.395833
TANK	0.96	0.87	1.05	0.397282
KIRREL2	1.07	0.91	1.27	0.397551
TBCB	1.03	0.96	1.1	0.397769
PRAME	0.87	0.64	1.19	0.397987
CDH17	1.04	0.95	1.14	0.398084
DDC	0.94	0.82	1.08	0.398088
PGR	0.96	0.89	1.05	0.398135
SPINK5	1.09	0.9	1.32	0.398417
SERPINA5	0.9	0.69	1.16	0.399003
AZU1	1.04	0.95	1.13	0.399329
DDX4	0.94	0.8	1.09	0.399762
AKR1B10	0.95	0.84	1.07	0.400548
CRYM	1.04	0.94	1.15	0.401242
RAB27B	1.04	0.95	1.14	0.402548
FAM13A	0.95	0.85	1.07	0.402814
CCT5	1.06	0.92	1.22	0.40291
PBK	1.11	0.87	1.43	0.40301
MPHOSPH8	1.04	0.95	1.13	0.404708
WFDC1	1.06	0.92	1.21	0.404789
FN1	1.13	0.85	1.51	0.405934
DHPS	1.08	0.9	1.29	0.406165
CDC123	1.05	0.93	1.19	0.406304
IL1RL2	0.93	0.78	1.1	0.406462
PSMG3	0.95	0.83	1.08	0.406717
DAAM1	1.04	0.95	1.14	0.407172
ECE1	1.08	0.9	1.29	0.407346
NAGA	0.94	0.81	1.09	0.407976
CUZD1	0.92	0.74	1.13	0.408383
SMAD3	0.94	0.81	1.09	0.408481
CACNB3	1.04	0.95	1.14	0.408736
TRIM21	0.97	0.89	1.05	0.40917
PRKD2	1.07	0.91	1.27	0.409493
GPHA2	0.93	0.78	1.11	0.409874
CDON	1.11	0.87	1.42	0.410042
EDAR	0.97	0.9	1.04	0.410868
SERPINF1	1.13	0.84	1.53	0.411523
SMAD5	1.15	0.82	1.61	0.411811
GLP1R	0.91	0.74	1.13	0.41202
BACH1	1.04	0.95	1.13	0.414001
ASS1	1.04	0.94	1.15	0.41451
YES1	1.02	0.97	1.08	0.414594
ACSL1	1.09	0.89	1.33	0.414737
CD86	0.9	0.7	1.16	0.415298
IL3	1.06	0.93	1.2	0.416597
VPS37A	0.97	0.89	1.05	0.416703
COQ7	1.08	0.9	1.29	0.417006
MB	1.05	0.93	1.19	0.417165
MRPS16	0.89	0.66	1.19	0.418664
CSF2RB	1.08	0.9	1.3	0.418934
NMRK2	1.08	0.9	1.3	0.41897
CADPS	0.92	0.76	1.12	0.419084
DNAJB2	0.94	0.82	1.09	0.419886
ADGRE2	0.91	0.72	1.14	0.420394
VAT1	0.87	0.63	1.22	0.421207
PNLIPRP1	0.96	0.88	1.06	0.421515
GNPDA2	0.92	0.74	1.13	0.421652
KDM3A	0.96	0.87	1.06	0.421934
NDST1	0.95	0.83	1.08	0.422582
PPP1R2	1.03	0.95	1.12	0.422772
IL25	1.1	0.87	1.38	0.423533
HDAC8	0.94	0.82	1.09	0.424126
HARS1	1.03	0.95	1.13	0.424213
ELAVL4	1.04	0.95	1.13	0.424751
DENND2B	1.06	0.91	1.24	0.425633
SOST	1.07	0.9	1.27	0.425664
YARS1	1.02	0.97	1.08	0.42586
ENOPH1	0.94	0.81	1.09	0.426252
RALB	1.11	0.86	1.44	0.426445
BOLA2_BOLA2B	0.94	0.82	1.09	0.427906
SPTBN2	0.9	0.71	1.16	0.428669
GATA3	0.89	0.66	1.19	0.429486
GIMAP8	1.06	0.92	1.23	0.429549
RNF168	0.92	0.75	1.13	0.429594
THAP12	1.04	0.95	1.13	0.430228
TRAF3	0.92	0.74	1.14	0.431399
HDDC2	0.93	0.78	1.11	0.431648
ATXN2	1.03	0.96	1.1	0.431858
AGT	0.87	0.62	1.22	0.432718
DDX53	0.91	0.73	1.14	0.433297
CD109	1.08	0.89	1.31	0.433644
C1R	1.17	0.79	1.75	0.433806
LRTM1	0.92	0.76	1.13	0.434538
SERPINA12	0.98	0.92	1.04	0.43521
KLRC1	1.05	0.93	1.19	0.43555
HCLS1	1.05	0.93	1.18	0.435646
GFOD2	1.02	0.97	1.08	0.435897
LILRB2	1.08	0.89	1.3	0.436335
BHLHE40	0.96	0.85	1.07	0.436411
PRTFDC1	1.02	0.96	1.09	0.43707
FOXJ3	0.93	0.78	1.11	0.437134
APOBR	1.08	0.89	1.29	0.438191
CRNN	0.96	0.87	1.06	0.438651
CACNB1	1.05	0.93	1.19	0.439076
AMPD3	0.96	0.86	1.07	0.440035
LATS1	1.04	0.95	1.14	0.440393
TYRO3	0.91	0.73	1.15	0.440436
ELOB	1.08	0.89	1.31	0.440796
CD163	1.06	0.91	1.23	0.44187
SESTD1	0.96	0.87	1.06	0.442207
MGLL	1.03	0.96	1.11	0.443467
LDLRAP1	1.03	0.95	1.11	0.443808
DSCAM	0.92	0.74	1.14	0.444185
ENSA	1.06	0.92	1.22	0.444335
C1QBP	1.04	0.94	1.15	0.445402
MST1	1.05	0.93	1.19	0.446311
MNDA	1.02	0.96	1.09	0.446814
DGKZ	0.93	0.77	1.12	0.447252
FHIP2A	0.94	0.79	1.11	0.447829
MYBPC1	1.04	0.94	1.16	0.448728
PRELP	1.12	0.84	1.5	0.449026
IL2RB	1.06	0.91	1.25	0.449032
OBP2B	1.04	0.94	1.16	0.449216
CIT	1.06	0.9	1.25	0.449257
CGN	1.07	0.89	1.3	0.450998
VWC2L	0.93	0.78	1.12	0.451725
DUSP3	0.97	0.9	1.05	0.452195
COX6B1	1.09	0.87	1.37	0.452945
CD226	1.07	0.89	1.29	0.453022
GSTA3	0.97	0.89	1.06	0.453068
LCAT	0.87	0.61	1.25	0.453385
CXCL6	1.03	0.95	1.12	0.453486
CD82	0.93	0.76	1.13	0.453661
PSTPIP2	1.03	0.96	1.11	0.4541
MAPK9	1.06	0.91	1.24	0.454203
ERBB4	0.9	0.69	1.18	0.454759
IL1RAP	0.95	0.82	1.09	0.456847
ISM2	0.93	0.78	1.12	0.45714
SERPIND1	1.11	0.85	1.45	0.457873
NRTN	0.95	0.83	1.09	0.458246
PAFAH2	0.94	0.8	1.1	0.458689
SMPDL3B	1.04	0.94	1.14	0.459546
PRDX5	1.04	0.94	1.14	0.459814
ALDH1A1	1.04	0.93	1.17	0.460964
RAB44	1.06	0.91	1.24	0.461534
CRYGD	0.97	0.9	1.05	0.461661
MMP15	0.94	0.8	1.11	0.462005
NXPE4	1.09	0.87	1.36	0.462846
CBLIF	1.03	0.95	1.12	0.464003
NPY	0.96	0.87	1.07	0.465826
SCGB1A1	0.96	0.85	1.08	0.468597
STX7	0.94	0.81	1.1	0.46892
TBR1	0.94	0.79	1.11	0.469292
KLB	1.03	0.95	1.13	0.469381
BMP4	0.95	0.82	1.09	0.469588
LYPD8	0.95	0.83	1.09	0.470576
CDKN2D	1.03	0.96	1.1	0.471659
KYAT1	1.04	0.93	1.17	0.473
PARP1	1.04	0.93	1.16	0.473533
VSNL1	1.07	0.88	1.31	0.474769
SUSD4	0.93	0.77	1.13	0.475512
YOD1	0.96	0.84	1.08	0.476133
IPCEF1	1.03	0.95	1.11	0.476452
PSMD1	0.95	0.81	1.1	0.477006
SPACA5_SPACA5B	1.09	0.86	1.39	0.477357
CARHSP1	0.95	0.84	1.08	0.477643
CCNE1	0.97	0.88	1.06	0.478203
SARG	1.03	0.96	1.1	0.479973
APOD	0.92	0.74	1.15	0.479998
LCP1	0.94	0.8	1.11	0.480326
MPRIP	1.06	0.9	1.26	0.480366
SRC	1.02	0.97	1.08	0.480891
TBL1X	1.03	0.95	1.11	0.481338
ATXN10	0.97	0.88	1.06	0.482037
NTRK3	0.89	0.66	1.22	0.482591
CREB3	0.95	0.82	1.1	0.482703
LAMP2	1.13	0.8	1.59	0.483593
TTN	1.04	0.93	1.17	0.484579
PDGFC	1.09	0.86	1.37	0.485152
NENF	1.02	0.96	1.09	0.485364
KYNU	1.05	0.91	1.21	0.48614
LYAR	1.04	0.93	1.17	0.486436
ERBIN	1.02	0.96	1.09	0.487367
TARBP2	1.03	0.95	1.12	0.48816
RICTOR	1.06	0.9	1.23	0.488349
SERPINB5	1.05	0.92	1.2	0.488421
DDI2	0.97	0.88	1.07	0.489117
DNM3	1.05	0.92	1.2	0.489608
KIRREL1	1.05	0.92	1.19	0.489969
MTDH	1.03	0.95	1.12	0.490055
MAPT	1.05	0.92	1.19	0.490432
CETN3	0.97	0.87	1.07	0.491036
TXNL1	1.03	0.95	1.11	0.493278
RAP1A	0.96	0.85	1.08	0.49393
PAXX	1.06	0.9	1.25	0.494534
CTBS	1.11	0.83	1.47	0.495341
CFI	1.15	0.77	1.7	0.495885
CDNF	1.08	0.87	1.33	0.496046
KRT5	1.05	0.92	1.19	0.496216
NLGN1	1.04	0.93	1.16	0.49642
RAPGEF2	0.95	0.82	1.1	0.496444
PAGR1	0.94	0.78	1.12	0.496906
ERP29	1.02	0.96	1.09	0.49701
SMPD3	1.05	0.92	1.2	0.49714
GUK1	1.07	0.88	1.3	0.497509
IL7	1.04	0.94	1.15	0.498604
RTBDN	1.08	0.86	1.35	0.498606
SPAG1	1.04	0.92	1.18	0.498664
CHIT1	1.01	0.97	1.06	0.498871
ITGAL	1.06	0.89	1.27	0.499637
PCDH12	1.11	0.82	1.49	0.501194
ITGA2	0.93	0.74	1.16	0.501392
RAB2B	0.96	0.85	1.09	0.501838
FCER2	1.04	0.92	1.19	0.502966
TIMM10	1.07	0.88	1.28	0.503852
FCGR3B	1.05	0.92	1.2	0.503907
RAB6B	1.05	0.91	1.2	0.505002
MRI1	0.96	0.86	1.08	0.505064
CLEC4G	1.07	0.88	1.3	0.505239
CASP8	1.04	0.94	1.15	0.505977
PHYKPL	0.94	0.78	1.13	0.506044
LILRB1	1.08	0.86	1.37	0.506328
ILKAP	1.04	0.93	1.16	0.507012
RNF41	1.03	0.94	1.14	0.507114
SAT2	0.96	0.86	1.08	0.507594
BAG3	0.95	0.8	1.11	0.507941
CABP2	1.04	0.92	1.17	0.50799
HIP1	1.08	0.86	1.35	0.508048
RNF4	0.96	0.85	1.08	0.508305
RAB33A	1.04	0.93	1.17	0.508523
TNFAIP8L2	0.96	0.85	1.09	0.508593
DNAJC9	1.03	0.94	1.14	0.508601
MNAT1	0.94	0.79	1.13	0.508648
SAMD9L	1.03	0.94	1.13	0.508948
PARD3	1.03	0.94	1.14	0.509778
RASSF2	1.04	0.93	1.16	0.509903
GPR158	1.07	0.87	1.32	0.510062
KIT	0.93	0.75	1.16	0.510355
PADI2	1.04	0.93	1.16	0.510459
MCAM	1.07	0.88	1.31	0.510509
GSTM4	1.03	0.93	1.15	0.510862
DCTN2	0.98	0.91	1.05	0.511647
UNG	1.07	0.87	1.33	0.512537
CYTH3	0.96	0.86	1.08	0.513216
ADAMTS1	1.08	0.85	1.38	0.515348
DBNL	1.02	0.95	1.1	0.515655
EVI5	1.03	0.94	1.12	0.516722
GAD2	0.94	0.79	1.12	0.51718
IRAK1	1.03	0.94	1.13	0.517426
SF3B4	0.97	0.89	1.06	0.51794
GCLM	1.06	0.89	1.25	0.518136
MAP4K5	1.02	0.96	1.08	0.518225
NUDT16	1.03	0.94	1.12	0.518254
PLG	1.12	0.79	1.6	0.518636
IL7R	0.96	0.85	1.09	0.51895
CHEK2	1.07	0.88	1.3	0.519972
MGMT	1.02	0.96	1.07	0.520123
KIFBP	1.03	0.95	1.11	0.520218
MBL2	1.02	0.95	1.1	0.520468
ERP44	1.09	0.84	1.4	0.520649
PGLYRP2	0.92	0.71	1.19	0.520781
TP73	1.08	0.86	1.35	0.520932
SCG3	1.07	0.88	1.29	0.521537
NAP1L4	0.94	0.79	1.13	0.522407
CLEC12A	0.88	0.59	1.3	0.523865
PLXDC2	1.09	0.83	1.43	0.524648
CPA4	1.06	0.88	1.28	0.52473
SLC1A4	0.95	0.81	1.11	0.524793
YY1	0.91	0.69	1.21	0.525196
GLT8D2	0.95	0.82	1.11	0.525257
TEF	1.06	0.89	1.25	0.525571
LIPF	0.96	0.85	1.09	0.525595
CST5	0.96	0.85	1.08	0.525627
CA8	0.9	0.66	1.24	0.525749
DUSP29	1.04	0.93	1.16	0.5258
PLPBP	1.03	0.94	1.13	0.525922
FKBP7	1.04	0.91	1.19	0.526006
MEPE	0.92	0.7	1.2	0.527072
BCL7A	0.96	0.85	1.09	0.52774
YJU2	1.08	0.86	1.35	0.527762
ATRN	0.86	0.54	1.37	0.527781
CAT	0.96	0.83	1.1	0.529307
IGLON5	0.97	0.89	1.06	0.529476
STIP1	1.03	0.94	1.14	0.529864
HS3ST3B1	0.95	0.8	1.13	0.530481
PTS	1.04	0.92	1.17	0.531503
ESYT2	1.03	0.94	1.13	0.53215
STX16	1.04	0.93	1.16	0.532356
RNASEH2A	1.05	0.9	1.22	0.533095
LILRA4	1.05	0.9	1.22	0.53343
MICALL2	0.96	0.86	1.08	0.534396
S100A14	0.95	0.82	1.11	0.534819
IL1A	1.03	0.93	1.15	0.534979
RAD51	1.05	0.91	1.2	0.535061
DCTN1	0.97	0.88	1.07	0.535492
GSTT2B	1.01	0.98	1.04	0.535711
GABARAPL1	0.96	0.85	1.09	0.536113
GSTP1	0.97	0.88	1.07	0.536321
LRP1	1.08	0.85	1.38	0.537455
ADAM23	0.94	0.79	1.13	0.537458
GIMAP7	0.92	0.72	1.19	0.538019
HGFAC	1.09	0.82	1.45	0.538189
ABO	0.98	0.93	1.04	0.538223
FOXO3	1.02	0.95	1.1	0.538256
CHP1	1.03	0.93	1.14	0.538815
ECSCR	0.95	0.81	1.12	0.539567
RTN4IP1	1.03	0.94	1.11	0.539693
CEP85	1.03	0.93	1.14	0.539919
LTA	1.05	0.89	1.24	0.540245
HS6ST2	1.07	0.85	1.35	0.540565
HS1BP3	1.03	0.94	1.12	0.540656
SPINT3	0.98	0.94	1.03	0.540964
PLCB2	1.02	0.95	1.11	0.541113
S100A16	0.97	0.86	1.08	0.542421
GBP4	1.04	0.91	1.19	0.543181
PROC	0.92	0.71	1.2	0.543843
C1QA	1.09	0.82	1.46	0.544065
ARHGEF10	1.02	0.95	1.11	0.544202
PCDH7	0.93	0.75	1.17	0.544846
MTHFD2	1.09	0.82	1.45	0.545134
KCNH2	1.03	0.93	1.14	0.545525
LRRC59	1.05	0.9	1.22	0.545677
SCP2	1.03	0.94	1.12	0.547536
AP2B1	0.95	0.81	1.12	0.547971
AKT1S1	1.03	0.93	1.14	0.548376
IL22RA1	1.05	0.9	1.21	0.548981
KEL	1.06	0.88	1.27	0.5493
NIT2	1.03	0.93	1.15	0.54955
MYO6	0.94	0.76	1.16	0.550555
MUC16	0.99	0.96	1.02	0.55101
ENG	1.12	0.77	1.62	0.552297
CEND1	1.04	0.92	1.18	0.552341
COPB2	1.06	0.88	1.26	0.553131
ITGAM	0.94	0.77	1.15	0.553258
TJAP1	1.02	0.95	1.11	0.553542
CALCOCO2	1.03	0.93	1.14	0.55443
MYLPF	1.05	0.9	1.21	0.555127
LYPD1	1.03	0.93	1.14	0.555371
[truncated: 921 more rows]

## Sheet: Table 5
Table 5 The association of proteins with the risk of heart failure (HF) in the UKB.
Protein	HR	95%CI lower	95%CI upper	pval
ADM	5.4	4.45	6.54	<1.00e-17
COL18A1	4.57	3.74	5.59	<1.00e-17
ACVRL1	3.81	3.19	4.54	<1.00e-17
CRIM1	3.6	2.93	4.43	<1.00e-17
EDN1	3.51	2.96	4.16	<1.00e-17
PLAUR	3.45	2.97	4	<1.00e-17
YAP1	3.25	2.7	3.91	<1.00e-17
LTBP2	3.14	2.78	3.55	<1.00e-17
FSTL1	3.14	2.58	3.81	<1.00e-17
COLEC12	3.13	2.61	3.75	<1.00e-17
AMBP	2.92	2.32	3.68	<1.00e-17
CST3	2.92	2.47	3.45	<1.00e-17
RELT	2.91	2.48	3.41	<1.00e-17
ANGPT2	2.85	2.56	3.17	<1.00e-17
EFNA1	2.8	2.4	3.27	<1.00e-17
FSTL3	2.77	2.42	3.17	<1.00e-17
SCARB2	2.76	2.41	3.17	<1.00e-17
TNFRSF1A	2.71	2.33	3.16	<1.00e-17
WFDC2	2.7	2.45	2.98	<1.00e-17
HSPG2	2.68	2.28	3.16	<1.00e-17
PGF	2.68	2.37	3.03	<1.00e-17
LGALS9	2.67	2.33	3.06	<1.00e-17
CD59	2.66	2.23	3.18	<1.00e-17
RNASE1	2.66	2.27	3.12	<1.00e-17
EDA2R	2.62	2.32	2.95	<1.00e-17
IGFBP4	2.61	2.36	2.89	<1.00e-17
EFNA4	2.61	2.3	2.98	<1.00e-17
TNFRSF12A	2.58	2.29	2.91	<1.00e-17
COL6A3	2.55	2.23	2.91	<1.00e-17
CD302	2.52	2.2	2.88	<1.00e-17
CKAP4	2.48	2.17	2.83	<1.00e-17
SHISA5	2.47	2.21	2.76	<1.00e-17
CD99L2	2.41	1.99	2.91	<1.00e-17
EFEMP1	2.41	2.1	2.77	<1.00e-17
CSF1	2.4	2.04	2.82	<1.00e-17
CTHRC1	2.39	2.04	2.81	<1.00e-17
RNASE4	2.36	2.01	2.77	<1.00e-17
NPC2	2.36	2.11	2.63	<1.00e-17
LMNB2	2.36	2	2.77	<1.00e-17
NPDC1	2.35	2.05	2.69	<1.00e-17
LAYN	2.34	2.05	2.66	<1.00e-17
NBL1	2.33	1.94	2.79	<1.00e-17
GFRA1	2.32	1.98	2.72	<1.00e-17
PIK3IP1	2.31	1.96	2.73	<1.00e-17
TIMP1	2.27	1.99	2.59	<1.00e-17
ASGR1	2.26	1.99	2.58	<1.00e-17
IGFBP7	2.26	2.06	2.49	<1.00e-17
MATN2	2.24	1.93	2.6	<1.00e-17
HLAE	2.23	1.94	2.57	<1.00e-17
SPON2	2.21	1.95	2.51	<1.00e-17
CTSL	2.21	1.86	2.62	<1.00e-17
DLL1	2.2	1.89	2.56	<1.00e-17
B4GALT1	2.2	1.88	2.58	<1.00e-17
TNFRSF11B	2.2	1.92	2.52	<1.00e-17
VSIG4	2.19	1.96	2.44	<1.00e-17
ELN	2.19	1.89	2.54	<1.00e-17
DTX3	2.17	1.83	2.57	<1.00e-17
CHCHD10	2.17	1.94	2.41	<1.00e-17
TNFSF13	2.17	1.85	2.55	<1.00e-17
GGT5	2.16	1.82	2.57	<1.00e-17
CD74	2.16	1.91	2.44	<1.00e-17
CLEC14A	2.16	1.87	2.49	<1.00e-17
NECTIN2	2.16	1.86	2.5	<1.00e-17
EPHB4	2.14	1.8	2.55	<1.00e-17
GDF15	2.13	1.98	2.29	<1.00e-17
LTBR	2.12	1.83	2.47	<1.00e-17
SPON1	2.12	1.89	2.38	<1.00e-17
CHRDL1	2.11	1.82	2.44	<1.00e-17
TNFRSF19	2.11	1.83	2.44	<1.00e-17
SCARF2	2.1	1.79	2.45	<1.00e-17
GIPC2	2.09	1.79	2.45	<1.00e-17
EPHA2	2.09	1.85	2.35	<1.00e-17
TNFSF13B	2.09	1.84	2.38	<1.00e-17
SEPTIN8	2.08	1.84	2.35	<1.00e-17
MFAP4	2.07	1.76	2.43	<1.00e-17
RSPO3	2.05	1.74	2.4	<1.00e-17
PALM2	2.04	1.81	2.3	<1.00e-17
ADAMTSL2	2.04	1.77	2.34	<1.00e-17
VCAM1	2.04	1.75	2.37	<1.00e-17
C7	2.04	1.73	2.41	<1.00e-17
FAM3C	2.03	1.73	2.38	<1.00e-17
OCLN	2.02	1.83	2.24	<1.00e-17
CD300E	2.02	1.82	2.25	<1.00e-17
CLEC5A	2.02	1.76	2.32	<1.00e-17
TNFRSF14	2.02	1.75	2.33	<1.00e-17
HGF	2.02	1.8	2.28	<1.00e-17
PSAP	2.01	1.75	2.31	<1.00e-17
TNFRSF10A	2	1.81	2.22	<1.00e-17
ST6GAL1	1.98	1.73	2.25	<1.00e-17
MAMDC2	1.96	1.71	2.25	<1.00e-17
CD80	1.96	1.71	2.25	<1.00e-17
LILRA5	1.95	1.7	2.24	<1.00e-17
COL4A1	1.95	1.75	2.17	<1.00e-17
TNFRSF4	1.94	1.74	2.16	<1.00e-17
RNASET2	1.93	1.66	2.23	<1.00e-17
IFI30	1.93	1.7	2.18	<1.00e-17
ULBP2	1.91	1.7	2.14	<1.00e-17
RBFOX3	1.89	1.73	2.07	<1.00e-17
IGFBPL1	1.89	1.68	2.12	<1.00e-17
AGRN	1.89	1.67	2.12	<1.00e-17
ADAM12	1.88	1.67	2.11	<1.00e-17
ANGPTL4	1.88	1.7	2.09	<1.00e-17
RNASE6	1.87	1.7	2.06	<1.00e-17
PIGR	1.85	1.65	2.08	<1.00e-17
INHBB	1.85	1.68	2.04	<1.00e-17
SORCS2	1.83	1.6	2.09	<1.00e-17
CD274	1.83	1.63	2.04	<1.00e-17
NT5C1A	1.82	1.64	2.01	<1.00e-17
AREG	1.82	1.66	1.99	<1.00e-17
LILRB4	1.81	1.64	2	<1.00e-17
HSPB6	1.81	1.62	2.02	<1.00e-17
HAVCR2	1.81	1.59	2.06	<1.00e-17
IL18BP	1.81	1.58	2.07	<1.00e-17
TAFA5	1.8	1.58	2.06	<1.00e-17
THBS2	1.8	1.63	1.99	<1.00e-17
LAIR1	1.8	1.63	1.99	<1.00e-17
RSPO1	1.79	1.58	2.02	<1.00e-17
TGFBR2	1.78	1.56	2.03	<1.00e-17
CD27	1.77	1.59	1.96	<1.00e-17
SPINK1	1.77	1.6	1.95	<1.00e-17
CCN3	1.76	1.56	1.99	<1.00e-17
CD4	1.75	1.58	1.94	<1.00e-17
TNFRSF11A	1.75	1.56	1.96	<1.00e-17
MMP7	1.75	1.59	1.92	<1.00e-17
VWC2	1.74	1.54	1.96	<1.00e-17
MSR1	1.74	1.58	1.91	<1.00e-17
NTproBNP	1.73	1.67	1.8	<1.00e-17
TNFRSF9	1.72	1.6	1.86	<1.00e-17
FABP3	1.71	1.56	1.87	<1.00e-17
OGN	1.71	1.53	1.92	<1.00e-17
CD83	1.71	1.51	1.94	<1.00e-17
LMOD1	1.71	1.51	1.93	<1.00e-17
LGALS1	1.71	1.5	1.93	<1.00e-17
CCL14	1.7	1.55	1.87	<1.00e-17
DTNB	1.7	1.53	1.9	<1.00e-17
IL15	1.69	1.5	1.91	<1.00e-17
CDH2	1.69	1.5	1.91	<1.00e-17
SIGLEC10	1.69	1.51	1.9	<1.00e-17
TIMP4	1.69	1.52	1.87	<1.00e-17
IL2RA	1.68	1.53	1.85	<1.00e-17
LY96	1.67	1.49	1.86	<1.00e-17
HRC	1.67	1.5	1.86	<1.00e-17
VWA1	1.66	1.49	1.84	<1.00e-17
TNFRSF1B	1.66	1.54	1.79	<1.00e-17
CLSTN2	1.65	1.5	1.82	<1.00e-17
BTN3A2	1.65	1.48	1.84	<1.00e-17
WARS	1.65	1.47	1.85	<1.00e-17
TNC	1.64	1.5	1.79	<1.00e-17
MMP12	1.63	1.51	1.76	<1.00e-17
LCN2	1.63	1.46	1.81	<1.00e-17
SIGLEC1	1.63	1.47	1.8	<1.00e-17
FGL1	1.62	1.5	1.75	<1.00e-17
ICAM5	1.62	1.47	1.79	<1.00e-17
CXCL17	1.62	1.49	1.77	<1.00e-17
SEL1L	1.61	1.45	1.78	<1.00e-17
CD79B	1.61	1.47	1.76	<1.00e-17
TGFA	1.6	1.47	1.75	<1.00e-17
ADA2	1.6	1.45	1.77	<1.00e-17
GM2A	1.6	1.46	1.75	<1.00e-17
CSTB	1.6	1.44	1.77	<1.00e-17
PRSS8	1.6	1.44	1.78	<1.00e-17
HAVCR1	1.59	1.49	1.69	<1.00e-17
TFF3	1.59	1.47	1.71	<1.00e-17
B2M	1.57	1.45	1.71	<1.00e-17
SPP1	1.57	1.43	1.72	<1.00e-17
TNFRSF13B	1.57	1.43	1.73	<1.00e-17
MZB1	1.56	1.44	1.69	<1.00e-17
NEFL	1.55	1.42	1.69	<1.00e-17
FABP4	1.54	1.42	1.68	<1.00e-17
SFRP1	1.54	1.42	1.68	<1.00e-17
ACTA2	1.54	1.43	1.66	<1.00e-17
TFF2	1.53	1.42	1.64	<1.00e-17
CCL15	1.52	1.37	1.67	<1.00e-17
FGF23	1.51	1.42	1.6	<1.00e-17
CDCP1	1.51	1.4	1.63	<1.00e-17
TNF	1.51	1.39	1.64	<1.00e-17
LAMP3	1.51	1.39	1.64	<1.00e-17
STC1	1.5	1.37	1.65	<1.00e-17
CKB	1.49	1.36	1.63	<1.00e-17
LGALS4	1.48	1.37	1.6	<1.00e-17
RARRES2	1.48	1.36	1.61	<1.00e-17
CCL21	1.47	1.35	1.6	<1.00e-17
DEFA1_DEFA1B	1.47	1.37	1.57	<1.00e-17
NPPB	1.46	1.41	1.51	<1.00e-17
IGFBP2	1.46	1.36	1.57	<1.00e-17
SLAMF8	1.45	1.33	1.58	<1.00e-17
TNFRSF6B	1.45	1.36	1.56	<1.00e-17
TNFRSF10B	1.44	1.37	1.51	<1.00e-17
TFPI2	1.43	1.34	1.54	<1.00e-17
TREM2	1.43	1.31	1.55	<1.00e-17
GPR37	1.43	1.33	1.54	<1.00e-17
REG1A	1.42	1.31	1.54	<1.00e-17
BST2	1.41	1.31	1.51	<1.00e-17
KLK4	1.41	1.32	1.5	<1.00e-17
VSIG2	1.4	1.3	1.5	<1.00e-17
CLEC4D	1.39	1.29	1.49	<1.00e-17
RBP5	1.39	1.29	1.5	<1.00e-17
CXCL9	1.38	1.31	1.47	<1.00e-17
ACE2	1.38	1.28	1.48	<1.00e-17
MAD1L1	1.37	1.28	1.46	<1.00e-17
CHI3L1	1.35	1.28	1.42	<1.00e-17
REG3A	1.34	1.25	1.43	<1.00e-17
CCL7	1.33	1.24	1.42	<1.00e-17
REN	1.31	1.24	1.38	<1.00e-17
TNNI3	1.3	1.23	1.38	<1.00e-17
CHGA	1.29	1.23	1.35	<1.00e-17
CXCL10	1.29	1.22	1.37	<1.00e-17
IL19	1.28	1.21	1.35	<1.00e-17
FABP1	1.27	1.21	1.33	<1.00e-17
IL6	1.27	1.22	1.33	<1.00e-17
EPO	1.26	1.2	1.32	<1.00e-17
TFF1	1.26	1.2	1.33	<1.00e-17
CCL3	1.26	1.19	1.32	<1.00e-17
CXCL13	1.25	1.19	1.31	<1.00e-17
GAST	1.18	1.14	1.22	<1.00e-17
IGFBP1	1.18	1.13	1.22	<1.00e-17
UMOD	0.69	0.64	0.74	<1.00e-17
BCAN	0.57	0.5	0.65	<1.00e-17
LRRN1	0.54	0.48	0.6	<1.00e-17
EGFR	0.24	0.18	0.32	<1.00e-17
LRG1	2.25	1.86	2.73	2.22e-16
EBI3_IL27	1.79	1.55	2.05	2.22e-16
SMOC2	1.64	1.46	1.85	2.22e-16
CEACAM6	1.51	1.37	1.66	2.22e-16
SFTPD	1.32	1.23	1.41	2.22e-16
CCL20	1.19	1.14	1.24	2.22e-16
BMPER	2.26	1.86	2.75	4.441e-16
RNF149	1.87	1.61	2.18	4.441e-16
ICAM1	1.83	1.58	2.12	4.441e-16
IGLC2	1.69	1.49	1.92	4.441e-16
KLK11	1.61	1.44	1.81	4.441e-16
PILRA	1.59	1.42	1.78	4.441e-16
CCN4	1.55	1.39	1.72	4.441e-16
CEACAM5	1.31	1.23	1.4	4.441e-16
PLA2G2A	1.3	1.22	1.38	4.441e-16
TXNDC15	1.89	1.62	2.21	6.661e-16
CCL23	1.56	1.4	1.74	6.661e-16
PI3	1.35	1.26	1.46	6.661e-16
KRT19	1.29	1.22	1.38	6.661e-16
SERPINA11	1.57	1.41	1.75	8.882e-16
VEGFA	1.35	1.26	1.45	8.882e-16
NOS1	1.4	1.29	1.51	1.11e-15
FAM20A	1.99	1.68	2.35	1.332e-15
IL10RB	1.79	1.55	2.06	1.332e-15
NPL	1.57	1.41	1.76	1.554e-15
ITGA5	2.03	1.7	2.41	1.776e-15
PGLYRP1	1.48	1.34	1.63	1.998e-15
CEACAM8	1.41	1.3	1.54	1.998e-15
ITIH3	1.63	1.45	1.84	2.22e-15
POLR2F	1.49	1.35	1.64	2.22e-15
REG4	1.42	1.3	1.55	2.22e-15
SIGLEC7	1.84	1.58	2.15	3.331e-15
WNT9A	1.78	1.54	2.05	3.553e-15
CD300C	1.68	1.47	1.9	3.553e-15
NOS3	1.3	1.22	1.39	4.219e-15
MSTN	0.7	0.64	0.77	7.772e-15
SMOC1	1.65	1.46	1.88	9.548e-15
VEGFD	1.6	1.42	1.81	9.548e-15
COL5A1	1.6	1.42	1.8	9.548e-15
RBP2	1.25	1.18	1.33	9.548e-15
ITGBL1	1.59	1.41	1.79	9.992e-15
CLMP	2.35	1.89	2.92	1.066e-14
LAMA4	1.66	1.46	1.88	1.155e-14
FST	1.42	1.3	1.56	1.221e-14
CFD	2.24	1.82	2.75	1.465e-14
IL1RL1	1.48	1.34	1.63	1.488e-14
PRAP1	1.78	1.54	2.07	1.577e-14
GRN	2	1.67	2.38	2.043e-14
CD14	1.5	1.35	1.67	2.309e-14
NUCB2	1.59	1.41	1.79	2.487e-14
PTGDS	1.74	1.51	2.01	2.82e-14
OSCAR	1.69	1.47	1.93	2.82e-14
HNMT	1.43	1.3	1.57	3.131e-14
CXCL11	1.21	1.15	1.28	3.308e-14
IL4R	1.55	1.38	1.73	3.397e-14
TGFB1	1.51	1.36	1.69	3.531e-14
FGFR2	2.08	1.72	2.51	3.686e-14
CCL18	1.24	1.17	1.31	4.863e-14
REG1B	1.31	1.22	1.4	6.484e-14
GOLM2	1.81	1.55	2.11	7.283e-14
TINAGL1	2.14	1.76	2.62	7.971e-14
EFCAB14	1.65	1.45	1.88	7.971e-14
ATRAID	1.53	1.37	1.71	8.504e-14
MDK	1.33	1.23	1.43	8.66e-14
PLA2G15	1.85	1.57	2.17	1.033e-13
PRTN3	1.35	1.24	1.46	1.077e-13
IL1RN	1.32	1.23	1.42	1.441e-13
CA6	0.76	0.7	0.82	1.492e-13
MSLN	1.3	1.21	1.39	1.772e-13
IGF2R	2.07	1.71	2.51	1.832e-13
SERPINA3	2.65	2.04	3.43	2.127e-13
SERPINB8	1.26	1.18	1.34	2.276e-13
CALCA	1.27	1.19	1.36	2.329e-13
ADAM8	1.72	1.49	1.99	2.411e-13
CAPG	1.32	1.23	1.42	2.434e-13
SDC1	1.48	1.33	1.65	2.44e-13
LAG3	1.46	1.32	1.61	2.891e-13
MPO	1.38	1.26	1.5	3.304e-13
IGSF3	1.5	1.35	1.68	3.313e-13
BAMBI	1.7	1.48	1.97	3.633e-13
FBLN2	1.85	1.57	2.19	4.177e-13
FUT3_FUT5	1.42	1.29	1.56	4.401e-13
EFHD1	1.64	1.44	1.88	4.905e-13
NFASC	1.75	1.5	2.03	5.203e-13
AGR2	1.18	1.13	1.23	6.761e-13
PENK	1.8	1.53	2.12	6.808e-13
GGT1	1.35	1.24	1.46	8.433e-13
IGSF8	1.68	1.46	1.93	8.462e-13
IL15RA	1.62	1.42	1.85	8.804e-13
SCRG1	1.82	1.54	2.14	8.951e-13
TFRC	1.49	1.34	1.67	9.066e-13
ADGRD1	1.62	1.42	1.85	9.694e-13
CD300A	1.91	1.6	2.28	1.341e-12
CXCL16	1.95	1.62	2.34	1.452e-12
XCL1	1.29	1.21	1.39	1.511e-12
LRTM2	0.45	0.36	0.56	1.603e-12
FGF21	1.14	1.1	1.18	1.659e-12
ANGPTL1	1.76	1.5	2.05	1.661e-12
PLAT	1.37	1.25	1.49	1.771e-12
NOTCH3	1.6	1.4	1.82	1.803e-12
CGA	1.27	1.19	1.35	2.042e-12
SFTPA2	1.33	1.23	1.44	2.164e-12
CCL17	1.19	1.13	1.25	2.194e-12
DPY30	1.28	1.2	1.37	2.219e-12
NRP2	1.7	1.46	1.96	2.405e-12
C1QA	1.98	1.64	2.4	2.573e-12
TNFRSF17	1.58	1.39	1.8	2.705e-12
SNCG	1.29	1.2	1.39	2.871e-12
GUCA2A	1.61	1.41	1.84	3.177e-12
CLEC3B	0.4	0.31	0.52	3.445e-12
TNFRSF8	1.39	1.27	1.53	3.631e-12
MILR1	1.36	1.24	1.48	3.703e-12
SRPX	1.68	1.45	1.94	3.815e-12
PRG2	1.42	1.29	1.57	3.884e-12
FURIN	1.64	1.42	1.88	4.042e-12
JAM2	1.84	1.55	2.19	4.104e-12
MMP8	1.23	1.16	1.3	4.429e-12
DSC2	1.57	1.38	1.78	4.958e-12
SIRPB1	1.41	1.28	1.55	5.437e-12
IMMT	1.43	1.29	1.58	5.74e-12
SLAMF1	1.31	1.21	1.42	6.838e-12
ADIPOQ	1.33	1.23	1.44	6.87e-12
ORM1	2.37	1.85	3.03	7.464e-12
LY6D	1.49	1.33	1.67	7.703e-12
ESM1	1.56	1.37	1.78	8.787e-12
CCDC80	1.5	1.33	1.68	8.848e-12
C1QTNF1	1.4	1.27	1.54	9.565e-12
CFHR5	1.59	1.39	1.81	1.014e-11
IL22	1.27	1.18	1.36	1.018e-11
ENPP5	0.74	0.67	0.8	1.03e-11
FLRT2	1.7	1.46	1.98	1.152e-11
CD300LF	1.33	1.22	1.44	1.254e-11
DCTPP1	1.61	1.4	1.85	1.617e-11
CILP	1.41	1.28	1.57	2.18e-11
CCL16	1.37	1.25	1.5	2.212e-11
SPINT1	1.72	1.47	2.01	2.374e-11
SPINK4	1.25	1.17	1.34	2.702e-11
SEMA3F	1.82	1.53	2.18	2.717e-11
IL1RL2	0.67	0.6	0.75	2.717e-11
LRP11	1.53	1.35	1.74	2.88e-11
CNTN3	0.61	0.53	0.71	3.118e-11
CHCHD6	1.64	1.42	1.9	3.148e-11
CLEC1A	1.6	1.39	1.84	3.243e-11
GRPEL1	1.27	1.18	1.36	3.271e-11
OSM	1.24	1.16	1.32	3.311e-11
CNTN1	0.59	0.51	0.69	3.341e-11
RETN	1.41	1.27	1.56	3.506e-11
TPP1	1.35	1.23	1.47	3.893e-11
AOC3	1.66	1.43	1.93	4.042e-11
ASGR2	1.93	1.59	2.35	4.453e-11
FLT1	1.74	1.48	2.06	4.559e-11
LTBP3	1.28	1.19	1.38	4.732e-11
OSMR	2.07	1.67	2.57	4.861e-11
SCARF1	1.42	1.28	1.57	4.935e-11
PTN	1.32	1.21	1.43	5.116e-11
NECTIN4	1.58	1.38	1.82	5.39e-11
SPINT2	1.46	1.31	1.64	5.506e-11
BSG	2.14	1.7	2.69	5.562e-11
PLXNB2	1.81	1.51	2.16	6.03e-11
RBP7	1.29	1.19	1.39	6.632e-11
SORT1	1.48	1.32	1.66	6.875e-11
ESAM	1.58	1.38	1.82	8.361e-11
ITGA11	0.64	0.56	0.73	8.538e-11
MMP9	1.28	1.19	1.38	8.912e-11
GCHFR	1.36	1.24	1.49	9.179e-11
CCL28	1.27	1.18	1.36	9.237e-11
WFIKKN1	0.69	0.62	0.77	1.015e-10
ADAMTS4	1.58	1.38	1.82	1.165e-10
ROBO2	1.86	1.54	2.24	1.183e-10
ADAM9	1.76	1.48	2.09	1.2e-10
LRIG1	1.5	1.33	1.7	1.652e-10
MRC1	1.78	1.49	2.13	1.71e-10
IL17C	1.19	1.13	1.26	1.755e-10
EGLN1	1.23	1.15	1.31	1.832e-10
CRIP2	1.42	1.28	1.58	1.836e-10
CLEC6A	1.36	1.23	1.49	2.167e-10
CPXM2	1.79	1.5	2.15	2.241e-10
LY9	1.61	1.39	1.86	2.357e-10
MMP3	1.33	1.22	1.45	2.584e-10
PTPRN2	1.58	1.37	1.82	2.95e-10
HIP1R	1.34	1.22	1.46	3.747e-10
GSR	2.05	1.64	2.57	3.985e-10
SIGLEC8	1.46	1.3	1.64	4.142e-10
GHR	0.53	0.44	0.65	4.365e-10
QPCT	1.7	1.44	2.01	4.444e-10
PTK7	1.46	1.3	1.65	4.962e-10
MYBPC1	1.24	1.16	1.33	4.969e-10
LBR	1.2	1.13	1.27	4.97e-10
IL6ST	2.08	1.65	2.63	5.058e-10
IFNG	1.14	1.09	1.18	5.214e-10
GSN	0.53	0.43	0.65	5.493e-10
POF1B	1.38	1.24	1.52	5.859e-10
GPKOW	1.43	1.28	1.6	6.038e-10
ANG	1.51	1.32	1.72	6.92e-10
BTN2A1	1.71	1.44	2.03	7.437e-10
ENPP2	1.62	1.39	1.89	8.484e-10
NRP1	1.67	1.42	1.97	8.605e-10
IGF1R	1.81	1.5	2.2	8.857e-10
CD38	1.65	1.4	1.93	9.288e-10
EGFL7	1.4	1.25	1.55	1.015e-09
CA14	0.66	0.57	0.75	1.105e-09
CRELD1	1.56	1.35	1.8	1.182e-09
VCAN	1.57	1.36	1.82	1.295e-09
DPP4	0.61	0.52	0.72	1.311e-09
PDCD1	1.35	1.23	1.49	1.327e-09
DDAH1	1.35	1.22	1.48	1.403e-09
RET	0.7	0.62	0.79	1.512e-09
IGDCC4	0.56	0.47	0.68	1.557e-09
IL10	1.16	1.1	1.21	1.648e-09
LGMN	1.45	1.29	1.64	1.758e-09
ZBTB17	1.31	1.2	1.43	1.897e-09
SCGB3A1	1.87	1.53	2.3	1.942e-09
S100A11	1.27	1.18	1.38	2.073e-09
BRK1	1.35	1.22	1.49	2.263e-09
DEFB4A_DEFB4B	1.1	1.06	1.13	2.51e-09
PTX3	1.37	1.23	1.52	2.629e-09
PSG1	1.14	1.09	1.19	2.718e-09
SLAMF7	1.25	1.16	1.35	3.013e-09
SETMAR	1.52	1.32	1.74	3.25e-09
TMSB10	1.2	1.13	1.28	3.314e-09
NID1	1.42	1.26	1.6	3.583e-09
PVR	1.41	1.26	1.58	3.686e-09
CLSTN3	1.65	1.4	1.95	3.716e-09
CD93	1.56	1.35	1.81	4.028e-09
LRRC25	1.36	1.23	1.51	4.104e-09
SMPD1	1.3	1.19	1.42	4.366e-09
CXCL12	1.39	1.25	1.55	4.45e-09
CNTN5	0.69	0.61	0.78	4.529e-09
PRSS2	1.25	1.16	1.35	4.861e-09
NHLRC3	1.69	1.42	2.02	4.914e-09
CHGB	1.4	1.25	1.56	4.955e-09
FGA	1.67	1.41	1.98	5.152e-09
IL1R1	1.73	1.44	2.09	5.874e-09
APBB1IP	1.3	1.19	1.42	6.09e-09
F10	0.58	0.48	0.69	6.128e-09
PILRB	1.28	1.18	1.39	6.217e-09
KIT	0.64	0.55	0.74	6.356e-09
LECT2	1.26	1.17	1.36	7.296e-09
ANGPTL2	1.39	1.24	1.56	7.356e-09
PROS1	0.54	0.44	0.67	7.661e-09
STAB2	1.75	1.44	2.11	7.918e-09
BCAM	1.68	1.41	2.01	7.957e-09
BGLAP	1.2	1.13	1.27	8.458e-09
PCSK9	1.38	1.24	1.54	8.512e-09
OLR1	1.22	1.14	1.31	9.119e-09
CXADR	1.29	1.18	1.41	9.31e-09
ANXA10	1.16	1.1	1.22	9.336e-09
TNFRSF21	1.6	1.36	1.88	1.071e-08
C9	1.33	1.21	1.47	1.074e-08
FCN1	1.36	1.22	1.51	1.186e-08
SNRPB2	1.28	1.17	1.39	1.197e-08
OMG	0.83	0.77	0.88	1.22e-08
PAM	1.65	1.39	1.96	1.335e-08
INSL5	1.17	1.11	1.23	1.343e-08
CEACAM16	0.82	0.77	0.88	1.504e-08
S100P	1.23	1.14	1.32	1.571e-08
CD40	1.28	1.18	1.4	1.724e-08
CD99	1.96	1.55	2.48	1.778e-08
LPCAT2	1.26	1.16	1.36	1.813e-08
NCR3LG1	1.56	1.33	1.81	1.863e-08
GALNT10	1.58	1.35	1.85	2.002e-08
TCN2	1.47	1.28	1.68	2.058e-08
CTSD	1.33	1.2	1.46	2.222e-08
CRELD2	1.28	1.17	1.39	2.418e-08
LIFR	1.68	1.4	2.02	2.507e-08
EDAR	0.87	0.82	0.91	2.799e-08
B3GNT7	1.53	1.32	1.77	2.841e-08
FCRLB	1.19	1.12	1.27	3.038e-08
IL18R1	1.46	1.28	1.67	3.1e-08
SSC4D	0.89	0.86	0.93	3.307e-08
CX3CL1	1.46	1.28	1.67	3.346e-08
IL12A_IL12B	1.17	1.11	1.24	3.359e-08
MTUS1	1.27	1.17	1.38	3.387e-08
HYOU1	1.76	1.44	2.15	3.41e-08
CRTAM	1.28	1.17	1.4	3.627e-08
BAIAP2	1.21	1.13	1.29	3.762e-08
CTSS	1.89	1.51	2.37	3.889e-08
APOA2	1.36	1.22	1.52	4.336e-08
CLEC7A	1.29	1.18	1.42	4.693e-08
ST3GAL1	1.3	1.19	1.44	4.993e-08
DDR1	1.67	1.39	2.02	5.174e-08
WIF1	1.43	1.26	1.63	5.236e-08
IL18	1.3	1.18	1.43	5.964e-08
FOLR1	1.54	1.32	1.79	6.163e-08
EGFLAM	1.52	1.31	1.77	6.319e-08
EPS8L2	1.48	1.28	1.71	6.45e-08
SIAE	1.3	1.18	1.44	6.511e-08
KITLG	0.72	0.64	0.81	6.605e-08
VMO1	1.22	1.13	1.31	6.68e-08
MEP1B	0.9	0.87	0.94	6.827e-08
CD160	1.3	1.18	1.43	6.956e-08
ANGPTL3	1.43	1.26	1.63	7.12e-08
BCAT1	1.53	1.31	1.79	7.133e-08
CCL19	1.09	1.05	1.12	8.029e-08
PHOSPHO1	1.53	1.31	1.79	8.345e-08
MARCO	1.59	1.34	1.88	8.668e-08
HPGDS	0.71	0.62	0.8	8.78e-08
HYAL1	1.67	1.38	2.01	9.035e-08
CST7	1.12	1.07	1.17	9.213e-08
CFP	0.48	0.37	0.63	9.603e-08
CEACAM1	1.74	1.42	2.13	1.045e-07
FABP2	1.16	1.1	1.22	1.082e-07
KIF1C	1.39	1.23	1.57	1.101e-07
CSPG4	1.54	1.31	1.81	1.163e-07
THY1	1.54	1.31	1.81	1.281e-07
BCL2L15	1.24	1.15	1.35	1.372e-07
RNASE3	1.1	1.06	1.14	1.384e-07
USP28	1.37	1.22	1.54	1.393e-07
FGR	1.19	1.11	1.26	1.393e-07
DNER	0.62	0.52	0.74	1.401e-07
SERPINA4	0.55	0.44	0.68	1.652e-07
DPT	1.69	1.39	2.05	1.694e-07
ECHS1	1.16	1.1	1.23	1.951e-07
CCL22	1.25	1.15	1.36	2.205e-07
MB	1.25	1.15	1.35	2.291e-07
CCL8	1.22	1.13	1.32	2.327e-07
CCL11	1.37	1.22	1.55	2.342e-07
SELENOP	0.54	0.42	0.68	2.516e-07
TIMD4	1.3	1.18	1.44	2.571e-07
TXNDC5	1.19	1.11	1.27	2.622e-07
CALCB	1.35	1.2	1.51	2.709e-07
MYLPF	1.26	1.15	1.38	2.731e-07
CD72	1.37	1.22	1.55	2.943e-07
LBP	1.22	1.13	1.32	2.958e-07
CD7	1.36	1.21	1.52	2.959e-07
CCL4	1.16	1.09	1.22	3.003e-07
SLITRK1	0.64	0.54	0.76	3.02e-07
NCR1	1.37	1.22	1.55	3.082e-07
AGRP	1.26	1.16	1.38	3.097e-07
INSL4	1.25	1.15	1.37	3.323e-07
CLEC11A	1.28	1.16	1.4	3.36e-07
IFNL1	1.27	1.16	1.4	3.389e-07
GALNT5	1.59	1.33	1.9	3.455e-07
CFB	1.55	1.31	1.83	3.549e-07
NADK	1.2	1.12	1.29	3.574e-07
ENAH	1.26	1.15	1.38	3.645e-07
PPP3R1	1.33	1.19	1.49	3.755e-07
NME3	1.53	1.3	1.8	3.818e-07
CANT1	1.79	1.43	2.24	3.834e-07
RNASE10	1.3	1.17	1.44	4.351e-07
CCN1	1.18	1.11	1.26	4.371e-07
PDCD1LG2	1.44	1.25	1.65	4.574e-07
PPP1R14D	1.35	1.2	1.52	4.6e-07
ENPP6	0.68	0.59	0.79	4.702e-07
BNIP3L	1.34	1.2	1.5	4.716e-07
IL12B	1.23	1.14	1.34	4.891e-07
IL12RB1	1.35	1.2	1.52	4.905e-07
TTR	0.59	0.48	0.72	5.126e-07
F7	0.69	0.6	0.8	5.337e-07
ICAM3	1.52	1.29	1.78	5.495e-07
S100A12	1.16	1.1	1.24	5.5e-07
SIL1	1.39	1.22	1.59	5.773e-07
PRL	1.16	1.09	1.23	5.78e-07
PDGFRA	1.49	1.27	1.74	6.201e-07
JAM3	1.29	1.17	1.43	6.321e-07
CTSV	0.75	0.67	0.84	6.669e-07
RRM2	1.2	1.12	1.29	7.008e-07
VEGFB	1.61	1.33	1.94	7.031e-07
ADGRG2	0.66	0.56	0.78	7.072e-07
CCN5	1.36	1.2	1.53	7.359e-07
VWF	1.16	1.1	1.24	8.085e-07
ZBP1	1.33	1.19	1.49	8.918e-07
SEZ6L2	1.58	1.32	1.9	8.946e-07
GCNT1	1.38	1.22	1.58	9.502e-07
RCC1	1.24	1.14	1.36	9.597e-07
LMNB1	1.21	1.12	1.31	9.971e-07
LEPR	1.41	1.23	1.62	1.011e-06
SCPEP1	1.3	1.17	1.45	1.036e-06
CLGN	1.3	1.17	1.45	1.057e-06
VSTM1	1.24	1.14	1.35	1.168e-06
FAS	1.32	1.18	1.47	1.173e-06
PRTG	1.55	1.3	1.84	1.23e-06
KLRD1	1.26	1.15	1.39	1.321e-06
DNMBP	1.19	1.11	1.28	1.349e-06
SLC39A5	1.21	1.12	1.31	1.358e-06
FABP5	1.17	1.1	1.25	1.409e-06
NELL1	0.77	0.69	0.86	1.47e-06
ERMAP	1.35	1.19	1.53	1.478e-06
LCP1	1.29	1.16	1.43	1.546e-06
SLC39A14	1.34	1.19	1.51	1.56e-06
C1QTNF5	1.44	1.24	1.67	1.632e-06
MMP1	1.14	1.08	1.2	1.782e-06
CXCL8	1.15	1.09	1.22	1.798e-06
HMOX2	1.25	1.14	1.36	1.955e-06
ADGRF5	1.59	1.31	1.93	2.028e-06
KLK10	1.28	1.16	1.42	2.163e-06
SCG2	1.42	1.23	1.64	2.164e-06
ENG	1.83	1.42	2.35	2.299e-06
BMP10	1.6	1.32	1.94	2.304e-06
MANSC1	1.49	1.26	1.75	2.306e-06
XG	1.42	1.23	1.64	2.698e-06
SERPINE1	1.18	1.1	1.26	2.727e-06
NDUFS6	1.13	1.07	1.19	2.758e-06
DPP7	1.19	1.11	1.29	2.834e-06
QSOX1	1.27	1.15	1.4	2.85e-06
CD163	1.27	1.15	1.41	2.925e-06
CD276	1.35	1.19	1.54	3.082e-06
DMD	1.24	1.14	1.36	3.15e-06
LTA4H	1.18	1.1	1.27	3.191e-06
PYY	1.13	1.07	1.19	3.197e-06
CD34	0.63	0.52	0.77	3.506e-06
EIF4EBP1	1.17	1.09	1.25	3.69e-06
TIGAR	1.24	1.13	1.36	3.738e-06
SULT2A1	1.18	1.1	1.27	3.879e-06
TRIAP1	1.18	1.1	1.27	3.929e-06
NCAN	0.76	0.68	0.86	3.951e-06
FGF5	1.37	1.2	1.57	4.046e-06
PALM	1.55	1.29	1.87	4.107e-06
SMNDC1	1.19	1.1	1.28	4.396e-06
TNN	1.33	1.18	1.5	4.522e-06
KLK14	1.25	1.13	1.37	4.724e-06
GDNF	1.31	1.17	1.48	4.999e-06
RALY	1.23	1.13	1.35	5e-06
APLP1	0.81	0.74	0.89	5.038e-06
PXN	1.21	1.11	1.31	5.151e-06
PKD2	1.22	1.12	1.33	5.166e-06
TCOF1	1.39	1.21	1.61	5.35e-06
TNFSF14	1.2	1.11	1.3	5.362e-06
ADGRG1	1.12	1.07	1.18	5.404e-06
DRAXIN	1.28	1.15	1.42	5.475e-06
MCFD2	1.27	1.14	1.41	5.682e-06
VAMP5	1.19	1.1	1.28	5.775e-06
DLK1	0.83	0.76	0.9	5.883e-06
CRHBP	1.47	1.24	1.74	5.917e-06
LGALS3	1.42	1.22	1.65	5.96e-06
PADI2	1.16	1.09	1.24	6.258e-06
PKD1	1.59	1.3	1.95	7.174e-06
CTSO	1.39	1.2	1.6	7.183e-06
PGD	1.25	1.13	1.37	7.219e-06
SCARA5	1.42	1.22	1.66	7.452e-06
ARHGEF5	1.17	1.09	1.25	7.684e-06
MAPK13	1.29	1.15	1.44	7.754e-06
CCL27	1.19	1.1	1.28	7.922e-06
NTF3	1.31	1.16	1.48	8.139e-06
IL16	1.26	1.14	1.39	8.372e-06
MYL3	1.18	1.1	1.27	8.512e-06
STX8	1.23	1.12	1.34	9.056e-06
TNFAIP2	1.26	1.14	1.39	9.474e-06
FUS	1.28	1.15	1.42	9.497e-06
FKBP4	1.27	1.14	1.42	9.603e-06
RAB44	1.23	1.12	1.35	9.679e-06
NT5E	1.2	1.11	1.3	1.008e-05
OXCT1	1.19	1.1	1.28	1.017e-05
GPRC5C	1.21	1.11	1.32	1.106e-05
MVK	1.13	1.07	1.19	1.14e-05
CYB5R2	1.23	1.12	1.34	1.17e-05
NMI	1.17	1.09	1.26	1.216e-05
CTSZ	1.37	1.19	1.58	1.327e-05
SORBS1	1.26	1.13	1.39	1.335e-05
MMP10	1.18	1.1	1.28	1.372e-05
DCBLD2	1.33	1.17	1.51	1.374e-05
FCAR	1.23	1.12	1.34	1.384e-05
MFAP5	1.3	1.15	1.46	1.393e-05
ACTN2	1.21	1.11	1.32	1.412e-05
PGA4	1.16	1.09	1.25	1.484e-05
ICAM2	1.36	1.18	1.57	1.513e-05
HS6ST1	1.3	1.16	1.47	1.534e-05
GAS6	1.48	1.24	1.77	1.56e-05
ITIH4	1.53	1.26	1.85	1.581e-05
SLURP1	1.32	1.16	1.49	1.605e-05
AZU1	1.13	1.07	1.19	1.646e-05
BPIFA2	0.89	0.85	0.94	1.66e-05
CALB2	1.31	1.16	1.49	1.677e-05
SWAP70	1.33	1.17	1.52	1.712e-05
APOC1	0.66	0.55	0.8	1.733e-05
COL15A1	1.64	1.31	2.05	1.786e-05
RASSF2	1.16	1.09	1.25	1.801e-05
FAM3B	1.35	1.17	1.54	1.813e-05
SCGB3A2	1.1	1.06	1.15	1.858e-05
MME	1.13	1.07	1.19	1.977e-05
RGMA	0.73	0.63	0.84	2.027e-05
LONP1	1.14	1.07	1.22	2.08e-05
CGREF1	1.26	1.13	1.4	2.089e-05
TOR1AIP1	1.22	1.11	1.33	2.144e-05
OGFR	1.35	1.17	1.55	2.194e-05
GIMAP8	1.22	1.11	1.34	2.206e-05
PDZK1	1.27	1.14	1.42	2.248e-05
CSRP3	1.12	1.06	1.18	2.402e-05
CBLN4	0.74	0.65	0.85	2.425e-05
NRCAM	1.39	1.19	1.61	2.599e-05
BLMH	1.34	1.17	1.54	2.668e-05
CD70	1.25	1.12	1.38	2.678e-05
FCRL2	1.2	1.1	1.3	2.698e-05
LAMB1	1.47	1.23	1.76	2.943e-05
STX4	1.16	1.08	1.24	2.962e-05
BMP6	1.28	1.14	1.43	2.974e-05
PHLDB1	1.24	1.12	1.37	3.024e-05
P4HB	1.28	1.14	1.44	3.025e-05
AHNAK	1.41	1.2	1.66	3.089e-05
LETM1	1.23	1.11	1.35	3.1e-05
AFM	0.57	0.44	0.74	3.119e-05
ALPP	1.09	1.05	1.13	3.398e-05
CCL25	1.22	1.11	1.34	3.52e-05
CD46	1.39	1.19	1.62	3.636e-05
ADAMTS15	1.27	1.13	1.42	3.701e-05
KLRB1	1.28	1.14	1.44	3.794e-05
CWC15	1.17	1.09	1.27	3.802e-05
FLT3LG	1.31	1.15	1.5	4.114e-05
MICB_MICA	1.07	1.04	1.11	4.357e-05
CRYBB2	1.12	1.06	1.19	4.378e-05
LAIR2	1.1	1.05	1.15	4.866e-05
PLXDC2	1.41	1.2	1.67	5.009e-05
NCS1	1.39	1.19	1.63	5.091e-05
F9	1.68	1.31	2.15	5.135e-05
FOLR2	1.38	1.18	1.61	5.325e-05
NMNAT1	1.12	1.06	1.18	5.616e-05
COL3A1	1.58	1.26	1.97	5.629e-05
KCTD5	1.25	1.12	1.39	5.947e-05
MNDA	1.09	1.04	1.13	6.16e-05
SUSD2	1.35	1.17	1.56	6.283e-05
RFC4	1.57	1.26	1.95	6.316e-05
SRP14	1.16	1.08	1.25	6.321e-05
CA12	1.32	1.15	1.52	6.336e-05
PON3	0.78	0.69	0.88	6.528e-05
AMIGO2	1.48	1.22	1.79	6.545e-05
HEPH	1.52	1.24	1.87	6.628e-05
CORO1A	1.1	1.05	1.15	6.778e-05
NID2	1.13	1.06	1.2	6.931e-05
A1BG	1.92	1.39	2.65	6.939e-05
ELOA	1.16	1.08	1.24	7.018e-05
PTGES2	1.22	1.11	1.35	7.13e-05
ITGAV	0.57	0.43	0.75	7.235e-05
ERBB2	1.46	1.21	1.76	7.728e-05
EPHB6	1.35	1.16	1.56	7.865e-05
ROBO1	1.42	1.19	1.69	7.887e-05
SPTLC1	1.27	1.13	1.43	8.454e-05
JUN	1.18	1.09	1.28	8.506e-05
MLN	1.11	1.05	1.17	8.976e-05
UBE2L6	1.19	1.09	1.29	8.983e-05
BAP18	1.15	1.07	1.23	9.073e-05
FGF19	1.12	1.06	1.19	9.079e-05
COX5B	1.14	1.07	1.21	9.255e-05
FAP	0.73	0.62	0.85	9.326e-05
CTSB	1.18	1.09	1.29	9.717e-05
MAN1A2	1.54	1.24	1.91	9.758e-05
ALCAM	1.56	1.25	1.95	9.893e-05
PSIP1	1.13	1.06	1.2	0.0001017
LRIG3	1.41	1.18	1.67	0.00010197
KRT18	1.11	1.05	1.17	0.00010234
PRDX3	1.13	1.06	1.21	0.00010357
PDCD5	1.16	1.08	1.26	0.0001037
KLK8	1.28	1.13	1.46	0.00010379
ANXA5	1.33	1.15	1.54	0.0001086
LGALS3BP	1.35	1.16	1.56	0.00011344
CDH1	1.23	1.11	1.37	0.0001156
CA9	1.19	1.09	1.3	0.00011718
SEMA7A	1.34	1.15	1.55	0.00011777
CTSC	1.22	1.1	1.34	0.0001203
HSPA2	1.32	1.14	1.52	0.00012181
CPM	1.29	1.13	1.47	0.00012627
FCER2	1.18	1.08	1.28	0.0001279
GUSB	1.15	1.07	1.24	0.00013096
NAMPT	1.16	1.07	1.24	0.00013351
ART3	0.76	0.66	0.87	0.00013826
DHPS	1.25	1.11	1.4	0.00013831
VSIR	1.15	1.07	1.23	0.00013839
TNFSF11	0.86	0.8	0.93	0.00014327
DBI	1.12	1.06	1.19	0.00015127
CDHR5	0.8	0.71	0.9	0.00015509
CEACAM21	1.1	1.05	1.16	0.00015721
GBP2	1.15	1.07	1.24	0.00015806
IFNLR1	1.25	1.11	1.4	0.00016301
PTH1R	1.22	1.1	1.35	0.00016349
EZR	1.4	1.17	1.67	0.00016993
TNFSF12	0.74	0.63	0.86	0.00016999
TCTN3	1.41	1.18	1.68	0.00017409
NCF2	1.1	1.05	1.15	0.00017668
SERPINA9	1.12	1.06	1.2	0.00017847
WFDC12	1.14	1.06	1.22	0.00018157
HLAA	1.37	1.16	1.61	0.00018365
TGFBR3	1.33	1.14	1.55	0.00019581
FGF2	1.13	1.06	1.2	0.00019794
MEPE	0.71	0.59	0.85	0.00020065
PLIN3	1.22	1.1	1.35	0.00020819
WFDC1	1.17	1.08	1.28	0.00021207
CLEC10A	1.27	1.12	1.45	0.000215
DSG4	0.84	0.77	0.92	0.00021755
AMY2B	0.83	0.76	0.92	0.00022212
CD207	1.25	1.11	1.41	0.00022342
VTI1A	1.18	1.08	1.29	0.00022674
FGFBP1	0.75	0.64	0.87	0.00022804
PON2	1.28	1.12	1.46	0.00023018
DKK3	1.33	1.14	1.55	0.00023406
GPNMB	1.34	1.15	1.57	0.00023507
TALDO1	1.24	1.11	1.39	0.00023605
CPXM1	1.13	1.06	1.2	0.00025083
NTRK2	0.72	0.6	0.86	0.00025548
TYMP	1.14	1.06	1.22	0.00025588
PM20D1	0.96	0.94	0.98	0.00025642
HNRNPUL1	1.2	1.09	1.32	0.0002604
ATOX1	1.13	1.06	1.21	0.00026141
FCGR2A	1.17	1.07	1.27	0.00026194
GH1	1.05	1.02	1.08	0.00027769
TP53I3	1.21	1.09	1.33	0.00027941
BPIFB1	1.14	1.06	1.23	0.0002795
HPSE	1.11	1.05	1.18	0.00029032
CD48	1.32	1.13	1.53	0.00029398
TMPRSS11D	1.27	1.11	1.44	0.00031996
BCL2L11	1.23	1.1	1.38	0.0003202
TOP1	0.92	0.88	0.96	0.00033092
CDH3	1.26	1.11	1.43	0.00033238
PLB1	0.85	0.78	0.93	0.00033249
CD1C	0.73	0.61	0.86	0.00033419
PXDNL	1.15	1.07	1.24	0.00033658
PTPN1	1.11	1.05	1.17	0.00035672
VIT	1.3	1.12	1.49	0.0003579
IFNGR1	1.49	1.2	1.85	0.00035869
COCH	1.23	1.1	1.37	0.00035875
SERPING1	1.69	1.27	2.25	0.0003623
GALNT2	0.74	0.62	0.87	0.00036576
RTBDN	1.31	1.13	1.51	0.00036846
PAXX	1.23	1.1	1.38	0.00036918
F11R	1.16	1.07	1.25	0.00037225
CPVL	1.23	1.1	1.37	0.0003735
CDH6	1.23	1.1	1.39	0.00037524
NPPC	1.18	1.08	1.29	0.00037996
SMTN	1.1	1.04	1.16	0.00038072
PDIA3	1.41	1.17	1.71	0.00038145
APEX1	1.14	1.06	1.23	0.00038165
ADGRE1	1.19	1.08	1.3	0.000385
SOD2	1.22	1.09	1.36	0.00041446
COL24A1	1.19	1.08	1.31	0.00041778
TIGIT	1.26	1.11	1.42	0.00042716
DPP6	0.79	0.69	0.9	0.00042989
TOMM20	1.13	1.06	1.21	0.00043261
SPINK2	1.3	1.12	1.51	0.00043346
TIMP2	1.3	1.12	1.51	0.00044416
GPR15L	1.17	1.07	1.27	0.00045817
CAMKK1	1.19	1.08	1.32	0.00046632
GBP1	1.16	1.07	1.26	0.00046964
IL17D	1.21	1.09	1.35	0.00047447
TNFRSF10C	1.18	1.08	1.3	0.00047552
TFPI	1.28	1.11	1.47	0.00047834
GIGYF2	1.13	1.05	1.21	0.00048532
INSR	1.73	1.27	2.35	0.0005001
PTPRK	1.46	1.18	1.8	0.00050344
SELPLG	0.77	0.66	0.89	0.00051204
ISM1	1.23	1.09	1.38	0.00052431
FIS1	1.11	1.05	1.17	0.00052664
CCL2	1.16	1.07	1.26	0.00053775
GPI	1.21	1.09	1.35	0.00054013
NPTX2	1.33	1.13	1.56	0.00054015
THOP1	1.28	1.11	1.47	0.00054855
ABL1	1.12	1.05	1.2	0.00054942
ENTPD6	1.37	1.15	1.64	0.00055054
IL1B	1.14	1.06	1.22	0.00055963
CSF3R	1.35	1.14	1.6	0.00057593
GAL	0.88	0.82	0.95	0.00058588
HSD11B1	1.23	1.09	1.38	0.00058901
MATN3	1.27	1.11	1.46	0.00060069
LIF	1.15	1.06	1.25	0.00060281
IL32	1.19	1.08	1.31	0.00060553
SERPINF2	0.49	0.33	0.74	0.00060567
TCN1	1.27	1.11	1.46	0.00062585
AMY2A	0.85	0.77	0.93	0.00063162
FKBP5	1.09	1.04	1.14	0.00063166
MYBPC2	1.11	1.04	1.17	0.0006333
CLC	1.12	1.05	1.19	0.0006497
LRP1	1.33	1.13	1.58	0.00066403
SEMA3G	1.23	1.09	1.38	0.00066562
GIP	1.17	1.07	1.29	0.00067164
TGFBR1	1.51	1.19	1.92	0.00067275
LILRB2	1.26	1.1	1.43	0.00069771
LCN15	1.14	1.06	1.23	0.00069828
KLK7	0.77	0.67	0.9	0.00069967
GRP	1.19	1.08	1.32	0.00070424
C1RL	1.62	1.23	2.15	0.00071185
GIMAP7	1.29	1.11	1.5	0.00071648
LRPAP1	1.13	1.05	1.22	0.00072164
BAG3	1.23	1.09	1.39	0.00072422
PTH	1.12	1.05	1.19	0.00072867
STC2	1.38	1.15	1.67	0.00073125
HDGFL2	1.15	1.06	1.24	0.00073329
AHCY	1.12	1.05	1.2	0.00074162
HSD17B14	1.16	1.06	1.26	0.00074655
CCN2	1.15	1.06	1.25	0.00078068
MUC13	1.16	1.06	1.26	0.00081091
IQGAP2	1.15	1.06	1.24	0.00081676
ING1	1.16	1.06	1.26	0.00082601
FUT8	1.14	1.06	1.23	0.00083639
PSPN	1.09	1.03	1.14	0.00083835
IFNGR2	1.16	1.06	1.26	0.00084042
GFRA2	1.45	1.17	1.81	0.00084075
RAB6A	0.84	0.75	0.93	0.00086887
FDX1	1.15	1.06	1.24	0.00088334
BCL2	1.15	1.06	1.26	0.00090273
ZHX2	1.24	1.09	1.42	0.00090511
TBC1D17	1.17	1.07	1.28	0.00090659
EIF4G1	1.08	1.03	1.13	0.00090685
ADAMTSL4	1.47	1.17	1.85	0.00091065
ITPR1	1.13	1.05	1.21	0.00091153
CHAD	0.83	0.75	0.93	0.00091165
OLFM4	1.08	1.03	1.13	0.00091341
LGALS7_LGALS7B	1.19	1.07	1.31	0.00093609
ZNRD2	1.13	1.05	1.22	0.00094631
MECR	1.1	1.04	1.17	0.00094944
SERPINA1	2.68	1.49	4.81	0.00097166
ARSB	1.15	1.06	1.24	0.00098441
SUMF2	1.16	1.06	1.27	0.00098513
ITGAM	0.79	0.68	0.91	0.00099357
CYB5A	1.12	1.05	1.2	0.00102513
ADAMTS1	1.3	1.11	1.52	0.00105562
CNDP1	0.86	0.78	0.94	0.00105982
FGFBP3	1.29	1.11	1.5	0.00107112
CRACR2A	1.09	1.03	1.15	0.00110909
SDC4	0.85	0.78	0.94	0.00111731
MCEMP1	1.1	1.04	1.17	0.00112017
CFI	1.58	1.2	2.08	0.00113432
XPNPEP2	0.93	0.89	0.97	0.00114438
PYDC1	1.21	1.08	1.37	0.00115399
AMFR	1.12	1.05	1.2	0.00115968
IDUA	1.17	1.07	1.29	0.00118748
FNTA	1.26	1.1	1.45	0.0011916
CRYBB1	1.14	1.05	1.24	0.00119916
ATP6AP2	1.19	1.07	1.32	0.00122023
PLAU	1.24	1.09	1.41	0.00125166
APP	1.12	1.04	1.19	0.00125366
FAM3D	1.11	1.04	1.18	0.00125624
SIGLEC9	1.28	1.1	1.49	0.00126637
IFIT3	1.24	1.09	1.41	0.00129043
NBN	1.13	1.05	1.21	0.00129634
GCG	1.06	1.02	1.1	0.00129837
PAG1	1.15	1.05	1.25	0.00130677
FEN1	1.11	1.04	1.17	0.00136812
F2R	1.14	1.05	1.24	0.00141193
IGFBP6	1.31	1.11	1.54	0.00141429
KLF4	1.22	1.08	1.38	0.00142031
SCT	0.83	0.74	0.93	0.00148052
TBC1D5	1.09	1.03	1.15	0.00148321
FETUB	1.27	1.09	1.46	0.00149077
TK1	1.19	1.07	1.32	0.00152167
OPLAH	1.13	1.05	1.23	0.00153471
ADGRB3	1.24	1.09	1.42	0.00155102
PRR4	1.13	1.05	1.22	0.00159372
TDP1	1.12	1.04	1.2	0.00160031
NDUFA5	1.28	1.1	1.48	0.00162073
MIA	1.23	1.08	1.4	0.00164501
MYL4	1.16	1.06	1.28	0.0016471
AMY1A_AMY1B_AMY1C	0.83	0.74	0.93	0.00164855
SNED1	1.28	1.1	1.49	0.00166158
DCXR	0.87	0.8	0.95	0.00166254
CD36	1.21	1.07	1.36	0.00169431
DKK1	1.13	1.05	1.22	0.00171517
FLT4	1.25	1.09	1.43	0.00173028
IL36G	1.12	1.04	1.21	0.00178324
ACAA1	1.09	1.03	1.15	0.00179119
GLYR1	1.14	1.05	1.23	0.00182789
CRLF1	1.33	1.11	1.59	0.0018332
MERTK	1.32	1.11	1.57	0.00185134
NCAM1	0.79	0.68	0.92	0.00186567
FABP6	1.13	1.05	1.21	0.00186679
ACP6	1.12	1.04	1.2	0.00187089
SHBG	1.19	1.07	1.32	0.00187382
TDRKH	1.09	1.03	1.15	0.00187925
EDIL3	1.22	1.08	1.39	0.00188655
ALDH5A1	1.19	1.07	1.32	0.00189072
EEF1D	1.09	1.03	1.16	0.00189707
SGSH	1.16	1.06	1.27	0.00193443
BAG6	1.22	1.07	1.37	0.00198432
VWA5A	1.1	1.04	1.17	0.00201917
SFTPA1	1.12	1.04	1.21	0.00202342
GLO1	1.13	1.05	1.22	0.00203998
ASAH1	1.18	1.06	1.31	0.00205361
IRAG2	1.08	1.03	1.13	0.00205783
MRPL58	1.11	1.04	1.19	0.00211911
CREG1	1.2	1.07	1.34	0.00214307
RIDA	1.18	1.06	1.3	0.00215913
ECE1	1.21	1.07	1.36	0.00218149
SLC16A1	1.12	1.04	1.21	0.0021914
PREB	1.26	1.09	1.46	0.00221589
B4GAT1	0.74	0.61	0.9	0.00223802
GKN1	1.29	1.09	1.51	0.00224159
SAT2	1.12	1.04	1.21	0.00225007
PPCDC	1.16	1.05	1.27	0.00225645
NOMO1	1.35	1.11	1.64	0.00228307
SCAMP3	1.09	1.03	1.15	0.00230597
HS3ST3B1	1.21	1.07	1.36	0.00232717
F2	0.58	0.4	0.82	0.00234746
PSMD1	1.17	1.06	1.29	0.00237054
MYO9B	1.1	1.04	1.18	0.00238115
BAG4	1.17	1.06	1.3	0.0024114
ADAM15	1.25	1.08	1.45	0.00241427
NUDT5	1.14	1.05	1.25	0.00244743
CTSH	1.1	1.03	1.17	0.00256417
TPR	1.15	1.05	1.27	0.00259401
PDGFB	1.08	1.03	1.14	0.00263139
HSPA1A	1.1	1.03	1.17	0.00263855
CCL24	1.09	1.03	1.15	0.00265067
IDO1	1.14	1.05	1.23	0.00265348
CD300LG	1.23	1.07	1.4	0.00266556
DKK4	1.16	1.05	1.28	0.00273852
ARSA	1.16	1.05	1.28	0.00274515
F3	1.29	1.09	1.53	0.00276608
GATD3	1.11	1.04	1.19	0.00278022
SIGLEC5	1.06	1.02	1.11	0.002796
INHBC	1.2	1.06	1.34	0.00282506
GNLY	1.14	1.04	1.23	0.00283838
PTPRB	1.32	1.1	1.58	0.00284393
TAP1	1.13	1.04	1.22	0.00310028
CR1	1.25	1.08	1.45	0.00313875
SLC13A1	1.12	1.04	1.21	0.00314009
HTRA2	1.12	1.04	1.2	0.00321997
TIMP3	1.05	1.02	1.09	0.00329906
PDGFA	1.1	1.03	1.17	0.00331834
HHEX	1.11	1.04	1.2	0.00334611
TPSD1	1.21	1.06	1.37	0.0034132
VNN2	1.16	1.05	1.29	0.0034607
CDSN	1.17	1.05	1.3	0.00357859
PCDHB15	1.21	1.06	1.37	0.00364403
HMGCL	1.17	1.05	1.3	0.00371304
S100G	1.17	1.05	1.3	0.00371901
PDCD6	1.11	1.03	1.19	0.00371967
LILRA6	1.11	1.03	1.2	0.00379147
MAP2	1.17	1.05	1.3	0.0038654
LSP1	1.18	1.05	1.32	0.00398152
FSHB	1.15	1.05	1.27	0.00399029
CLEC1B	1.07	1.02	1.12	0.00415782
PSME2	1.2	1.06	1.36	0.00421974
COL9A1	1.14	1.04	1.25	0.00428931
CDNF	1.23	1.07	1.41	0.00431144
GPC1	0.79	0.68	0.93	0.00434715
IGFBP3	0.83	0.73	0.94	0.00440033
AIFM1	1.06	1.02	1.11	0.00449085
ENPP7	1.08	1.02	1.14	0.00451787
CCL5	1.07	1.02	1.11	0.00458952
LEO1	1.23	1.07	1.42	0.00468476
ITGB1BP2	1.06	1.02	1.11	0.00472148
DSG3	0.83	0.73	0.94	0.00475391
EPHA4	0.76	0.63	0.92	0.00475718
INPP1	1.13	1.04	1.23	0.00485583
SELP	1.12	1.04	1.21	0.00486428
GFER	1.11	1.03	1.19	0.0048688
SELL	0.72	0.57	0.91	0.00490965
CCL13	1.1	1.03	1.17	0.00492968
GP2	1.08	1.02	1.14	0.00507708
HSDL2	1.17	1.05	1.31	0.00512749
CFH	1.43	1.11	1.83	0.00512759
MKI67	1.19	1.05	1.34	0.00522561
PQBP1	1.11	1.03	1.19	0.00527151
PHYKPL	1.2	1.06	1.37	0.00528223
TNFSF8	1.22	1.06	1.4	0.00529562
CLIC5	1.25	1.07	1.46	0.00533023
SELE	1.13	1.04	1.24	0.00541354
GPC5	0.89	0.82	0.97	0.0055486
PON1	0.77	0.64	0.93	0.00555397
MYDGF	1.08	1.02	1.14	0.00556392
GLRX5	1.09	1.03	1.16	0.00560658
KLKB1	0.73	0.58	0.91	0.00570314
CEBPB	1.17	1.05	1.32	0.00572852
MFGE8	1.15	1.04	1.27	0.00574169
CASP10	1.09	1.03	1.17	0.00583165
HEBP1	0.88	0.8	0.96	0.00583577
CDAN1	0.7	0.55	0.9	0.00583922
XRCC4	1.18	1.05	1.32	0.00589862
C2CD2L	1.15	1.04	1.27	0.00592024
CDC26	1.11	1.03	1.2	0.00604161
DDX58	1.11	1.03	1.2	0.00612068
CDON	0.79	0.67	0.94	0.00613274
PDZD2	1.13	1.03	1.23	0.00618629
CD40LG	1.08	1.02	1.15	0.00621757
POMC	0.9	0.83	0.97	0.00637394
INSL3	0.91	0.86	0.97	0.00640491
SEPTIN3	1.1	1.03	1.18	0.0065267
SERPINB6	1.11	1.03	1.2	0.00652722
SPINT3	0.95	0.92	0.99	0.00667745
CAPN3	1.18	1.05	1.34	0.00667902
DNAJB14	1.12	1.03	1.21	0.00690034
PPIB	1.07	1.02	1.12	0.00696929
SLMAP	1.09	1.02	1.16	0.0069748
CA5A	1.07	1.02	1.12	0.00706213
FCRL5	1.11	1.03	1.2	0.00711133
KIR2DL3	1.08	1.02	1.14	0.00714484
NPR1	0.81	0.7	0.94	0.00715016
BCHE	0.77	0.64	0.93	0.00715332
TREH	0.91	0.85	0.97	0.00732418
GFRA3	0.8	0.67	0.94	0.00747144
PLIN1	1.18	1.05	1.34	0.0074883
CASP1	1.09	1.02	1.16	0.00753724
PFDN4	1.14	1.03	1.25	0.00775631
CEP20	1.09	1.02	1.16	0.00779359
AP1G2	1.09	1.02	1.17	0.00785714
GBP4	1.13	1.03	1.24	0.00800232
HLADRA	1.18	1.04	1.32	0.00804159
RCOR1	1.13	1.03	1.25	0.00817974
NPTX1	1.16	1.04	1.29	0.00820118
IDI2	1.13	1.03	1.24	0.00832512
GSTA3	0.92	0.87	0.98	0.00836549
BAX	1.07	1.02	1.13	0.00846081
MAX	1.06	1.02	1.11	0.00850169
CEACAM20	1.16	1.04	1.3	0.00855654
CSF2RA	1.1	1.03	1.19	0.00857605
BPIFB2	1.11	1.03	1.19	0.0086246
EPHA1	1.21	1.05	1.4	0.00870803
IL22RA1	1.14	1.03	1.26	0.00910528
CSF1R	1.19	1.04	1.35	0.0091999
GADD45GIP1	1.14	1.03	1.26	0.00924406
SCGN	1.14	1.03	1.26	0.00927428
SERPINF1	1.32	1.07	1.62	0.0092859
CEP170	1.1	1.02	1.17	0.0095071
ICOSLG	0.73	0.58	0.93	0.00950973
SART1	1.17	1.04	1.32	0.00958424
SBSN	1.22	1.05	1.42	0.00960047
ITGA2	0.81	0.69	0.95	0.0096326
IL17A	1.13	1.03	1.25	0.00967071
CYTL1	1.35	1.08	1.69	0.00976775
LGALS8	1.1	1.02	1.18	0.00979535
MBL2	1.07	1.02	1.12	0.00980596
SUOX	1.11	1.03	1.21	0.0100147
CXCL6	1.08	1.02	1.15	0.01008
C5	1.59	1.12	2.26	0.0101661
PROC	0.79	0.66	0.95	0.0102247
CRISP3	0.78	0.64	0.94	0.0103163
KLK13	1.14	1.03	1.25	0.0103201
LEP	1.09	1.02	1.17	0.0103368
DUT	1.07	1.02	1.13	0.0103733
HDGF	1.07	1.01	1.12	0.0103803
CKMT1A_CKMT1B	1.09	1.02	1.17	0.0105391
ANGPTL7	1.17	1.04	1.32	0.0106031
ANXA3	1.09	1.02	1.16	0.0106626
CETN2	1.09	1.02	1.16	0.0107399
MEP1A	0.91	0.84	0.98	0.0108465
ERN1	1.2	1.04	1.38	0.0108763
NGRN	1.33	1.07	1.66	0.0108885
BACH1	1.08	1.02	1.15	0.0109646
LYVE1	0.7	0.54	0.92	0.0112151
IL5RA	1.11	1.02	1.2	0.0112283
JCHAIN	1.1	1.02	1.18	0.0112912
TXN	1.16	1.03	1.29	0.0113677
IVD	1.12	1.03	1.22	0.0114133
RPL14	1.18	1.04	1.33	0.0115479
PFKFB2	1.08	1.02	1.14	0.0116373
TMPRSS11B	1.09	1.02	1.16	0.0120322
HEXIM1	1.07	1.02	1.13	0.0120853
NFU1	1.07	1.01	1.13	0.0122354
SEPTIN9	1.21	1.04	1.4	0.0122946
NGF	1.58	1.1	2.26	0.0123061
ADAMTS13	0.79	0.65	0.95	0.0125007
BLNK	1.17	1.03	1.33	0.0126253
CST5	1.11	1.02	1.21	0.0126279
MST1	1.13	1.03	1.24	0.0127347
AHNAK2	1.25	1.05	1.5	0.0128139
CC2D1A	1.08	1.02	1.15	0.0128304
RP2	1.14	1.03	1.26	0.0130992
PDLIM7	1.05	1.01	1.08	0.013106
MENT	0.73	0.57	0.94	0.0131794
GRIK2	0.84	0.74	0.96	0.0132196
SAFB2	1.24	1.05	1.48	0.0133004
RALB	1.26	1.05	1.51	0.0133485
ECI2	1.11	1.02	1.21	0.013416
MPHOSPH8	1.08	1.02	1.14	0.0134813
PRSS22	1.18	1.04	1.35	0.0135667
TTN	1.1	1.02	1.19	0.0140765
SPART	1.09	1.02	1.17	0.0141379
TSHB	0.93	0.88	0.99	0.0143039
NUDC	1.09	1.02	1.17	0.0143958
SERPINB1	1.06	1.01	1.12	0.0144314
TCL1A	0.95	0.9	0.99	0.014468
TYRP1	1.11	1.02	1.21	0.014912
RNASEH2A	1.13	1.02	1.26	0.0149239
KLK15	1.14	1.03	1.26	0.0149381
TMEM132A	1.11	1.02	1.21	0.0150286
PADI4	1.07	1.01	1.13	0.0151804
ADAMTS8	0.88	0.8	0.98	0.0152698
CEBPA	1.19	1.03	1.36	0.0154346
MMP13	1.19	1.03	1.37	0.015668
CD5L	1.15	1.03	1.28	0.0158362
MRPL46	1.21	1.04	1.4	0.0159221
LILRB1	1.22	1.04	1.44	0.0160109
ANXA1	1.15	1.03	1.3	0.0160386
HMOX1	1.12	1.02	1.24	0.0160528
PDGFRB	1.17	1.03	1.34	0.016143
PCBD1	1.14	1.02	1.27	0.0164254
IL7	1.09	1.02	1.17	0.0167619
NME1	0.73	0.56	0.94	0.0168866
EPPK1	1.09	1.02	1.17	0.0169015
CIT	1.14	1.02	1.27	0.0169218
PCDH17	1.15	1.03	1.3	0.0170731
DFFA	1.08	1.01	1.16	0.0171092
IL1RAP	0.88	0.8	0.98	0.0172067
AARSD1	1.1	1.02	1.19	0.0172994
FGF6	1.15	1.02	1.29	0.0173395
TPK1	1.27	1.04	1.54	0.0173773
METAP1D	1.07	1.01	1.13	0.017406
VAMP8	1.08	1.01	1.15	0.0176107
ROR1	1.19	1.03	1.38	0.017637
IGSF21	0.84	0.73	0.97	0.0177213
PRKAB1	1.1	1.02	1.2	0.0178381
CTRL	0.91	0.85	0.98	0.0179294
GFRAL	0.9	0.82	0.98	0.0179467
ITGB1	1.28	1.04	1.58	0.0179666
MAGED1	1.12	1.02	1.22	0.0181038
CXCL14	1.09	1.02	1.18	0.018113
FMNL1	1.08	1.01	1.15	0.0182673
DAND5	1.11	1.02	1.2	0.0182757
TARBP2	1.07	1.01	1.14	0.0186048
WASHC3	1.09	1.01	1.16	0.0186155
SMAD5	1.33	1.05	1.68	0.0186384
CDKN1A	1.05	1.01	1.1	0.0187027
STAT2	1.09	1.01	1.17	0.0187439
SERPINA5	0.8	0.66	0.96	0.018785
C3	1.15	1.02	1.29	0.0190753
PNLIP	0.91	0.84	0.98	0.0192358
DAG1	1.12	1.02	1.24	0.0195115
IRAK1	1.08	1.01	1.15	0.0195404
CTRC	0.92	0.86	0.99	0.0196598
LDLR	0.89	0.81	0.98	0.0197942
L3HYPDH	1.07	1.01	1.14	0.0199721
TOP2B	1.08	1.01	1.16	0.020314
CALCOCO2	1.09	1.01	1.16	0.0203527
HJV	1.15	1.02	1.29	0.0204272
MYOC	1.13	1.02	1.25	0.0204451
EVI2B	1.15	1.02	1.3	0.0206306
REG3G	1.16	1.02	1.32	0.0207989
S100A3	1.12	1.02	1.24	0.0208055
CDK1	1.19	1.03	1.38	0.0210008
PNMA2	1.15	1.02	1.29	0.0210994
MAPK9	1.13	1.02	1.26	0.0211761
ENO3	0.89	0.81	0.98	0.0212948
GAGE2A	1.09	1.01	1.18	0.0213597
DDX39A	1.27	1.03	1.55	0.0220252
HS1BP3	1.07	1.01	1.14	0.0221033
ACTN4	1.16	1.02	1.32	0.0221905
SLC4A1	0.88	0.78	0.98	0.0222322
GASK1A	0.86	0.76	0.98	0.0224379
HIF1A	1.09	1.01	1.18	0.0224942
DCC	0.73	0.55	0.96	0.0225968
CFC1	1.12	1.02	1.23	0.0227222
SOX9	1.27	1.03	1.56	0.0227702
MORF4L1	1.15	1.02	1.3	0.0228464
AMN	1.12	1.02	1.23	0.0229281
PRELP	1.26	1.03	1.54	0.0230788
CNTNAP2	1.13	1.02	1.26	0.0231667
CLTA	1.11	1.01	1.22	0.0232997
SAMD9L	1.07	1.01	1.14	0.023444
COX6B1	1.2	1.02	1.41	0.0236829
TNXB	0.82	0.68	0.97	0.0238561
SYT1	1.15	1.02	1.29	0.0240263
ENDOU	0.88	0.79	0.98	0.0242115
BST1	1.13	1.02	1.26	0.0242478
ELOB	1.16	1.02	1.32	0.0243909
BRD3	1.12	1.02	1.24	0.0244252
COMMD9	1.15	1.02	1.3	0.0247728
VEGFC	1.1	1.01	1.19	0.0247787
RARRES1	1.16	1.02	1.32	0.0247827
ODAM	0.91	0.83	0.99	0.0247898
ATP6V1F	1.08	1.01	1.16	0.0248914
HNRNPK	1.07	1.01	1.13	0.025115
MSMB	1.07	1.01	1.15	0.0254193
PPP2R5A	1.05	1.01	1.1	0.0255337
SYAP1	1.11	1.01	1.22	0.0255575
PPP1R2	1.07	1.01	1.13	0.0256154
NUDT16	1.07	1.01	1.14	0.0257469
LTA	1.14	1.02	1.27	0.0259454
MAVS	1.06	1.01	1.11	0.0259559
C1QTNF6	1.19	1.02	1.39	0.0264918
UXS1	1.1	1.01	1.2	0.0265704
PPP1R9B	1.05	1.01	1.1	0.0266825
SIGLEC6	1.16	1.02	1.33	0.0268328
PODXL	0.72	0.54	0.96	0.02728
SNX9	1.08	1.01	1.15	0.0276301
PCDH1	1.25	1.02	1.52	0.0277166
CRISP2	0.92	0.85	0.99	0.0277559
SERPINC1	0.67	0.47	0.96	0.027788
TP53BP1	1.07	1.01	1.14	0.027838
CNPY4	1.07	1.01	1.14	0.0279349
PDIA4	1.1	1.01	1.2	0.0279637
SH3BP1	1.12	1.01	1.24	0.0286624
LACTB2	1.08	1.01	1.16	0.0288797
CRH	0.94	0.89	0.99	0.0289986
DUSP13	0.86	0.75	0.98	0.0292626
KIR2DL2	1.07	1.01	1.13	0.0294261
ANXA2	1.08	1.01	1.17	0.0300998
TIA1	1.04	1	1.08	0.0301217
CALB1	1.12	1.01	1.25	0.0301328
CEP85	1.08	1.01	1.16	0.030267
TMOD4	1.16	1.01	1.32	0.0302993
RECK	1.34	1.03	1.75	0.0303624
CD2AP	1.08	1.01	1.15	0.0305469
OXT	1.04	1	1.07	0.0307538
TST	1.07	1.01	1.14	0.0308737
HSBP1	1.07	1.01	1.13	0.0310757
ANPEP	1.2	1.02	1.41	0.0311268
ITPA	1.09	1.01	1.18	0.0320168
GHRL	1.06	1.01	1.12	0.0320726
MYOM2	1.12	1.01	1.23	0.0321225
OTUD7B	1.1	1.01	1.19	0.0321355
TAX1BP1	1.09	1.01	1.18	0.0321443
MNAT1	1.13	1.01	1.27	0.0321804
USP25	1.08	1.01	1.17	0.032206
C1S	1.33	1.02	1.72	0.0322951
PPL	1.19	1.01	1.4	0.032312
SCN4B	1.16	1.01	1.32	0.032593
DNAJA2	1.06	1	1.12	0.0326664
DECR1	1.05	1	1.1	0.0327868
ZNRF4	1.11	1.01	1.22	0.0334115
ENO2	1.08	1.01	1.15	0.0334598
ASS1	0.93	0.86	0.99	0.0335146
YWHAQ	1.08	1.01	1.16	0.0336341
AKR7L	1.09	1.01	1.17	0.0337466
ATP6V1G1	1.08	1.01	1.17	0.0339217
PBLD	0.91	0.83	0.99	0.0341188
CIAPIN1	1.08	1.01	1.16	0.0344164
MANF	1.04	1	1.08	0.0347684
AP3B1	1.08	1.01	1.15	0.0348579
SNX2	1.07	1	1.14	0.0348796
UNG	1.17	1.01	1.35	0.0353562
EXTL1	0.88	0.77	0.99	0.0353826
TGOLN2	1.25	1.02	1.53	0.0355661
SKAP2	1.05	1	1.09	0.0356418
BOLA1	1.11	1.01	1.22	0.0361794
THBD	1.19	1.01	1.39	0.0362358
CEACAM18	1.08	1	1.16	0.036294
ADA	1.14	1.01	1.28	0.0364885
LCAT	0.77	0.6	0.98	0.0365201
LPO	1.08	1	1.17	0.036802
TXNRD1	1.11	1.01	1.22	0.0368694
NFYA	1.14	1.01	1.29	0.0369486
MCAM	1.16	1.01	1.33	0.0369892
PRDX6	0.93	0.86	1	0.0370717
ERI1	1.17	1.01	1.36	0.037323
SMPDL3B	1.07	1	1.14	0.037448
COL28A1	0.93	0.87	1	0.0379639
HARS1	1.06	1	1.13	0.038162
RASA1	1.15	1.01	1.32	0.0384046
WDR46	1.15	1.01	1.32	0.0387561
NINJ1	1.09	1	1.18	0.0388681
MAP2K1	1.09	1	1.18	0.0390963
HCLS1	1.09	1	1.18	0.0391583
KLK1	1.04	1	1.07	0.0392163
CD58	0.76	0.59	0.99	0.0394617
PAPPA	1.11	1	1.22	0.0395641
SHMT1	1.06	1	1.12	0.0397088
COMMD1	1.1	1	1.2	0.0399858
FZD8	1.13	1.01	1.27	0.0403012
OSTN	1.13	1.01	1.27	0.0403697
LARP1	1.09	1	1.18	0.0403862
MFAP3	0.9	0.82	1	0.0407157
PVALB	1.04	1	1.09	0.0407682
DEFB103A_DEFB103B	1.12	1	1.26	0.041148
EDDM3B	0.9	0.81	1	0.041166
GP1BA	1.15	1.01	1.32	0.0413101
MPI	1.06	1	1.12	0.0414445
PPP1R12A	1.05	1	1.1	0.0415609
NLGN1	1.08	1	1.17	0.0416281
GABARAP	1.11	1	1.23	0.0419141
CLEC4G	1.15	1.01	1.32	0.042
CASP8	1.08	1	1.15	0.042278
LYPD8	1.09	1	1.19	0.0428409
RWDD1	1.08	1	1.15	0.0430088
TRIM24	1.09	1	1.18	0.0430656
LEG1	1.08	1	1.17	0.043234
TLR1	1.22	1.01	1.49	0.0432794
LAP3	1.1	1	1.2	0.0433235
CD69	1.05	1	1.11	0.0433259
DAPK2	1.1	1	1.21	0.0434833
COQ7	1.14	1	1.28	0.0436738
GBA	1.11	1	1.22	0.0436808
RNF41	1.07	1	1.15	0.0439102
CACYBP	1.06	1	1.11	0.043911
HCG22	0.89	0.8	1	0.0443678
SPOCK1	1.2	1	1.43	0.0443712
ID4	1.12	1	1.26	0.0446878
ILKAP	1.08	1	1.16	0.0448238
ECM1	0.86	0.75	1	0.0449192
INPP5J	0.87	0.76	1	0.0449947
FXN	1.06	1	1.13	0.0455349
SPARC	1.07	1	1.14	0.0456963
IGSF9	1.07	1	1.13	0.0460084
ADAMTS16	1.13	1	1.28	0.0460611
REST	1.17	1	1.35	0.0465238
SRPK2	1.05	1	1.11	0.0465932
EREG	1.06	1	1.12	0.0467711
PPY	1.04	1	1.09	0.0470778
KHK	1.09	1	1.19	0.0476417
PPIE	1.08	1	1.17	0.0484748
LILRA2	1.14	1	1.29	0.0485662
RPA2	1.18	1	1.39	0.0487575
LRRFIP1	1.11	1	1.23	0.0490417
PEBP1	1.08	1	1.17	0.0495862
PI16	0.8	0.65	1	0.0498177
CEACAM19	1.15	1	1.31	0.0498716
DNAJC9	1.07	1	1.15	0.0500171
OFD1	1.08	1	1.16	0.0501121
CD5	1.14	1	1.29	0.0501301
LRCH4	1.08	1	1.17	0.05064
ZCCHC8	1.09	1	1.18	0.0513962
DGKA	1.1	1	1.22	0.0517146
THBS4	1.1	1	1.21	0.0517856
CXCL1	1.05	1	1.1	0.0517932
TEX101	0.91	0.82	1	0.0518189
ESYT2	1.07	1	1.14	0.0523465
FCAMR	1.08	1	1.16	0.0525195
SCLY	1.1	1	1.2	0.0525781
DUSP29	1.08	1	1.16	0.0526387
DNM3	1.1	1	1.21	0.0531436
SLC51B	1.07	1	1.15	0.0532116
RBPMS2	1.05	1	1.11	0.0532803
MLLT1	1.08	1	1.16	0.0534547
EPGN	1.11	1	1.24	0.053645
TMEM25	1.11	1	1.24	0.0537369
MUC16	1.02	1	1.05	0.0538535
MESD	1.04	1	1.08	0.0540198
BTC	1.06	1	1.13	0.0541689
NFIC	1.11	1	1.24	0.0542391
TPMT	0.94	0.88	1	0.0543549
GNPDA1	1.14	1	1.31	0.0544372
DRG2	1.08	1	1.17	0.055504
FDX2	1.1	1	1.2	0.0563162
TNFRSF13C	1.11	1	1.23	0.0563872
ATP5IF1	1.04	1	1.09	0.0565172
FADD	1.06	1	1.12	0.0572042
EIF2AK2	1.05	1	1.1	0.0572379
DNAJB1	1.05	1	1.11	0.0574918
SNAP25	1.12	1	1.25	0.057547
TRIM26	1.09	1	1.2	0.0580033
ASPN	1.2	0.99	1.45	0.0580643
FOXJ3	1.12	1	1.26	0.0581405
MOCS2	1.08	1	1.17	0.0582937
L1CAM	0.86	0.74	1.01	0.0585544
MAMDC4	1.1	1	1.2	0.0586953
IL33	1.12	1	1.26	0.0590855
FABP9	0.92	0.85	1	0.0593548
MSRA	1.06	1	1.13	0.0595941
APOA1	0.77	0.58	1.01	0.0598231
MAN2B2	1.09	1	1.19	0.0598829
ELAVL4	1.06	1	1.13	0.0604233
CORO6	1.14	0.99	1.31	0.0605991
DDT	1.13	0.99	1.27	0.0606018
PCSK7	1.11	1	1.24	0.0607343
PBXIP1	1.19	0.99	1.43	0.0607584
CHRDL2	1.09	1	1.19	0.0609771
MYH4	0.88	0.78	1.01	0.0615539
UHRF2	0.85	0.71	1.01	0.0616457
ARAF	1.07	1	1.16	0.0617358
PIKFYVE	1.09	1	1.2	0.0617481
CCDC134	1.11	1	1.23	0.0617623
CBLIF	1.06	1	1.12	0.0617727
CSH1	0.84	0.7	1.01	0.0617775
SPINK6	1.09	1	1.19	0.0623062
CDA	1.11	0.99	1.24	0.0623155
POSTN	1.14	0.99	1.31	0.0624269
TSPAN8	1.05	1	1.11	0.0624787
FKBP14	1.05	1	1.11	0.0625855
VCPKMT	1.06	1	1.12	0.0629029
LRRC59	1.11	0.99	1.23	0.0630085
CHIT1	1.03	1	1.06	0.0630454
ARID4B	1.1	0.99	1.21	0.0630628
SIGLEC15	1.06	1	1.12	0.0631419
ASAH2	0.92	0.85	1	0.0634609
SLC9A3R1	1.06	1	1.13	0.0637501
MYOM3	1.06	1	1.12	0.0638422
AKT1S1	1.07	1	1.14	0.0642416
NSFL1C	1.07	1	1.14	0.0647446
NRTN	1.09	0.99	1.19	0.0648264
PROK1	1.08	1	1.17	0.0649065
CGB3_CGB5_CGB8	1.14	0.99	1.3	0.0651853
SNAP29	1.05	1	1.1	0.0660307
ATRN	0.74	0.53	1.02	0.0663806
KLK3	0.95	0.9	1	0.0665733
KDR	0.84	0.71	1.01	0.0666502
ABHD14B	1.08	0.99	1.17	0.066729
PCARE	1.06	1	1.12	0.0668048
ADGRE2	1.16	0.99	1.35	0.0669039
PLA2G7	1.19	0.99	1.43	0.0670673
MTIF3	1.06	1	1.12	0.0676732
AIF1	1.08	0.99	1.18	0.0676747
AGR3	1.07	0.99	1.16	0.0677131
ADGRE5	1.14	0.99	1.31	0.0677169
ACOX1	1.08	0.99	1.18	0.0680832
GP6	1.05	1	1.11	0.0682003
GP1BB	1.08	0.99	1.17	0.0685029
PRDX5	1.07	1	1.14	0.0687379
MPIG6B	1.06	1	1.12	0.0687668
HMCN2	1.09	0.99	1.2	0.0705476
SLAMF6	1.12	0.99	1.26	0.0712072
FXYD5	1.07	0.99	1.14	0.0712634
ENTR1	1.08	0.99	1.18	0.0713608
SERPINE2	1.08	0.99	1.17	0.0717431
RAP1A	1.07	0.99	1.14	0.0721466
ALDH2	1.09	0.99	1.19	0.0727246
STK11	1.06	0.99	1.13	0.0728522
GALNT3	1.1	0.99	1.22	0.0731426
SEMA4C	1.15	0.99	1.34	0.0733597
INPP5D	1.09	0.99	1.19	0.0735375
FAM171A2	1.03	1	1.06	0.0736516
GZMB	0.94	0.87	1.01	0.0736926
ENO1	1.05	0.99	1.12	0.0737536
RELB	1.1	0.99	1.22	0.0740616
ADH4	0.95	0.9	1.01	0.0742152
FGFBP2	0.9	0.81	1.01	0.0742565
PDCL2	0.9	0.81	1.01	0.0744167
DDX53	0.87	0.74	1.01	0.0744392
CRNN	0.94	0.88	1.01	0.0747122
SHD	1.05	0.99	1.12	0.0747638
NRN1	0.86	0.73	1.02	0.0758788
PRG3	1.1	0.99	1.23	0.0759546
ANKRA2	1.09	0.99	1.2	0.0761942
SLC27A4	1.06	0.99	1.13	0.0762834
AGXT	1.05	0.99	1.12	0.07657
DDC	0.92	0.84	1.01	0.0768496
YES1	1.04	1	1.08	0.0768778
SERPINA6	1.35	0.97	1.9	0.0770192
TXLNA	1.05	0.99	1.1	0.0772435
CD3D	0.85	0.72	1.02	0.0775303
CDH23	0.83	0.67	1.02	0.0776007
PTP4A3	1.09	0.99	1.2	0.0780819
PTPRZ1	1.16	0.98	1.37	0.0780893
CRTAC1	0.88	0.76	1.02	0.0786018
TBCA	1.06	0.99	1.13	0.0788807
LPA	1.03	1	1.06	0.0789558
TNR	0.91	0.82	1.01	0.0792117
IL3	1.09	0.99	1.19	0.0796588
NFKBIE	1.09	0.99	1.19	0.0806652
GZMA	1.12	0.99	1.27	0.080807
BCL7A	1.08	0.99	1.17	0.0808081
TRIM58	1.06	0.99	1.12	0.081255
[truncated: 1,383 more rows]

## Sheet: Table 6
Table 6 Proteins associated with at least one incident CVD outcome after Bonferroni correction in the UKB.
[truncated: 1,101 more rows]

[truncated: 9 more sheets: Table 7, Table 8, Table 9, Table 10, Table 11, Table 12, Table 13, Table 14, Table 15]
