# Supplementary material for: Measured and genetically predicted protein levels and cardiovascular diseases in UK Biobank and China Kadoorie Biobank
Source: Nat Cardiovasc Res. 2024 Sep 25;3(10):1189–98. doi: 10.1038/s44161-024-00545-6 (PMC11473359; doi:10.1038/s44161-024-00545-6)
Supplement: Supplementary file 3 — Statistical source data. [file 44161_2024_545_MOESM3_ESM.xlsx]

## Sheet: Source Data Figure 3
Colocalization analysis of proteins of interest and CVD outcomes.
Protein	Outcome	nsnps	PP.H0.abf	PP.H1.abf	PP.H2.abf	PP.H3.abf	PP.H4.abf
CELSR2	Coronary heart disease || id:ieu-a-7	4867	0	2.36515e-19	0	0.00463841	0.995362
FGF5	Coronary heart disease || id:ieu-a-7	5524	0	0.00260767	0	0.00767512	0.989717
TGFB1	Coronary heart disease || id:ieu-a-7	4858	5.28314e-270	0.000655001	2.61454e-268	0.0304772	0.968868
FES	Coronary heart disease || id:ieu-a-7	6140	7.67312e-93	0.000342559	7.68793e-91	0.0323875	0.96727
FURIN	Stroke || id:ebi-a-GCST006906	6109	4.17472e-198	0.0478947	2.90919e-198	0.0315347	0.920571
PECAM1	Coronary heart disease || id:ieu-a-7	3733	1.59105e-10	0.0419171	1.59004e-10	0.0400543	0.918029
ATP6V1G2	Heart failure || id:GCST90162626	22987	1.33534e-114	0.0124143	9.56739e-114	0.0871446	0.900441
PROCR	Coronary heart disease || id:ieu-a-7	3771	0	0.0389091	0	0.0859519	0.875139
FURIN	Coronary heart disease || id:ieu-a-7	6120	1.51234e-199	0.00173506	1.51521e-197	0.172183	0.826081
APOE	Coronary heart disease || id:ieu-a-7	6024	0	3.95567e-06	0	0.190944	0.809052
PGF	Coronary heart disease || id:ieu-a-7	5265	7.66179e-163	0.0121085	1.15859e-161	0.181488	0.806404
IFNGR2	Heart failure || id:GCST90162626	10165	0	0.132924	0	0.145108	0.721968
ACOX1	Coronary heart disease || id:ieu-a-7	6116	6.53903e-27	0.127931	8.61184e-27	0.167074	0.704996
APOH	Heart failure || id:GCST90162626	12012	0	0.165166	0	0.13107	0.703763
PCSK9	Coronary heart disease || id:ieu-a-7	7041	0	0.00477331	0	0.295349	0.699877
LMOD1	Coronary heart disease || id:ieu-a-7	5920	8.85524e-224	0.161199	8.55859e-224	0.15443	0.684371
C1R	Coronary heart disease || id:ieu-a-7	5879	0	0.280513	0	0.0545912	0.664895
GPA33	Heart failure || id:GCST90162626	11818	3.88933e-181	0.255268	2.67943e-181	0.174719	0.570013
KIAA0319	Stroke || id:ebi-a-GCST006906	8691	0	0.0286703	0	0.428135	0.543195
ZPR1	Coronary heart disease || id:ieu-a-7	6888	4.39285e-12	0.355435	1.85194e-12	0.148853	0.495712
FGF5	Heart failure || id:GCST90162626	9938	0	0.364955	0	0.150324	0.484721
DAG1	Coronary heart disease || id:ieu-a-7	2816	4.82685e-18	0.0325867	7.25875e-17	0.48909	0.478323
IL6R	Coronary heart disease || id:ieu-a-7	3870	0	0.000276167	0	0.570547	0.429177
MST1	Coronary heart disease || id:ieu-a-7	2823	0	0.0380516	0	0.548294	0.413655
ZPR1	Heart failure || id:GCST90162626	11536	5.02446e-12	0.405293	2.73948e-12	0.220228	0.374479
LAYN	Coronary heart disease || id:ieu-a-7	5318	0	0.525758	0	0.100573	0.37367
LRRC37A2	Coronary heart disease || id:ieu-a-7	2665	0	0.306351	0	0.322975	0.370674
CELSR2	Heart failure || id:GCST90162626	8977	0	0.0893064	0	0.544269	0.366424
CD207	Coronary heart disease || id:ieu-a-7	6437	0	0.457786	0	0.189877	0.352337
HYOU1	Heart failure || id:GCST90162626	10746	1.20355e-169	0.35565	1.07656e-169	0.31747	0.32688
TP53	Heart failure || id:GCST90162626	10720	4.79712e-13	0.470226	2.36136e-13	0.230868	0.298906
FKBP1B	Coronary heart disease || id:ieu-a-7	6037	2.50355e-218	0.338053	2.89448e-218	0.390297	0.27165
CFB	Heart failure || id:GCST90162626	32511	0	0.0801331	0	0.660795	0.259071
CTSS	Coronary heart disease || id:ieu-a-7	3671	0	0.320933	0	0.430579	0.248488
SIL1	Heart failure || id:GCST90162626	7773	7.56276e-15	0.127585	3.86277e-14	0.651212	0.221204
MMP12	Stroke || id:ebi-a-GCST006906	7072	0	0.00259398	0	0.831321	0.166085
BNIP3L	Heart failure || id:GCST90162626	12661	3.9779e-10	0.453116	3.5406e-10	0.403017	0.143867
VAMP5	Coronary heart disease || id:ieu-a-7	6045	3.1758e-34	3.73016e-05	7.37389e-30	0.865838	0.134125
TFF1	Heart failure || id:GCST90162626	14066	0	0.130155	0	0.753431	0.116414
VAMP8	Coronary heart disease || id:ieu-a-7	6084	4.0161e-129	3.89584e-05	9.32497e-125	0.904384	0.095577
APOE	Heart failure || id:GCST90162626	11368	0	0.0485285	0	0.858549	0.0929223
ING1	Coronary heart disease || id:ieu-a-7	8136	1.22143e-12	0.000132931	9.0968e-09	0.990006	0.00986112
PBXIP1	Coronary heart disease || id:ieu-a-7	3441	1.21984e-12	0.000479324	2.52397e-09	0.991753	0.00776738
ERN1	Heart failure || id:GCST90162626	8078	1.44679e-66	0.580351	1.0441e-66	0.418819	0.000829993
ADAM15	Coronary heart disease || id:ieu-a-7	3476	0	0.000482711	0	0.998774	0.000742854
ABO	Coronary heart disease || id:ieu-a-7	6960	0	5.90013e-06	0	0.999503	0.000491068
SH2B3	Coronary heart disease || id:ieu-a-7	3146	7.61043e-27	8.85026e-05	8.59477e-23	0.999496	0.000415203
COL4A1	Coronary heart disease || id:ieu-a-7	8513	6.11321e-184	0.000134229	4.55291e-180	0.999692	0.000174161
GGT5	Coronary heart disease || id:ieu-a-7	6515	0	8.19698e-05	0	0.999803	0.000114865
CEACAM19	Coronary heart disease || id:ieu-a-7	6227	1.1073e-229	2.05414e-05	5.39023e-225	0.999934	4.58536e-05
SH2B3	Stroke || id:ebi-a-GCST006906	3055	2.20727e-28	2.5666e-06	8.59969e-23	0.999966	3.1307e-05
ABO	Heart failure || id:GCST90162626	13245	0	1.1167e-10	0	0.999997	2.7078e-06
LPA	Heart failure || id:GCST90162626	13480	0	1.42911e-10	0	1	1.08664e-07
LPA	Coronary heart disease || id:ieu-a-7	7359	0	1.1187e-32	0	1	9.65062e-12
CDKN1A	Heart failure || id:GCST90162626	11001	1.82402e-125	7.05811e-18	2.58429e-108	1	6.27056e-18
