# Supplementary material for: Measured and genetically predicted protein levels and cardiovascular diseases in UK Biobank and China Kadoorie Biobank
Source: Nat Cardiovasc Res. 2024 Sep 25;3(10):1189–98. doi: 10.1038/s44161-024-00545-6 (PMC11473359; doi:10.1038/s44161-024-00545-6)
Supplement: Supplementary file 4 — Statistical source data. [file 44161_2024_545_MOESM4_ESM.csv]

UniProtID	Protein	Subclinical markers of CVD	Beta	P.value
Q13444	ADAM15	A	0.04	0.430998374
Q13444	ADAM15	AIx	0.01	0.815108336
Q13444	ADAM15	BrachFlowChange	0.09	0.046804668
Q13444	ADAM15	CCAdist	-0.02	0.638478041
Q13444	ADAM15	EAratio	0.02	0.731052369
Q13444	ADAM15	EDV	0.09	0.068628706
Q13444	ADAM15	FMD	0.04	0.373315596
Q13444	ADAM15	IMGSM	-0.06	0.186263785
Q13444	ADAM15	IMT	0.02	0.62729624
Q13444	ADAM15	LA	-0.02	0.625870584
Q13444	ADAM15	LVEDD	0.02	0.672035781
Q13444	ADAM15	LVMI	-0.02	0.595744804
Q13444	ADAM15	VO2max	0.03	0.451253539
P02749	APOH	A	0.09	0.049689364
P02749	APOH	AIx	0.05	0.206408766
P02749	APOH	BrachFlowChange	0.05	0.249452397
P02749	APOH	CCAdist	-0.09	0.035044576
P02749	APOH	EAratio	-0.13	0.005518085
P02749	APOH	EDV	-0.05	0.356890036
P02749	APOH	FMD	0.03	0.514081744
P02749	APOH	IMGSM	-0.08	0.063056696
P02749	APOH	IMT	0.05	0.307361543
P02749	APOH	LA	0.04	0.396552566
P02749	APOH	LVEDD	0.04	0.366948321
P02749	APOH	LVMI	0.02	0.603069807
P02749	APOH	VO2max	-0.05	0.136004675
Q9UJ71	CD207	A	0.02	0.606622307
Q9UJ71	CD207	AIx	0.07	0.075220119
Q9UJ71	CD207	BrachFlowChange	-0.04	0.384290496
Q9UJ71	CD207	CCAdist	0.06	0.192040309
Q9UJ71	CD207	EAratio	-0.04	0.381804409
Q9UJ71	CD207	EDV	0.05	0.347820965
Q9UJ71	CD207	FMD	0	0.986791143
Q9UJ71	CD207	IMGSM	0.02	0.726056019
Q9UJ71	CD207	IMT	-0.04	0.370924066
Q9UJ71	CD207	LA	-0.02	0.631046448
Q9UJ71	CD207	LVEDD	-0.02	0.69205866
Q9UJ71	CD207	LVMI	-0.08	0.069442832
Q9UJ71	CD207	VO2max	-0.04	0.215713176
P38936	CDKN1A	A	0.12	0.007744072
P38936	CDKN1A	AIx	-0.01	0.848024891
P38936	CDKN1A	BrachFlowChange	-0.09	0.057653002
P38936	CDKN1A	CCAdist	-0.08	0.084830999
P38936	CDKN1A	EAratio	-0.18	7.68E-05
P38936	CDKN1A	EDV	-0.01	0.887871812
P38936	CDKN1A	FMD	0.02	0.676516991
P38936	CDKN1A	IMGSM	-0.1	0.033046357
P38936	CDKN1A	IMT	-0.01	0.763761911
P38936	CDKN1A	LA	0.1	0.020412165
P38936	CDKN1A	LVEDD	0.01	0.833945569
P38936	CDKN1A	LVMI	0.05	0.246794032
P38936	CDKN1A	VO2max	-0.06	0.105111273
P02462	COL4A1	A	-0.11	0.012002234
P02462	COL4A1	AIx	-0.1	0.016712882
P02462	COL4A1	BrachFlowChange	0.01	0.840851563
P02462	COL4A1	CCAdist	0.11	0.015389761
P02462	COL4A1	EAratio	0.14	0.002791243
P02462	COL4A1	EDV	0.14	0.008143812
P02462	COL4A1	FMD	0.05	0.272508931
P02462	COL4A1	IMGSM	0.16	0.000557961
P02462	COL4A1	IMT	-0.08	0.068948866
P02462	COL4A1	LA	-0.21	6.19E-07
P02462	COL4A1	LVEDD	-0.05	0.183879823
P02462	COL4A1	LVMI	-0.14	0.00268282
P02462	COL4A1	VO2max	0.14	6.41E-05
P25774	CTSS	A	0.15	0.001209305
P25774	CTSS	AIx	0.06	0.160965727
P25774	CTSS	BrachFlowChange	-0.09	0.062756189
P25774	CTSS	CCAdist	-0.07	0.093650441
P25774	CTSS	EAratio	-0.15	0.000960922
P25774	CTSS	EDV	0	0.975496261
P25774	CTSS	FMD	0.07	0.135426543
P25774	CTSS	IMGSM	-0.12	0.00745486
P25774	CTSS	IMT	0.03	0.446965403
P25774	CTSS	LA	0.12	0.004250497
P25774	CTSS	LVEDD	-0.02	0.595406716
P25774	CTSS	LVMI	0.03	0.475208895
P25774	CTSS	VO2max	-0.1	0.003667934
Q14118	DAG1	A	0.18	0.000130527
Q14118	DAG1	AIx	-0.01	0.803915115
Q14118	DAG1	BrachFlowChange	-0.07	0.144696113
Q14118	DAG1	CCAdist	-0.08	0.098932877
Q14118	DAG1	EAratio	-0.24	4.86E-07
Q14118	DAG1	EDV	-0.04	0.511313756
Q14118	DAG1	FMD	0.08	0.079651314
Q14118	DAG1	IMGSM	-0.16	0.000798561
Q14118	DAG1	IMT	0.06	0.194032858
Q14118	DAG1	LA	0.16	0.000240365
Q14118	DAG1	LVEDD	0	0.941890496
Q14118	DAG1	LVMI	0.03	0.577803142
Q14118	DAG1	VO2max	-0.06	0.085728556
P12034	FGF5	A	0.02	0.733680423
P12034	FGF5	AIx	-0.01	0.764709066
P12034	FGF5	BrachFlowChange	0.07	0.135860522
P12034	FGF5	CCAdist	-0.09	0.043356984
P12034	FGF5	EAratio	-0.01	0.798122547
P12034	FGF5	EDV	0.01	0.805232763
P12034	FGF5	FMD	-0.06	0.193404127
P12034	FGF5	IMGSM	0.02	0.65776872
P12034	FGF5	IMT	-0.07	0.106921382
P12034	FGF5	LA	-0.14	0.000836783
P12034	FGF5	LVEDD	-0.11	0.00835723
P12034	FGF5	LVMI	-0.1	0.03792355
P12034	FGF5	VO2max	-0.04	0.293175905
P09958	FURIN	A	0.19	1.65E-05
P09958	FURIN	AIx	0.09	0.034659115
P09958	FURIN	BrachFlowChange	-0.14	0.002154255
P09958	FURIN	CCAdist	-0.16	0.000360542
P09958	FURIN	EAratio	-0.22	1.10E-06
P09958	FURIN	EDV	-0.15	0.004534795
P09958	FURIN	FMD	0.02	0.588482325
P09958	FURIN	IMGSM	-0.19	2.99E-05
P09958	FURIN	IMT	0.06	0.167355294
P09958	FURIN	LA	0.24	4.70E-09
P09958	FURIN	LVEDD	0.02	0.576813109
P09958	FURIN	LVMI	0.06	0.229133981
P09958	FURIN	VO2max	-0.13	0.000119108
P36269	GGT5	A	0.02	0.655360743
P36269	GGT5	AIx	0.04	0.367781678
P36269	GGT5	BrachFlowChange	-0.04	0.456971275
P36269	GGT5	CCAdist	0.02	0.588807554
P36269	GGT5	EAratio	0.02	0.728027815
P36269	GGT5	EDV	0.07	0.165138269
P36269	GGT5	FMD	0.02	0.610665461
P36269	GGT5	IMGSM	0.05	0.22799042
P36269	GGT5	IMT	-0.05	0.218030908
P36269	GGT5	LA	-0.1	0.022046491
P36269	GGT5	LVEDD	-0.03	0.528110236
P36269	GGT5	LVMI	-0.04	0.375087275
P36269	GGT5	VO2max	0.03	0.306332536
Q99795	GPA33	A	-0.02	0.730218861
Q99795	GPA33	AIx	-0.05	0.254276699
Q99795	GPA33	BrachFlowChange	-0.02	0.610084605
Q99795	GPA33	CCAdist	0.06	0.198458464
Q99795	GPA33	EAratio	0.04	0.356011226
Q99795	GPA33	EDV	0.06	0.266226147
Q99795	GPA33	FMD	-0.06	0.204195724
Q99795	GPA33	IMGSM	-0.03	0.451509096
Q99795	GPA33	IMT	0.01	0.82272465
Q99795	GPA33	LA	-0.07	0.102150696
Q99795	GPA33	LVEDD	-0.02	0.531512936
Q99795	GPA33	LVMI	-0.06	0.171915859
Q99795	GPA33	VO2max	-0.09	0.011899992
Q9Y4L1	HYOU1	A	0.07	0.129683255
Q9Y4L1	HYOU1	AIx	0.07	0.091551508
Q9Y4L1	HYOU1	BrachFlowChange	-0.04	0.440503411
Q9Y4L1	HYOU1	CCAdist	0	0.921749363
Q9Y4L1	HYOU1	EAratio	-0.08	0.076838209
Q9Y4L1	HYOU1	EDV	0.05	0.328098472
Q9Y4L1	HYOU1	FMD	0.08	0.064034151
Q9Y4L1	HYOU1	IMGSM	-0.07	0.11844051
Q9Y4L1	HYOU1	IMT	-0.02	0.705220952
Q9Y4L1	HYOU1	LA	0.02	0.586995457
Q9Y4L1	HYOU1	LVEDD	0.02	0.653853715
Q9Y4L1	HYOU1	LVMI	0	0.968921403
Q9Y4L1	HYOU1	VO2max	-0.03	0.373683026
P38484	IFNGR2	A	0.05	0.28325931
P38484	IFNGR2	AIx	0.04	0.328550654
P38484	IFNGR2	BrachFlowChange	-0.07	0.147947863
P38484	IFNGR2	CCAdist	-0.02	0.709748021
P38484	IFNGR2	EAratio	-0.06	0.170787397
P38484	IFNGR2	EDV	-0.14	0.006390672
P38484	IFNGR2	FMD	0.04	0.353940892
P38484	IFNGR2	IMGSM	-0.13	0.004528348
P38484	IFNGR2	IMT	0.08	0.087021187
P38484	IFNGR2	LA	0.13	0.001797638
P38484	IFNGR2	LVEDD	0.03	0.427926509
P38484	IFNGR2	LVMI	0.08	0.0931162
P38484	IFNGR2	VO2max	-0.01	0.66187451
P08887	IL6R	A	-0.01	0.850993351
P08887	IL6R	AIx	-0.08	0.040560921
P08887	IL6R	BrachFlowChange	-0.03	0.548428204
P08887	IL6R	CCAdist	-0.03	0.51401271
P08887	IL6R	EAratio	-0.05	0.279817452
P08887	IL6R	EDV	0.01	0.907150939
P08887	IL6R	FMD	0.05	0.249596562
P08887	IL6R	IMGSM	-0.07	0.133103081
P08887	IL6R	IMT	0.04	0.35832987
P08887	IL6R	LA	0.05	0.204944739
P08887	IL6R	LVEDD	-0.01	0.749069766
P08887	IL6R	LVMI	-0.03	0.506441971
P08887	IL6R	VO2max	-0.03	0.359477652
Q6UX15	LAYN	A	-0.07	0.106194349
Q6UX15	LAYN	AIx	0.07	0.118308697
Q6UX15	LAYN	BrachFlowChange	-0.04	0.446703906
Q6UX15	LAYN	CCAdist	0.02	0.659877203
Q6UX15	LAYN	EAratio	0.07	0.118891011
Q6UX15	LAYN	EDV	0.11	0.031006379
Q6UX15	LAYN	FMD	0.04	0.39890609
Q6UX15	LAYN	IMGSM	0.1	0.021125381
Q6UX15	LAYN	IMT	-0.11	0.019814678
Q6UX15	LAYN	LA	-0.13	0.002783545
Q6UX15	LAYN	LVEDD	-0.04	0.295501631
Q6UX15	LAYN	LVMI	-0.06	0.205123608
Q6UX15	LAYN	VO2max	0.01	0.821469445
P39900	MMP12	A	-0.01	0.837707968
P39900	MMP12	AIx	0	0.93393283
P39900	MMP12	BrachFlowChange	0.01	0.752927341
P39900	MMP12	CCAdist	-0.01	0.833831641
P39900	MMP12	EAratio	0.03	0.563512081
P39900	MMP12	EDV	0.05	0.364697223
P39900	MMP12	FMD	0	0.934139875
P39900	MMP12	IMGSM	-0.06	0.201683226
P39900	MMP12	IMT	0.05	0.273862091
P39900	MMP12	LA	-0.02	0.59291819
P39900	MMP12	LVEDD	-0.05	0.253340973
P39900	MMP12	LVMI	-0.06	0.211125573
P39900	MMP12	VO2max	-0.1	0.004319518
Q8NBP7	PCSK9	A	0.13	0.004582806
Q8NBP7	PCSK9	AIx	0.08	0.047060339
Q8NBP7	PCSK9	BrachFlowChange	-0.14	0.003335142
Q8NBP7	PCSK9	CCAdist	-0.04	0.334762031
Q8NBP7	PCSK9	EAratio	-0.11	0.020514467
Q8NBP7	PCSK9	EDV	-0.02	0.687810994
Q8NBP7	PCSK9	FMD	-0.03	0.516394765
Q8NBP7	PCSK9	IMGSM	-0.03	0.465651367
Q8NBP7	PCSK9	IMT	-0.01	0.839440196
Q8NBP7	PCSK9	LA	0.09	0.036937465
Q8NBP7	PCSK9	LVEDD	-0.08	0.04265899
Q8NBP7	PCSK9	LVMI	-0.01	0.85660083
Q8NBP7	PCSK9	VO2max	-0.09	0.010582988
P16284	PECAM1	A	-0.01	0.86078295
P16284	PECAM1	AIx	0.04	0.391808814
P16284	PECAM1	BrachFlowChange	0.03	0.564966508
P16284	PECAM1	CCAdist	-0.06	0.173073869
P16284	PECAM1	EAratio	-0.03	0.568561779
P16284	PECAM1	EDV	0.04	0.45023126
P16284	PECAM1	FMD	0.04	0.317050907
P16284	PECAM1	IMGSM	-0.04	0.389560586
P16284	PECAM1	IMT	0.02	0.605139908
P16284	PECAM1	LA	0	0.957391163
P16284	PECAM1	LVEDD	0.01	0.822876284
P16284	PECAM1	LVMI	-0.05	0.252376353
P16284	PECAM1	VO2max	0	0.976233669
P49763	PGF	A	0.1	0.027754474
P49763	PGF	AIx	0.1	0.023679694
P49763	PGF	BrachFlowChange	-0.08	0.124578293
P49763	PGF	CCAdist	-0.06	0.161607324
P49763	PGF	EAratio	-0.1	0.033993754
P49763	PGF	EDV	0.01	0.895098832
P49763	PGF	FMD	0.02	0.613687436
P49763	PGF	IMGSM	-0.04	0.370551737
P49763	PGF	IMT	-0.02	0.673586911
P49763	PGF	LA	0.04	0.418935346
P49763	PGF	LVEDD	0.03	0.423250295
P49763	PGF	LVMI	0	0.929318352
P49763	PGF	VO2max	-0.03	0.367292835
Q9UQQ2	SH2B3	A	0.05	0.311569674
Q9UQQ2	SH2B3	AIx	-0.01	0.719640831
Q9UQQ2	SH2B3	BrachFlowChange	-0.06	0.222813918
Q9UQQ2	SH2B3	CCAdist	-0.04	0.318409293
Q9UQQ2	SH2B3	EAratio	-0.1	0.031329619
Q9UQQ2	SH2B3	EDV	0.06	0.269204227
Q9UQQ2	SH2B3	FMD	0.09	0.05102733
Q9UQQ2	SH2B3	IMGSM	-0.04	0.427073732
Q9UQQ2	SH2B3	IMT	0.03	0.503886364
Q9UQQ2	SH2B3	LA	0.03	0.517715946
Q9UQQ2	SH2B3	LVEDD	0.03	0.471601984
Q9UQQ2	SH2B3	LVMI	0.05	0.24009381
Q9UQQ2	SH2B3	VO2max	0	0.976417531
P04155	TFF1	A	0.06	0.197480094
P04155	TFF1	AIx	0.12	0.002963928
P04155	TFF1	BrachFlowChange	0.06	0.240678458
P04155	TFF1	CCAdist	-0.09	0.051450871
P04155	TFF1	EAratio	-0.04	0.382016585
P04155	TFF1	EDV	0.06	0.203743942
P04155	TFF1	FMD	0.03	0.554495993
P04155	TFF1	IMGSM	-0.02	0.70998165
P04155	TFF1	IMT	-0.03	0.467950427
P04155	TFF1	LA	0.01	0.767573885
P04155	TFF1	LVEDD	-0.03	0.531848825
P04155	TFF1	LVMI	0.03	0.458005398
P04155	TFF1	VO2max	-0.18	8.63E-08
P01137	TGFB1	A	0.12	0.008088807
P01137	TGFB1	AIx	0.05	0.223150815
P01137	TGFB1	BrachFlowChange	-0.06	0.241584533
P01137	TGFB1	CCAdist	-0.04	0.391861891
P01137	TGFB1	EAratio	-0.08	0.085970927
P01137	TGFB1	EDV	0.07	0.183266332
P01137	TGFB1	FMD	0.04	0.336053845
P01137	TGFB1	IMGSM	-0.01	0.813840108
P01137	TGFB1	IMT	-0.06	0.20195153
P01137	TGFB1	LA	0.08	0.054330726
P01137	TGFB1	LVEDD	0.04	0.284696136
P01137	TGFB1	LVMI	0.01	0.775083742
P01137	TGFB1	VO2max	-0.01	0.704276759
O95183	VAMP5	A	-0.02	0.676346278
O95183	VAMP5	AIx	0.02	0.56521494
O95183	VAMP5	BrachFlowChange	-0.1	0.036709512
O95183	VAMP5	CCAdist	0.04	0.370264986
O95183	VAMP5	EAratio	0	0.930810163
O95183	VAMP5	EDV	0.09	0.079895245
O95183	VAMP5	FMD	0	0.944096841
O95183	VAMP5	IMGSM	-0.07	0.119283229
O95183	VAMP5	IMT	0.01	0.751645093
O95183	VAMP5	LA	-0.05	0.267576504
O95183	VAMP5	LVEDD	-0.03	0.455538917
O95183	VAMP5	LVMI	-0.04	0.391630474
O95183	VAMP5	VO2max	-0.03	0.374327463
